# Supplementary material for: Microbial degradation of a widely used model polyethylene is restricted to medium- and long-chain alkanes and their oxidized derivatives
Source: ISME J. 2025 Dec 16;19(1):wraf276. doi: 10.1093/ismejo/wraf276 (PMC12753306; doi:10.1093/ismejo/wraf276)
Supplement: Sandholm_et_al_Table_S1_V02_wraf276 [file sandholm_et_al_table_s1_v02_wraf276.xlsx]

## Sheet: Overview
Overview of Supplementary Table S1 (multi-tab).
Table S1A: Taxonomic classification, completeness, and contamination estimates of the individual MAGs, as well as their source, relative abundance within the respective community and detection in the original S1 and S2 microbial communities based on 16S rRNA similarity
Table S1B: Metatranscriptomic data for the tertiary S1 community grown on either LMWPE (S1LMWPE) or glucose (S1Glc) as the sole carbon source.
Table S1C: Metatranscriptomic data for the tertiary S2 community grown on either LMWPE (S2LMWPE) or glucose (S2Glc) as the sole carbon source.
Table S1D: Metatranscriptomic data for the tertiary S1 community grown on either triacontane (S1C30) or glucose (S1Glc) as the sole carbon source.
Table S1E: Metatranscriptomic data for the tertiary S2 community grown on either triacontane (S2C30) or glucose (S2Glc) as the sole carbon source.
Table S1F: Metatranscriptomic data for the tertiary S1 community grown on either tetracontane (S1C40) or glucose (S1Glc) as the sole carbon source.
Table S1G: Metatranscriptomic data for the tertiary S2 community grown on either tetracontane (S2C40) or glucose (S2Glc) as the sole carbon source.
Table S1H: List of enzymes involved in alkane degradation, 2-ketone oxidation and β-oxidation of fatty acids
Table S1I: Proteomics data for the Acinetobacter guillouiae FS11 grown on LMWPE, triacontane (C30) or succinate as the sole carbon source. Data report protein intensity expressed as Log2 of LFQ values.
Table S1J: Confidence scores for AlphaFold3 predictions of Acinetobacter guilloiae FS11 BVMOs, SadD from Yin et al. 2022 and CHMO-15 from Oiffer et al. 2024. Structures were predicted with FAD as a prosthetic group.
Tabs B.-G. represent log2 values of TPMs (transcripts per million). A two-sided t-test was used to identify significant differences in transcript abundances between the groups.

## Sheet: Table S1A
	MAG ID	Domain	Phylum	Class	Order	Family	Genus	Species	Completeness (%)	Contamination (%)	MIMAG	Tertiary community	Relative abundance (%)	Presence in original soil samples
	MAG101	Bacteria	Bacteroidota	Bacteroidia	Chitinophagales	Chitinophagaceae	Edaphocola		100	0.47	High	S1PELW	2.22	TRUE
	MAG102	Bacteria	Pseudomonadota	Gammaproteobacteria	Pseudomonadales	Pseudomonadaceae	Pseudomonas	Pseudomonas cremoris	100	0.14	High	S1PELW	1.11	TRUE
	MAG103	Bacteria	Pseudomonadota	Gammaproteobacteria	Xanthomonadales	Xanthomonadaceae	Stenotrophomonas	Stenotrophomonas maltophilia	93.29	0.15	High	S1PELW	0.64	TRUE
	MAG104	Bacteria	Pseudomonadota	Alphaproteobacteria	Rhizobiales	Xanthobacteraceae	P52-10		99.85	1.23	High	S1PELW	2.99	TRUE
	MAG107	Bacteria	Pseudomonadota	Gammaproteobacteria	Pseudomonadales	Moraxellaceae	Acinetobacter	Acinetobacter guillouiae	100	0.67	High	S1PELW	55.81	TRUE
	MAG108	Bacteria	Pseudomonadota	Gammaproteobacteria	Pseudomonadales	Pseudomonadaceae	Pseudomonas		100	0.6	High	S1PELW	3.2	TRUE
	MAG109	Bacteria	Pseudomonadota	Gammaproteobacteria	Pseudomonadales	Pseudomonadaceae	Pseudomonas	Pseudomonas sp002980155	100	2.07	High	S1PELW	2.18	TRUE
	MAG110	Bacteria	Pseudomonadota	Gammaproteobacteria	Burkholderiales	Burkholderiaceae	Cupriavidus		69.73	2.18	Medium	S1PELW	0.55	TRUE
	MAG111	Bacteria	Pseudomonadota	Gammaproteobacteria	Xanthomonadales	Rhodanobacteraceae	Rhodanobacter		99.99	0.08	High	S1PELW	6.99	TRUE
	MAG112	Bacteria	Pseudomonadota	Gammaproteobacteria	Burkholderiales	Burkholderiaceae	Achromobacter	Achromobacter kerstersii	96.78	3.07	High	S1PELW	0.65	TRUE
	MAG113	Bacteria	Pseudomonadota	Gammaproteobacteria	Xanthomonadales	Xanthomonadaceae	Stenotrophomonas	Stenotrophomonas sp003484865	100	0.02	High	S1PELW	0.93	TRUE
	MAG119	Bacteria	Pseudomonadota	Alphaproteobacteria	Caulobacterales	Caulobacteraceae	Phenylobacterium		99.12	0.52	High	S1PELW	1.02	TRUE
	MAG125	Bacteria	Actinomycetota	Actinomycetia	Mycobacteriales	Mycobacteriaceae	Rhodococcus	Rhodococcus qingshengii	93.85	0.01	High	S1PELW	0.74	TRUE
	MAG127	Bacteria	Pseudomonadota	Gammaproteobacteria	Burkholderiales	Burkholderiaceae	Achromobacter		86.2	0.38	Medium	S1PELW	1.45	TRUE
	MAG130	Bacteria	Pseudomonadota	Alphaproteobacteria	Rhizobiales	Rhizobiaceae	Ensifer	Ensifer sp002002725	92.15	0.45	High	S1PELW	0.9	TRUE
	MAG13001	Bacteria	Pseudomonadota	Alphaproteobacteria	Rhizobiales	Rhizobiaceae	Pseudaminobacter		93.62	0.15	High	S1C30	0.56	TRUE
	MAG13002	Bacteria	Actinomycetota	Actinomycetia	Mycobacteriales	Mycobacteriaceae	Rhodococcus	Rhodococcus qingshengii	76.49	0.31	Medium	S1C30	4.89	TRUE
	MAG13003	Bacteria	Pseudomonadota	Gammaproteobacteria	Pseudomonadales	Moraxellaceae	Acinetobacter	Acinetobacter guillouiae	100	0.67	High	S1C30	62.81	TRUE
	MAG13004	Bacteria	Bacteroidota	Bacteroidia	Chitinophagales	Chitinophagaceae	Edaphocola		100	0.49	High	S1C30	1.38	TRUE
	MAG13006	Bacteria	Pseudomonadota	Gammaproteobacteria	Pseudomonadales	Pseudomonadaceae	Pseudomonas	Pseudomonas putida	70.23	1.36	Medium	S1C30	0.26	TRUE
	MAG13007	Bacteria	Pseudomonadota	Gammaproteobacteria	Enterobacterales	Aeromonadaceae	Aeromonas	Aeromonas aquatica	99.84	0.17	High	S1C30	1.26	TRUE
	MAG13011	Bacteria	Pseudomonadota	Alphaproteobacteria	Rhizobiales	Rhizobiaceae	Ensifer	Ensifer sp002002725	72.68	0.28	Medium	S1C30	1.22	TRUE
	MAG13012	Bacteria	Pseudomonadota	Gammaproteobacteria	Burkholderiales	Burkholderiaceae	Achromobacter	Achromobacter kerstersii	95.72	1.4	High	S1C30	0.61	TRUE
	MAG13013	Bacteria	Pseudomonadota	Gammaproteobacteria	Burkholderiales	Burkholderiaceae	Herminiimonas	Herminiimonas sp000013625	66.2	1.67	Medium	S1C30	0.27	TRUE
	MAG13014	Bacteria	Pseudomonadota	Gammaproteobacteria	Burkholderiales	Burkholderiaceae	Variovorax		90.57	1.6	High	S1C30	0.63	TRUE
	MAG13015	Bacteria	Actinomycetota	Actinomycetia	Actinomycetales	Microbacteriaceae	Microbacterium		90.88	3.68	High	S1C30	0.61	TRUE
	MAG13017	Bacteria	Pseudomonadota	Gammaproteobacteria	Xanthomonadales	Rhodanobacteraceae	Rhodanobacter		99.99	0.08	High	S1C30	2.75	TRUE
	MAG13018	Bacteria	Pseudomonadota	Alphaproteobacteria	Rhizobiales	Labraceae	Labrys		82.73	2.81	Medium	S1C30	0.36	TRUE
	MAG13019	Bacteria	Pseudomonadota	Alphaproteobacteria	Rhizobiales	Rhizobiaceae	Ensifer		99.97	0.25	High	S1C30	3.03	TRUE
	MAG13023	Bacteria	Pseudomonadota	Gammaproteobacteria	Burkholderiales	Burkholderiaceae	Achromobacter		99.99	0.49	High	S1C30	2.81	TRUE
	MAG13025	Bacteria	Pseudomonadota	Alphaproteobacteria	Rhizobiales	Rhizobiaceae	Aminobacter		58.98	4.72	Medium	S1C30	0.28	TRUE
	MAG13026	Bacteria	Pseudomonadota	Gammaproteobacteria	Pseudomonadales	Pseudomonadaceae	Pseudomonas	Pseudomonas cremoris	100	6.96	Medium	S1C30	0.85	TRUE
	MAG13027	Bacteria	Actinomycetota	Actinomycetia	Mycobacteriales	Mycobacteriaceae	Jongsikchunia		65.77	2.36	Medium	S1C30	0.31	TRUE
	MAG13033	Bacteria	Pseudomonadota	Gammaproteobacteria	Pseudomonadales	Pseudomonadaceae	Pseudomonas		100	0.45	High	S1C30	1.22	TRUE
	MAG13034	Bacteria	Pseudomonadota	Gammaproteobacteria	Burkholderiales	Burkholderiaceae	Variovorax		100	4.46	High	S1C30	1.62	TRUE
	MAG13035	Bacteria	Pseudomonadota	Alphaproteobacteria	Rhizobiales	Xanthobacteraceae	62-47		99.58	1.67	High	S1C30	0.73	TRUE
	MAG13036	Bacteria	Pseudomonadota	Gammaproteobacteria	Xanthomonadales	Xanthomonadaceae	Stenotrophomonas	Stenotrophomonas humi	100	0.15	High	S1C30	0.71	TRUE
	MAG13039	Bacteria	Pseudomonadota	Gammaproteobacteria	Xanthomonadales	Xanthomonadaceae	Stenotrophomonas	Stenotrophomonas sp003484865	50.59	0.52	Medium	S1C30	0.32	FALSE
	MAG131	Bacteria	Actinomycetota	Actinomycetia	Actinomycetales	Micrococcaceae	Paenarthrobacter	Paenarthrobacter ilicis	100	0.01	High	S1PELW	1.15	TRUE
	MAG132	Bacteria	Pseudomonadota	Gammaproteobacteria	Xanthomonadales	Xanthomonadaceae	Stenotrophomonas		82.95	2.7	Medium	S1PELW	0.58	TRUE
	MAG134	Bacteria	Pseudomonadota	Gammaproteobacteria	Enterobacterales	Aeromonadaceae	Aeromonas	Aeromonas aquatica	100	1.36	High	S1PELW	0.83	TRUE
	MAG14001	Bacteria	Pseudomonadota	Gammaproteobacteria	Pseudomonadales	Moraxellaceae	Acinetobacter	Acinetobacter guillouiae	100	0.67	High	S1C40	2.64	TRUE
	MAG14003	Bacteria	Pseudomonadota	Alphaproteobacteria	Rhizobiales	Xanthobacteraceae	62-47		68.19	1.92	Medium	S1C40	0.3	TRUE
	MAG14004	Bacteria	Bacteroidota	Bacteroidia	Sphingobacteriales	Sphingobacteriaceae	Pedobacter		79.99	2.34	Medium	S1C40	0.32	FALSE
	MAG14005	Bacteria	Pseudomonadota	Gammaproteobacteria	Xanthomonadales	Rhodanobacteraceae	Rhodanobacter		99.99	0.08	High	S1C40	9.58	TRUE
	MAG14006	Bacteria	Bacteroidota	Bacteroidia	Chitinophagales	Chitinophagaceae	Edaphocola		53.4	0.75	Medium	S1C40	0.25	FALSE
	MAG14007	Bacteria	Pseudomonadota	Gammaproteobacteria	Pseudomonadales	Pseudomonadaceae	Pseudomonas		100	0.52	High	S1C40	21.68	TRUE
	MAG14008	Bacteria	Pseudomonadota	Gammaproteobacteria	Pseudomonadales	Pseudomonadaceae	Pseudomonas	Pseudomonas sp002980155	100	0.62	High	S1C40	39.75	TRUE
	MAG14009	Bacteria	Pseudomonadota	Alphaproteobacteria	Rhizobiales	Rhizobiaceae	Ensifer	Ensifer sp002002725	96.89	0.73	High	S1C40	0.93	TRUE
	MAG14010	Bacteria	Actinomycetota	Actinomycetia	Mycobacteriales	Mycobacteriaceae	Jongsikchunia		100	0.02	High	S1C40	14.16	TRUE
	MAG14011	Bacteria	Pseudomonadota	Gammaproteobacteria	Burkholderiales	Burkholderiaceae	Achromobacter	Achromobacter kerstersii	100	2.03	High	S1C40	0.78	TRUE
	MAG14012	Bacteria	Pseudomonadota	Gammaproteobacteria	Burkholderiales	Burkholderiaceae	Achromobacter		99.96	0.86	High	S1C40	1.39	TRUE
	MAG14015	Bacteria	Pseudomonadota	Gammaproteobacteria	Pseudomonadales	Pseudomonadaceae	Pseudomonas		97.24	0.93	High	S1C40	0.5	TRUE
	MAG14017	Bacteria	Actinomycetota	Actinomycetia	Actinomycetales	Micrococcaceae	Paenarthrobacter	Paenarthrobacter ilicis	78.56	1.11	Medium	S1C40	0.35	TRUE
	MAG14020	Bacteria	Pseudomonadota	Alphaproteobacteria	Rhizobiales	Rhizobiaceae	Pseudaminobacter		99.97	0.04	High	S1C40	2.75	TRUE
	MAG14022	Bacteria	Pseudomonadota	Gammaproteobacteria	Xanthomonadales	Xanthomonadaceae	Stenotrophomonas	Stenotrophomonas maltophilia	89.24	1.9	Medium	S1C40	0.52	TRUE
	MAG203	Bacteria	Pseudomonadota	Alphaproteobacteria	Rhizobiales	Rhizobiaceae	Pseudaminobacter		67.1	5.45	Medium	S2PELW	0.42	TRUE
	MAG204	Bacteria	Actinomycetota	Actinomycetia	Mycobacteriales	Antricoccaceae	Cumulibacter		93.73	0.56	High	S2PELW	0.65	TRUE
	MAG205	Bacteria	Actinomycetota	Actinomycetia	Mycobacteriales	Mycobacteriaceae	Gordonia		100	0.1	High	S2PELW	3.49	TRUE
	MAG206	Bacteria	Pseudomonadota	Gammaproteobacteria	Pseudomonadales	Pseudomonadaceae	Pseudomonas	Pseudomonas fluorescens	99.54	8.92	Medium	S2PELW	1.2	TRUE
	MAG207	Bacteria	Pseudomonadota	Gammaproteobacteria	Xanthomonadales	Xanthomonadaceae	Stenotrophomonas		99.99	0.79	High	S2PELW	0.79	TRUE
	MAG209	Bacteria	Pseudomonadota	Alphaproteobacteria	Caulobacterales	Caulobacteraceae	Phenylobacterium		94.94	3.3	High	S2PELW	0.91	TRUE
	MAG210	Bacteria	Pseudomonadota	Gammaproteobacteria	Burkholderiales	Burkholderiaceae			83.04	2.89	Medium	S2PELW	0.57	TRUE
	MAG212	Bacteria	Pseudomonadota	Gammaproteobacteria	Burkholderiales	Burkholderiaceae	Variovorax		100	1.13	High	S2PELW	1.22	TRUE
	MAG213	Bacteria	Actinomycetota	Actinomycetia	Actinomycetales	Micrococcaceae	Paenarthrobacter	Paenarthrobacter nicotinovorans	100	0.1	High	S2PELW	10.1	TRUE
	MAG215	Bacteria	Bacteroidota	Bacteroidia	Flavobacteriales	Weeksellaceae	Kaistella	Kaistella soli	99.86	0.7	High	S2PELW	8	TRUE
	MAG218	Bacteria	Pseudomonadota	Gammaproteobacteria	Pseudomonadales	Pseudomonadaceae	Pseudomonas		89.45	2.16	Medium	S2PELW	1.84	TRUE
	MAG219	Bacteria	Pseudomonadota	Gammaproteobacteria	Pseudomonadales	Pseudomonadaceae	Pseudomonas	Pseudomonas sp003050835	99.72	5.17	Medium	S2PELW	34.66	TRUE
	MAG220	Bacteria	Pseudomonadota	Gammaproteobacteria	Pseudomonadales	Pseudomonadaceae	Pseudomonas		53.62	7.39	Medium	S2PELW	0.6	FALSE
	MAG223	Bacteria	Pseudomonadota	Alphaproteobacteria	Rhizobiales	Rhizobiaceae	Aquamicrobium		51.52	6.06	Medium	S2PELW	0.34	FALSE
	MAG224	Bacteria	Actinomycetota	Actinomycetia	Mycobacteriales	Mycobacteriaceae	Rhodococcus	Rhodococcus erythropolis	100	0.32	High	S2PELW	1.87	TRUE
	MAG225	Bacteria	Bacteroidota	Bacteroidia	Flavobacteriales	Flavobacteriaceae	Flavobacterium		95.71	0.15	High	S2PELW	0.68	TRUE
	MAG226	Bacteria	Pseudomonadota	Gammaproteobacteria	Burkholderiales	Burkholderiaceae	Variovorax	Variovorax sp014170375	71.28	1.2	Medium	S2PELW	0.73	TRUE
	MAG23001	Bacteria	Pseudomonadota	Gammaproteobacteria	Xanthomonadales	Xanthomonadaceae	Stenotrophomonas	Stenotrophomonas maltophilia	100	0.15	High	S2C30	6.64	TRUE
	MAG23002	Bacteria	Pseudomonadota	Gammaproteobacteria	Pseudomonadales	Pseudomonadaceae	Pseudomonas		99.11	0	High	S2C30	7.53	TRUE
	MAG23004	Bacteria	Pseudomonadota	Gammaproteobacteria	Burkholderiales	Burkholderiaceae	Achromobacter	Achromobacter kerstersii	100	0.45	High	S2C30	1.27	TRUE
	MAG23005	Bacteria	Pseudomonadota	Gammaproteobacteria	Pseudomonadales	Pseudomonadaceae	Pseudomonas	Pseudomonas fluorescens	68.84	3.73	Medium	S2C30	0.32	TRUE
	MAG23006	Bacteria	Pseudomonadota	Gammaproteobacteria	Pseudomonadales	Pseudomonadaceae	Pseudomonas	Pseudomonas sp003050835	95.87	0.24	High	S2C30	3.05	TRUE
	MAG23007	Bacteria	Pseudomonadota	Alphaproteobacteria	Rhizobiales	Rhizobiaceae	Aminobacter		80.05	1.3	Medium	S2C30	0.41	TRUE
	MAG23008	Bacteria	Pseudomonadota	Gammaproteobacteria	Pseudomonadales	Pseudomonadaceae	Pseudomonas	Pseudomonas moorei	100	0.75	High	S2C30	13.65	TRUE
	MAG23009	Bacteria	Bacteroidota	Bacteroidia	Flavobacteriales	Flavobacteriaceae	Flavobacterium		99.8	0.01	High	S2C30	2.45	TRUE
	MAG23010	Bacteria	Pseudomonadota	Alphaproteobacteria	Rhizobiales	Rhizobiaceae	Aquamicrobium		81.01	1.74	Medium	S2C30	0.44	TRUE
	MAG23012	Bacteria	Pseudomonadota	Alphaproteobacteria	Rhizobiales	Rhizobiaceae	Agrobacterium	Agrobacterium fabacearum	98.34	0.6	High	S2C30	0.73	TRUE
	MAG23013	Bacteria	Pseudomonadota	Gammaproteobacteria	Burkholderiales	Burkholderiaceae			99.99	0.1	High	S2C30	4.36	TRUE
	MAG23014	Bacteria	Pseudomonadota	Gammaproteobacteria	Burkholderiales	Burkholderiaceae	Acidovorax		99.84	1.13	High	S2C30	0.82	TRUE
	MAG23015	Bacteria	Pseudomonadota	Alphaproteobacteria	Rhizobiales	Xanthobacteraceae	Afipia		98.42	0.49	High	S2C30	1.6	TRUE
	MAG23016	Bacteria	Actinomycetota	Actinomycetia	Actinomycetales	Microbacteriaceae	Microbacterium		71.38	1.25	Medium	S2C30	0.33	TRUE
	MAG23019	Bacteria	Pseudomonadota	Gammaproteobacteria	Burkholderiales	Burkholderiaceae	Acidovorax		76.06	0.89	Medium	S2C30	0.31	TRUE
	MAG23027	Bacteria	Pseudomonadota	Alphaproteobacteria	Rhizobiales	Rhizobiaceae	Ensifer		100	0.73	High	S2C30	1.7	TRUE
	MAG23034	Bacteria	Pseudomonadota	Alphaproteobacteria	Rhizobiales	Rhizobiaceae	Pseudaminobacter		50.61	0.05	Medium	S2C30	1.05	TRUE
	MAG23036	Bacteria	Bacteroidota	Bacteroidia	Sphingobacteriales	Sphingobacteriaceae	Pedobacter		99.92	0.17	High	S2C30	2.29	TRUE
	MAG23037	Bacteria	Actinomycetota	Actinomycetia	Mycobacteriales	Mycobacteriaceae	Rhodococcus	Rhodococcus erythropolis	100	0.15	High	S2C30	4.42	TRUE
	MAG23039	Bacteria	Pseudomonadota	Alphaproteobacteria	Rhizobiales	Devosiaceae	Devosia		89.54	4.16	Medium	S2C30	0.54	TRUE
	MAG23040	Bacteria	Actinomycetota	Actinomycetia	Mycobacteriales	Mycobacteriaceae	Gordonia		100	1.21	High	S2C30	2.6	TRUE
	MAG23042	Bacteria	Pseudomonadota	Gammaproteobacteria	Burkholderiales	Burkholderiaceae	Achromobacter		83.7	1.66	Medium	S2C30	0.41	TRUE
	MAG23043	Bacteria	Bacteroidota	Bacteroidia	Flavobacteriales	Weeksellaceae	Kaistella	Kaistella soli	99.93	0	High	S2C30	5.71	TRUE
	MAG23044	Bacteria	Actinomycetota	Actinomycetia	Actinomycetales	Micrococcaceae	Paenarthrobacter	Paenarthrobacter nicotinovorans	94.72	1.3	High	S2C30	0.47	TRUE
	MAG23045	Bacteria	Pseudomonadota	Alphaproteobacteria	Rhizobiales	Devosiaceae	Devosia		99.92	0.2	High	S2C30	1.84	TRUE
	MAG23046	Bacteria	Actinomycetota	Actinomycetia	Actinomycetales	Microbacteriaceae	Microbacterium	Microbacterium sp001427525	99.73	0.71	High	S2C30	0.87	TRUE
	MAG23047	Bacteria	Pseudomonadota	Alphaproteobacteria	Rhizobiales	Rhizobiaceae	Pseudaminobacter	Pseudaminobacter sp900116595	51.12	0.46	Medium	S2C30	12.06	TRUE
	MAG23048	Bacteria	Pseudomonadota	Alphaproteobacteria	Rhizobiales	Beijerinckiaceae	Bosea	Bosea robiniae	82.26	1.56	Medium	S2C30	0.49	TRUE
	MAG23049	Bacteria	Pseudomonadota	Alphaproteobacteria	Sphingomonadales	Sphingomonadaceae	Sphingopyxis		95.02	0.15	High	S2C30	0.87	TRUE
	MAG23050	Bacteria	Bacteroidota	Bacteroidia	Chitinophagales	Chitinophagaceae	Chitinophaga		72.85	3.71	Medium	S2C30	0.29	TRUE
	MAG234	Bacteria	Pseudomonadota	Gammaproteobacteria	Pseudomonadales	Pseudomonadaceae	Pseudomonas	Pseudomonas veronii	100	0.21	High	S2PELW	1.41	TRUE
	MAG236	Bacteria	Pseudomonadota	Gammaproteobacteria	Burkholderiales	Burkholderiaceae	Cupriavidus	Cupriavidus basilensis	77.54	0	Medium	S2PELW	0.97	TRUE
	MAG238	Bacteria	Pseudomonadota	Gammaproteobacteria	Pseudomonadales	Pseudomonadaceae	Pseudomonas	Pseudomonas sp002029345	98.24	0.86	High	S2PELW	8.33	TRUE
	MAG240	Bacteria	Pseudomonadota	Alphaproteobacteria	Rhizobiales	Rhizobiaceae	Pseudaminobacter	Pseudaminobacter sp900116595	95.87	3.38	High	S2PELW	0.93	TRUE
	MAG24001	Bacteria	Pseudomonadota	Alphaproteobacteria	Rhizobiales	Beijerinckiaceae	Bosea	Bosea robiniae	99.97	2.23	High	S2C40	1.03	TRUE
	MAG24002	Bacteria	Pseudomonadota	Alphaproteobacteria	Rhizobiales	Rhizobiaceae	Ensifer		64.42	4.04	Medium	S2C40	0.45	TRUE
	MAG24003	Bacteria	Pseudomonadota	Gammaproteobacteria	Burkholderiales	Burkholderiaceae			84.63	0.49	Medium	S2C40	0.33	TRUE
	MAG24004	Bacteria	Actinomycetota	Actinomycetia	Actinomycetales	Microbacteriaceae	Microbacterium		100	0.73	High	S2C40	0.94	TRUE
	MAG24005	Bacteria	Pseudomonadota	Gammaproteobacteria	Pseudomonadales	Pseudomonadaceae	Pseudomonas	Pseudomonas fluorescens	100	0.52	High	S2C40	15.79	TRUE
	MAG24006	Bacteria	Bacteroidota	Bacteroidia	Flavobacteriales	Weeksellaceae	Kaistella	Kaistella soli	99.28	0	High	S2C40	3.06	TRUE
	MAG24008	Bacteria	Pseudomonadota	Gammaproteobacteria	Pseudomonadales	Pseudomonadaceae	Pseudomonas	Pseudomonas moorei	69	2.08	Medium	S2C40	0.27	TRUE
	MAG24009	Bacteria	Pseudomonadota	Gammaproteobacteria	Burkholderiales	Burkholderiaceae	Acidovorax		50.32	1.3	Medium	S2C40	0.21	TRUE
	MAG24010	Bacteria	Actinomycetota	Actinomycetia	Mycobacteriales	Mycobacteriaceae	Gordonia		100	0.1	High	S2C40	3.06	TRUE
	MAG24011	Bacteria	Bacteroidota	Bacteroidia	Flavobacteriales	Flavobacteriaceae	Flavobacterium		99.85	0.01	High	S2C40	4.97	TRUE
	MAG24012	Bacteria	Bacteroidota	Bacteroidia	Sphingobacteriales	Sphingobacteriaceae	Pedobacter		99.99	0.02	High	S2C40	0.79	TRUE
	MAG24013	Bacteria	Pseudomonadota	Gammaproteobacteria	Pseudomonadales	Pseudomonadaceae	Pseudomonas	Pseudomonas veronii	99.92	0.28	High	S2C40	2.15	TRUE
	MAG24014	Bacteria	Pseudomonadota	Alphaproteobacteria	Rhizobiales	Rhizobiaceae	Pseudaminobacter	Pseudaminobacter sp900116595	78.01	0.33	Medium	S2C40	15.43	TRUE
	MAG24015	Bacteria	Bacteroidota	Bacteroidia	Chitinophagales	Chitinophagaceae	Hanamia		85.38	0.82	Medium	S2C40	0.33	TRUE
	MAG24018	Bacteria	Pseudomonadota	Gammaproteobacteria	Burkholderiales	Burkholderiaceae	Achromobacter	Achromobacter kerstersii	99.99	4.46	High	S2C40	0.62	TRUE
	MAG24019	Bacteria	Bacteroidota	Bacteroidia	Chitinophagales	Chitinophagaceae	Chitinophaga		94.69	3.54	High	S2C40	0.4	TRUE
	MAG24022	Bacteria	Pseudomonadota	Gammaproteobacteria	Pseudomonadales	Pseudomonadaceae	Pseudomonas		99.5	0.23	High	S2C40	0.56	TRUE
	MAG24025	Bacteria	Pseudomonadota	Alphaproteobacteria	Rhizobiales	Devosiaceae			68.97	1.64	Medium	S2C40	0.31	TRUE
	MAG24026	Bacteria	Pseudomonadota	Alphaproteobacteria	Rhizobiales	Devosiaceae	Devosia		99.99	0.84	High	S2C40	1.23	TRUE
	MAG24027	Bacteria	Pseudomonadota	Alphaproteobacteria	Sphingomonadales	Sphingomonadaceae	Sphingopyxis		75.34	2.51	Medium	S2C40	0.34	TRUE
	MAG24029	Bacteria	Pseudomonadota	Alphaproteobacteria	Rhizobiales	Rhizobiaceae	65-79		97.73	0.45	High	S2C40	1.76	TRUE
	MAG24030	Bacteria	Pseudomonadota	Alphaproteobacteria	Rhizobiales	Xanthobacteraceae	Afipia		99.59	0.38	High	S2C40	2.28	TRUE
	MAG241	Bacteria	Pseudomonadota	Gammaproteobacteria	Burkholderiales	Burkholderiaceae	Candidimonas		54.06	1.69	Medium	S2PELW	0.38	TRUE

## Sheet: Table S1B
	MAG ID	transcript_id	pathway	gene	predicted function	S1LMWPE_1	S1LMWPE_2	S1LMWPE_3	S1Glc_1	S1Glc_2	S1Glc_3	log2FoldChange	P value
	MAG107	MAG107_contig_30_272			unknown	11.2389	11.2715	10.9104	-1.88784	-3.98368	-2.24995	13.8474	0.00257
	MAG107	MAG107_contig_30_3757	alkane	alkB1_2,alkM	alkane 1-monooxygenase [EC:1,14,15,3]	10.757	10.0633	9.71668	-2.53282	-3.25779	-4.81631	13.7146	0.000889
	MAG107	MAG107_contig_30_1292			Sel1 repeat	13.867	12.9976	12.845	0.569102	-0.687272	0.026191	13.2672	0.000356
	MAG107	MAG107_contig_30_4188			unknown	12.2376	11.6956	11.6072	0.453049	-1.23672	-3.40003	13.2414	0.00503
	MAG107	MAG107_contig_30_1379			unknown	12.3585	11.9588	11.821	0.455239	-1.87319	-1.64865	13.0683	0.00204
	MAG107	MAG107_contig_30_967			Acyclic terpene utilisation family protein AtuA	7.89752	7.24758	6.98012	-6.02584	-4.45051	-6.23794	12.9465	0.00256
	MAG107	MAG107_contig_30_902			uncharacterized protein	9.38416	8.61241	8.1253	-4.68918	-4.10241	-3.58188	12.8318	0.00284
	MAG107	MAG107_contig_30_3602			2-hydroxy-palmitic acid dioxygenase Mpo1-like	9.77302	9.44266	9.02606	-2.84236	-3.91047	-3.15582	12.7168	0.000722
	MAG107	MAG107_contig_30_3823			Microcin V bacteriocin	8.83908	8.58424	8.57995	-2.45403	-5.30512	-4.2601	12.6742	0.00352
	MAG107	MAG107_contig_30_963			isohexenylglutaconyl-CoA hydratase [EC:4,2,1,57]	7.70196	7.20745	6.7524	-4.90636	-4.99623	-6.38434	12.6496	0.000456
	MAG107	MAG107_contig_30_965			geranyl-CoA carboxylase beta subunit [EC:6,4,1,5]	6.73438	6.2921	5.78553	-5.58353	-5.53329	-7.64385	12.5242	0.00143
	MAG107	MAG107_contig_30_1798			unknown	15.9596	15.4839	15.4052	5.08652	2.3288	2.45618	12.3257	0.00348
	MAG107	MAG107_contig_30_1876			unknown	11.3891	10.7419	10.617	-1.06778	-1.21235	-1.67782	12.2353	0.000147
	MAG107	MAG107_contig_30_3548			Uncharacterized protein conserved in bacteria (DUF2171)	13.9858	13.026	13.0224	2.3611	0.843067	0.127079	12.2343	0.000902
	MAG107	MAG107_contig_30_1549			Solute-binding protein AdeT 1/2	7.16774	6.81907	6.62186	-3.29811	-4.39283	-6.77501	11.6915	0.00561
	MAG107	MAG107_contig_30_2907			2-hydroxy-palmitic acid dioxygenase Mpo1-like	11.9916	11.3444	11.2596	0.927912	-0.0437426	-0.921715	11.5444	0.000826
	MAG107	MAG107_contig_30_3822			Uncharacterized protein conserved in bacteria (DUF2171)	11.6514	11.5565	11.6592	0.628914	-0.0652706	-0.285495	11.5297	0.000549
	MAG107	MAG107_contig_30_3546			unknown	13.6879	13.5845	12.9555	2.30508	1.69849	1.74928	11.4917	0.000314
	MAG107	MAG107_contig_30_2449			long-chain fatty acid transport protein	7.5903	7.02704	6.56504	-3.70742	-5.13024	-4.41742	11.4792	0.000934
	MAG107	MAG107_contig_30_530			unknown	8.64242	8.20892	7.69971	-2.71057	-3.33949	-3.77206	11.4577	2.46e-05
	MAG132	MAG132_contig_1114_194			unknown	7.12667	6.86271	6.99719	-3.16248	-6.54667	-3.661	11.4522	0.00731
	MAG107	MAG107_contig_30_903			uncharacterized protein	8.38654	7.64224	7.19915	-3.55168	-3.68737	-3.78833	11.4184	0.000592
	MAG107	MAG107_contig_30_2869			unknown	12.0313	12.105	11.8716	1.72767	0.158867	0.0329754	11.3628	0.00217
	MAG111	MAG111_contig_1_488			ubiquinone biosynthesis accessory factor UbiK	6.00623	6.2137	6.25855	-3.21179	-8.76214	-3.61016	11.3542	0.0248
	MAG107	MAG107_contig_30_415			2-(1,2-epoxy-1,2-dihydrophenyl)acetyl-CoA isomerase [EC:5,3,3,18]	6.00121	5.60533	5.3058	-3.45461	-8.02261	-5.66997	11.3532	0.0113
	MAG107	MAG107_contig_30_4472			unknown	6.6794	7.09414	6.57035	-8.5117	-1.7913	-3.31281	11.3199	0.0286
	MAG107	MAG107_contig_30_962			geranyl-CoA carboxylase alpha subunit [EC:6,4,1,5]	7.31846	6.86801	6.40459	-3.89903	-5.36502	-4.05209	11.3024	0.00207
	MAG107	MAG107_contig_30_964			citronellyl-CoA dehydrogenase [EC:1,3,99,-]	6.25217	6.023	5.55804	-5.56713	-4.66449	-5.72151	11.2621	0.000841
	MAG107	MAG107_contig_30_4374			unknown	12.1879	11.7094	11.4356	2.14823	-0.884237	0.468271	11.2002	0.00441
	MAG107	MAG107_contig_30_3614			unknown	9.90069	9.0182	8.67493	-0.274629	-2.99582	-2.69224	11.1855	0.00231
	MAG107	MAG107_contig_30_4260			unknown	11.2848	10.7967	10.7581	0.0839962	0.219735	-0.833482	11.1231	0.000705
	MAG107	MAG107_contig_30_3478			deglycase [EC:3,5,1,124]	8.05995	7.77685	7.5744	-1.65612	-3.89367	-4.30954	11.0902	0.00385
	MAG107	MAG107_contig_30_4556			unknown	7.53678	6.90976	5.6739	-2.91433	-7.91324	-2.28784	11.0786	0.0312
	MAG107	MAG107_contig_30_386	ketone	bvmo	Flavin-binding monooxygenase-like	4.70483	4.30351	3.94119	-4.89972	-8.04692	-7.24931	11.0485	0.00515
	MAG107	MAG107_contig_30_389			uncharacterized protein	7.12191	6.663	6.34439	-4.19387	-3.70247	-5.08607	11.0372	0.000934
	MAG107	MAG107_contig_30_477			non-heme chloroperoxidase [EC:1,11,1,10]	6.96029	6.57316	6.40129	-2.57666	-5.5733	-4.79162	10.9588	0.0048
	MAG107	MAG107_contig_30_3155			AraC family transcriptional regulator, ethanolamine operon transcriptional activator	7.01868	6.61915	6.04619	-4.22538	-4.07601	-4.87198	10.9525	0.000212
	MAG107	MAG107_contig_30_4458			unknown	13.9255	13.374	13.4752	3.20807	2.66348	2.10732	10.932	0.000397
	MAG107	MAG107_contig_30_3286			BCCT, betaine/carnitine/choline family transporter	5.17102	4.45103	3.47541	-7.68577	-5.89375	-6.09715	10.9247	0.00814
	MAG107	MAG107_contig_30_3586			peptide-methionine (R)-S-oxide reductase [EC:1,8,4,12]	9.92287	9.38456	9.09244	0.244704	-2.27072	-2.28919	10.905	0.0032
	MAG107	MAG107_contig_30_4167			unknown	8.51228	7.9641	7.59582	-0.800699	-1.47647	-6.3488	10.8994	0.019
	MAG107	MAG107_contig_30_1581			FrmR/RcnR family transcriptional regulator, repressor of rcnA expression	6.98167	6.05825	5.97988	-3.25594	-1.97219	-8.43962	10.8959	0.0283
	MAG107	MAG107_contig_30_3288			carnitine monooxygenase subunit [EC:1,14,13,239]	6.82968	6.36535	5.57049	-3.32679	-6.1784	-4.38821	10.8863	0.00577
	MAG107	MAG107_contig_30_1578			Transglycosylase associated protein	13.3259	13.0397	13.01	2.81703	1.92312	2.05323	10.8608	0.00028
	MAG107	MAG107_contig_30_891			L-threonylcarbamoyladenylate synthase [EC:2,7,7,87]	9.63028	8.95247	8.5227	-0.645083	-2.05461	-2.68048	10.8285	0.000679
	MAG107	MAG107_contig_30_1220			chaperone modulatory protein CbpM	11.248	10.9718	10.8025	1.75666	-1.09145	-0.0241424	10.7938	0.0047
	MAG107	MAG107_contig_30_425			unknown	9.75076	9.31966	9.25713	-0.594811	-1.35199	-2.08507	10.7865	0.000739
	MAG107	MAG107_contig_30_719			uncharacterized protein	9.38507	8.72496	8.49814	-1.89619	-1.21007	-2.50309	10.7392	0.00146
	MAG107	MAG107_contig_30_867			unknown	10.7438	10.7386	10.0636	0.0901217	-0.47346	-0.259371	10.7296	0.000584
	MAG107	MAG107_contig_30_4152			MFS transporter, MHS family, alpha-ketoglutarate permease	7.35406	7.17971	6.82299	-3.38882	-3.76481	-3.6721	10.7275	0.000147
	MAG107	MAG107_contig_30_1943			bacterioferritin-associated ferredoxin	7.59409	7.18325	7.05848	-1.33108	-7.66961	-1.29144	10.7093	0.0357
	MAG107	MAG107_contig_30_3702			HD domain	6.60515	6.50201	6.22158	-1.3477	-3.67724	-7.65178	10.6685	0.0252
	MAG107	MAG107_contig_30_2584			uncharacterized protein	11.95	10.8982	10.6597	0.9862	0.490354	0.040668	10.6636	0.000231
	MAG107	MAG107_contig_30_1734			Sigma 54 modulation protein / S30EA ribosomal protein	12.9295	12.5616	12.3843	3.48967	1.04969	1.35876	10.6591	0.00343
	MAG103	MAG103_contig_987_49			type IV pilus assembly protein PilA	6.86364	5.99086	5.9692	-2.81665	-7.00719	-3.3128	10.6534	0.012
	MAG107	MAG107_contig_30_3587			glutathione peroxidase [EC:1,11,1,9]	9.48964	8.88728	8.55221	-0.0502813	-2.11694	-2.64131	10.5792	0.00243
	MAG107	MAG107_contig_30_388			uncharacterized protein	6.274	5.77121	5.52783	-3.72807	-4.28099	-6.07972	10.5539	0.00248
	MAG107	MAG107_contig_30_72			unknown	10.5592	10.3746	10.2734	0.104753	-0.535447	0.127079	10.5036	0.000446
	MAG107	MAG107_contig_30_2098			coniferyl-aldehyde dehydrogenase [EC:1,2,1,68]	11.5058	10.8066	10.4249	0.754922	0.381804	0.167756	10.4776	0.000191
	MAG107	MAG107_contig_30_2840			Major Facilitator Superfamily	4.66677	4.21306	3.92951	-6.57691	-7.35915	-4.59378	10.4464	0.00845
	MAG107	MAG107_contig_30_832			unknown	11.9665	11.426	10.5073	1.60027	0.616838	0.46222	10.4068	0.000453
	MAG107	MAG107_contig_30_1796			Flavin containing amine oxidoreductase	8.06222	7.58895	7.296	-1.63483	-3.20016	-3.38209	10.3881	0.00111
	MAG107	MAG107_contig_30_4067			unknown	7.93827	7.46838	7.29745	-1.39966	-6.42745	-0.551583	10.3609	0.0295
	MAG107	MAG107_contig_30_4295			unknown	14.3034	13.8944	13.7308	4.00222	3.56446	3.29744	10.3548	1.5e-05
	MAG107	MAG107_contig_30_1028			hydroxypyruvate isomerase [EC:5,3,1,22]	10.0539	9.48729	9.00829	-0.262625	-0.920483	-1.3259	10.3528	7.29e-06
	MAG107	MAG107_contig_30_4076			unknown	10.376	10.4829	9.95088	0.535267	-0.64175	-0.127767	10.348	0.00145
	MAG107	MAG107_contig_30_1152			uncharacterized protein	9.18974	8.57501	8.35771	-1.50225	-1.49542	-1.7939	10.3047	0.000358
	MAG107	MAG107_contig_30_3445			peptidoglycan-binding protein ArfA	9.41482	9.01878	8.72512	-0.513939	-1.53727	-1.70398	10.3046	0.000345
	MAG107	MAG107_contig_30_3203			sec-independent protein translocase protein TatA	7.57931	7.23795	6.93639	-2.98462	-2.8084	-3.35894	10.3019	0.00021
	MAG107	MAG107_contig_30_337			YceI-like domain	4.62184	4.57742	4.3923	-4.95154	-4.60773	-7.70293	10.2846	0.00778
	MAG107	MAG107_contig_30_1863			unknown	8.24538	8.00843	7.89384	-1.95253	-2.89387	-1.76781	10.254	0.00123
	MAG107	MAG107_contig_30_4428			unknown	5.44998	5.1132	4.97832	-4.33632	-7.03318	-3.81918	10.2434	0.00927
	MAG107	MAG107_contig_30_1219			curved DNA-binding protein	7.49552	7.2781	6.95265	-1.85155	-3.60103	-3.47297	10.2173	0.00197
	MAG107	MAG107_contig_30_1258			uncharacterized protein	7.97097	7.19798	7.17776	-2.40289	-3.13851	-2.71695	10.2017	0.000227
	MAG107	MAG107_contig_30_2180			aconitate hydratase [EC:4,2,1,3]	7.36004	7.20063	6.8689	-2.10701	-3.5039	-3.55842	10.1996	0.00135
	MAG107	MAG107_contig_30_271			deoxyribodipyrimidine photo-lyase [EC:4,1,99,3]	6.96192	7.33909	6.92438	-2.47189	-3.25685	-3.63203	10.1954	0.00139
	MAG107	MAG107_contig_30_2171			alpha/beta hydrolase fold	7.54011	6.83606	6.36657	-3.03995	-3.36199	-3.36893	10.1712	0.000576
	MAG107	MAG107_contig_30_4452			Circularly permuted ATP-grasp type 2	8.10572	7.78183	7.31768	-1.55558	-2.67221	-3.07627	10.1698	0.000627
	MAG107	MAG107_contig_30_3213			ABC transporter	3.3248	2.49697	1.98137	-6.59586	-6.26577	-9.81748	10.1607	0.0075
	MAG107	MAG107_contig_30_2837			2-hydroxy-palmitic acid dioxygenase Mpo1-like	7.7761	7.29027	7.0427	-1.50451	-4.83715	-1.99375	10.1482	0.00942
	MAG107	MAG107_contig_30_4502			unknown	7.44069	7.26328	7.01175	-3.56146	-2.59258	-2.47399	10.1146	0.00203
	MAG107	MAG107_contig_30_2088			membrane protein HdeD	9.57018	9.37534	9.04235	0.370388	-1.3598	-1.30506	10.0941	0.00208
	MAG107	MAG107_contig_30_2994			DSBA-like thioredoxin domain	8.28533	7.7121	7.42914	-1.04236	-2.55279	-3.2336	10.0851	0.00154
	MAG107	MAG107_contig_30_2829			outer membrane protein	6.18095	5.82892	5.65415	-3.83191	-4.40701	-4.3083	10.0704	6.96e-05
	MAG107	MAG107_contig_30_3479			unknown	7.25343	7.02911	6.64261	-0.48736	-7.308	-1.40056	10.0404	0.0429
	MAG107	MAG107_contig_30_63			adducin	4.16161	3.61385	3.36636	-4.35805	-6.35132	-8.24051	10.0306	0.00781
	MAG107	MAG107_contig_30_3876			unknown	10.1006	9.58304	9.69922	0.472872	-1.35448	0.207181	10.0191	0.00211
	MAG107	MAG107_contig_30_3987			unknown	10.4681	10.0492	9.90131	1.13094	-0.337547	-0.41399	10.013	0.00114
	MAG107	MAG107_contig_30_1112			unknown	6.68396	6.10088	5.66878	-3.20164	-3.43036	-4.92613	10.0039	0.000976
	MAG107	MAG107_contig_30_1989			unknown	8.70004	8.40605	8.23022	-1.08093	-1.41845	-2.03895	9.95822	0.000245
	MAG107	MAG107_contig_30_1658			Protein of unknown function (DUF1328)	9.43657	9.1682	8.31402	0.0144838	-1.17953	-1.75117	9.945	0.000758
	MAG107	MAG107_contig_30_2395			Putative oxygenase MesX	8.20654	7.13133	7.19815	-1.02189	-3.23475	-3.03114	9.94127	0.0013
	MAG107	MAG107_contig_30_3619			malate dehydrogenase (quinone) [EC:1,1,5,4]	10.2239	9.509	9.20251	0.561214	-0.751023	-0.695966	9.94039	0.000305
	MAG107	MAG107_contig_30_1580			Cation efflux family	3.95387	3.34895	3.18878	-7.24386	-5.33799	-6.7209	9.93145	0.00529
	MAG107	MAG107_contig_30_1404			unknown	6.51766	6.05963	5.95009	-5.96766	-3.23118	-2.04835	9.92486	0.0176
	MAG107	MAG107_contig_30_3285			tartrate dehydrogenase/decarboxylase / D-malate dehydrogenase [EC:1,1,1,93 4,1,1,73 1,1,1,83]	4.74031	4.26682	3.16293	-6.49156	-6.36576	-4.6461	9.89115	0.0112
	MAG107	MAG107_contig_30_892			unknown	6.28063	5.8795	5.41346	-6.39266	-2.97219	-2.66241	9.86695	0.0201
	MAG132	MAG132_contig_1118_55			competence protein ComEA	4.92699	5.03004	5.36001	-2.97144	-3.60686	-7.70191	9.86575	0.0257
	MAG107	MAG107_contig_30_1106			uncharacterized protein	6.79257	6.55882	5.94411	-7.11336	-1.80066	-1.35939	9.8563	0.0406
	MAG107	MAG107_contig_30_3777			cytochrome bd ubiquinol oxidase subunit II [EC:7,1,1,7]	6.75471	6.445	5.99649	-2.59174	-3.64987	-3.96174	9.79985	0.000551
	MAG107	MAG107_contig_30_2105			Beta-lactamase hydrolase-like protein, phosphatase-like domain	11.3497	10.9287	10.9648	2.11923	0.783021	0.944146	9.79895	0.000854
	MAG107	MAG107_contig_30_370			Enoyl-(Acyl carrier protein) reductase	9.18531	8.42025	8.03673	-0.848975	-1.42455	-1.43071	9.78218	0.00029
	MAG107	MAG107_contig_30_1509			short chain dehydrogenase	9.16657	8.89578	8.45508	-0.0918465	-1.28835	-1.44006	9.77923	0.000781
	MAG107	MAG107_contig_30_1770			Thioredoxin-like	6.18434	5.73072	5.5052	-3.15462	-5.11694	-3.6413	9.77771	0.00301
	MAG107	MAG107_contig_30_1741			Uncharacterized protein conserved in bacteria (DUF2147)	13.0895	12.3293	12.2427	3.46043	2.74639	2.13902	9.77189	0.00029
	MAG107	MAG107_contig_30_1260			HxlR-like helix-turn-helix	5.53291	5.32936	5.1703	-1.91632	-3.8572	-7.48978	9.76529	0.0237
	MAG107	MAG107_contig_30_2108			acyl-CoA thioesterase YciA [EC:3,1,2,-]	10.199	9.47901	9.26096	0.00675042	-0.298309	-0.0605056	9.76368	0.000663
	MAG107	MAG107_contig_30_3331			unknown	6.35451	6.05785	5.77895	-3.30253	-3.4875	-4.29603	9.75912	0.000273
	MAG107	MAG107_contig_30_2038			unknown	7.12126	6.41006	5.63108	-1.2648	-6.77077	-2.07208	9.75668	0.0298
	MAG107	MAG107_contig_30_55			ethanolamine permease	3.30447	3.72929	3.52623	-5.95627	-6.64164	-6.10998	9.75596	0.00111
	MAG107	MAG107_contig_30_4542			Activator of Hsp90 ATPase homolog 1-like protein	9.9408	9.8157	9.66971	0.645176	-0.182333	-0.285228	9.74953	0.000543
	MAG107	MAG107_contig_30_2620			unknown	8.97589	8.36106	8.35067	0.533842	-1.06444	-2.92978	9.716	0.00726
	MAG107	MAG107_contig_30_808			Sigma 54 modulation protein / S30EA ribosomal protein	11.6506	10.9636	11.2714	3.35376	0.994	0.411828	9.70869	0.00593
	MAG107	MAG107_contig_30_4519			Universal stress protein family	8.66389	8.27283	7.94786	-0.215213	-1.84973	-2.15943	9.70298	0.0018
	MAG107	MAG107_contig_30_2677			multiple antibiotic resistance protein	4.93498	5.29666	5.03114	-3.86502	-3.26399	-6.66782	9.68654	0.0107
	MAG107	MAG107_contig_30_4425			Luciferase-like monooxygenase	5.91747	5.63992	5.34138	-4.98795	-3.08281	-4.08632	9.68528	0.00438
	MAG107	MAG107_contig_30_4451			A predicted alpha-helical domain with a conserved ER motif,	6.98036	6.80594	6.44595	-1.83924	-4.2376	-2.73528	9.68145	0.00503
	MAG107	MAG107_contig_30_4158			aspartate ammonia-lyase [EC:4,3,1,1]	7.25866	6.81376	6.59328	-2.00499	-3.49789	-2.81402	9.66087	0.00115
	MAG107	MAG107_contig_30_907			Thiolase, N-terminal domain	4.69067	4.45111	4.28794	-3.94316	-5.3266	-6.11977	9.60642	0.00291
	MAG107	MAG107_contig_30_2366			Activator of Hsp90 ATPase homolog 1-like protein	8.79167	8.41335	8.45153	-0.450057	-1.13671	-1.52426	9.58919	0.000492
	MAG107	MAG107_contig_30_4261			unknown	8.80867	8.74069	8.35691	-1.62683	0.0626467	-1.28823	9.58623	0.0028
	MAG107	MAG107_contig_30_4413			AMP-binding enzyme	5.90493	5.22033	4.67228	-3.29676	-4.56865	-4.97852	9.54715	0.000345
	MAG107	MAG107_contig_30_3189			catechol 1,2-dioxygenase [EC:1,13,11,1]	5.6272	5.25695	4.98133	-3.4605	-4.46285	-4.84413	9.54432	0.000582
	MAG107	MAG107_contig_30_3600			unknown	9.12284	8.69918	8.65489	0.959347	-1.30639	-1.75826	9.52741	0.00523
	MAG107	MAG107_contig_30_2370			MFS transporter, MHS family, shikimate and dehydroshikimate transport protein	2.87647	2.21563	1.77722	-6.8392	-7.52375	-7.31503	9.51576	0.000495
	MAG107	MAG107_contig_30_1459			putative oxidoreductase	5.04944	4.8421	4.77163	-2.93536	-5.47587	-5.4312	9.50187	0.00632
	MAG107	MAG107_contig_30_4427			unknown	5.53061	5.18905	5.03536	-4.55053	-4.49139	-3.70591	9.50095	0.00174
	MAG107	MAG107_contig_30_2119			phosphate starvation-inducible protein PhoH and related proteins	9.52609	8.91603	8.58304	0.275186	-0.810407	-0.86482	9.47507	0.000212
	MAG107	MAG107_contig_30_528			acetoin:2,6-dichlorophenolindophenol oxidoreductase subunit alpha [EC:1,1,1,-]	3.06079	2.75877	2.82974	-7.20653	-6.88521	-5.68326	9.47477	0.00292
	MAG113	MAG113_contig_131_1756			hyperosmotically inducible periplasmic protein	6.79328	5.84126	6.41761	-2.87325	-2.48661	-3.95552	9.45584	0.004
	MAG107	MAG107_contig_30_1960			triacylglycerol lipase [EC:3,1,1,3]	7.42074	7.02058	6.61238	-1.89716	-2.25404	-3.05232	9.41907	0.000172
	MAG107	MAG107_contig_30_4522			Putative flagellar system-associated repeat	7.45432	6.97822	6.50174	-1.43305	-2.89132	-2.9927	9.41712	0.000922
	MAG107	MAG107_contig_30_2874			Secretory lipase	3.06242	2.41256	2.0816	-4.96954	-7.46098	-8.25284	9.41331	0.00554
	MAG107	MAG107_contig_30_1650			Aminotransferase class I and II	6.44064	5.86887	5.40207	-2.53748	-4.47924	-3.48518	9.4045	0.00252
	MAG111	MAG111_contig_1_1088			type IV pilus assembly protein PilA	4.76678	4.81796	4.86384	-5.07485	-4.70482	-3.98338	9.40388	0.00097
	MAG107	MAG107_contig_30_724			EcsC protein family	7.99659	7.72982	7.43442	-1.02993	-1.77367	-2.22739	9.39727	0.000413
	MAG107	MAG107_contig_30_575			unknown	4.67104	4.28487	4.59559	-6.92441	-3.43939	-4.26823	9.39451	0.0146
	MAG107	MAG107_contig_30_1797			Mycolic acid cyclopropane synthetase	4.41906	4.28504	3.99432	-3.28207	-7.9744	-4.17521	9.3767	0.023
	MAG107	MAG107_contig_30_4441			unknown	4.28367	4.29258	3.94352	-3.4973	-7.69254	-4.39812	9.36924	0.0192
	MAG107	MAG107_contig_30_810			glutamate/aspartate transport system substrate-binding protein	8.11993	7.53598	7.16656	-0.773279	-2.77254	-1.71465	9.36098	0.00255
	MAG107	MAG107_contig_30_869			Antibiotic biosynthesis monooxygenase	4.26828	4.44663	3.65334	-3.08918	-8.03135	-4.58817	9.35898	0.0273
	MAG107	MAG107_contig_30_4342			unknown	8.13461	7.8939	7.53785	-0.785689	-2.33435	-1.35419	9.34686	0.00222
	MAG107	MAG107_contig_30_3259			uncharacterized protein	8.21069	7.92631	7.68831	-0.247794	-1.77898	-2.18564	9.34591	0.00227
	MAG103	MAG103_contig_724_107			cold shock protein	6.48243	5.81802	5.17232	-0.89835	-1.20634	-8.45303	9.34349	0.0488
	MAG107	MAG107_contig_30_2900			unknown	8.8983	8.37447	8.4949	1.46144	-2.57131	-1.10651	9.32802	0.0118
	MAG107	MAG107_contig_30_527			acetoin:2,6-dichlorophenolindophenol oxidoreductase subunit beta [EC:1,1,1,-]	3.17919	2.78291	2.84649	-6.32157	-6.00151	-6.79842	9.31003	0.000816
	MAG107	MAG107_contig_30_329			unknown	12.0106	11.607	11.5306	2.9545	2.13959	2.1351	9.30634	0.000186
	MAG107	MAG107_contig_30_3258			BrnA antitoxin of type II toxin-antitoxin system	8.14138	7.61723	7.41699	-1.42106	-1.39982	-1.90466	9.30038	0.000288
	MAG107	MAG107_contig_30_2340			Protein of unknown function (DUF1003)	4.006	3.52897	3.07752	-6.5667	-4.65112	-6.04586	9.29206	0.00556
	MAG107	MAG107_contig_30_52			uncharacterized protein	5.73668	5.29482	5.24807	-3.67467	-3.86532	-4.01487	9.27814	6.18e-05
	MAG107	MAG107_contig_30_3539			unknown	7.5135	7.28754	7.34624	-1.30423	-0.947754	-3.38652	9.26193	0.00657
	MAG107	MAG107_contig_30_1819			YqaJ-like viral recombinase domain	2.78808	2.05885	1.67709	-7.36739	-6.04781	-7.84413	9.26112	0.00425
	MAG107	MAG107_contig_30_717			leucyl-tRNA---protein transferase [EC:2,3,2,29]	6.45532	5.92674	5.53071	-1.68911	-4.53318	-3.63672	9.25726	0.0052
	MAG107	MAG107_contig_30_906	fatty acid	fadJ	3-hydroxyacyl-CoA dehydrogenase / enoyl-CoA hydratase / 3-hydroxybutyryl-CoA epimerase [EC:1,1,1,35 4,2,1,17 5,1,2,3]	5.16933	4.94603	4.61062	-4.18204	-4.33055	-4.47244	9.23701	7.49e-05
	MAG107	MAG107_contig_30_245	fatty acid	fadE	acyl-CoA dehydrogenase [EC:1,3,99,-]	7.15988	6.9352	6.53892	-1.18702	-3.13724	-2.74823	9.2355	0.0029
	MAG107	MAG107_contig_30_4450			Transglutaminase-like superfamily	6.69204	6.55119	6.27262	-1.71505	-3.62473	-2.84559	9.23374	0.00308
	MAG107	MAG107_contig_30_866			unknown	11.9624	11.3166	11.1185	3.05453	1.76882	1.90584	9.22277	0.000401
	MAG107	MAG107_contig_30_3695			ATP-dependent Clp protease ATP-binding subunit ClpA	9.43376	8.8838	8.43133	0.33292	-0.461472	-0.768634	9.21536	5.93e-05
	MAG107	MAG107_contig_30_909			Arabinose-binding domain of AraC transcription regulator, N-term	8.37873	8.03301	7.81872	-0.270582	-1.52433	-1.55208	9.19248	0.000906
	MAG107	MAG107_contig_30_3495			unknown	4.45399	3.90479	3.75382	-4.81665	-6.33357	-4.3128	9.19187	0.00464
	MAG107	MAG107_contig_30_602			Thioesterase superfamily	3.86157	2.69733	2.98472	-5.12821	-7.27213	-5.61996	9.18798	0.00195
	MAG107	MAG107_contig_30_2905			triphosphatase [EC:3,6,1,25]	6.62831	6.32192	6.05658	-2.0973	-2.68988	-3.72488	9.17296	0.00118
	MAG107	MAG107_contig_30_3736			oxidoreductase [EC:1,1,1,-]	6.85325	6.4869	6.15156	-1.99697	-2.73333	-3.28422	9.16875	0.000348
	MAG107	MAG107_contig_30_1116	fatty acid	acadl	long-chain-acyl-CoA dehydrogenase [EC:1,3,8,8]	5.19551	4.42457	4.16256	-4.26953	-3.68905	-5.7458	9.16234	0.00345
	MAG111	MAG111_contig_1_660			unknown	5.57758	5.63388	5.40575	-2.71672	-3.35101	-4.78919	9.15805	0.00366
	MAG107	MAG107_contig_30_910			alpha-methylacyl-CoA racemase [EC:5,1,99,4]	6.24167	5.95283	5.77018	-2.77628	-2.61674	-4.11045	9.15605	0.00176
	MAG134	MAG134_contig_780_200			unknown	5.79891	4.78688	3.8406	-1.91007	-7.79996	-3.28346	9.13996	0.0341
	MAG134	MAG134_contig_780_1609			glycerol uptake facilitator protein	-0.559335	5.18699	4.77431	-5.94465	-4.62002	-7.42251	9.12971	0.0446
	MAG107	MAG107_contig_30_2797			Helix-turn-helix domain	5.08162	4.80156	4.63853	-3.25641	-4.38778	-5.19444	9.12011	0.00225
	MAG107	MAG107_contig_30_2344			unknown	6.02056	5.64412	5.42003	-2.19698	-4.03242	-4.03955	9.11789	0.00248
	MAG107	MAG107_contig_30_973			Acyl-CoA dehydrogenase, C-terminal domain	5.03836	4.53826	4.088	-3.49916	-5.26913	-4.89298	9.10863	0.00166
	MAG107	MAG107_contig_30_1060			Family of unknown function (DUF6708)	7.69418	7.70805	7.21383	-0.804514	-2.05285	-1.8503	9.10791	0.0016
	MAG107	MAG107_contig_30_1382			aldose sugar dehydrogenase [EC:1,1,5,-]	4.04184	3.78427	3.58375	-4.22044	-4.63952	-7.01874	9.09619	0.00681
	MAG107	MAG107_contig_30_445			unknown	10.2448	10.3617	9.78493	1.70816	0.0073534	1.39482	9.09371	0.00479
	MAG107	MAG107_contig_30_968			TetR/AcrR family transcriptional regulator, cholesterol catabolism regulator	7.52634	6.97886	6.46856	-1.53665	-2.46012	-2.28104	9.08386	0.000481
	MAG107	MAG107_contig_30_3776			cytochrome bd ubiquinol oxidase subunit I [EC:7,1,1,7]	5.65199	5.50788	5.16989	-3.87628	-3.06421	-3.97995	9.0834	0.000935
	MAG107	MAG107_contig_30_1676			cobalt-zinc-cadmium efflux system protein	7.00371	6.60533	6.25055	-1.86777	-3.58228	-1.89505	9.06823	0.00432
	MAG107	MAG107_contig_30_3201			sec-independent protein translocase protein TatC	3.9176	3.6205	3.17448	-5.77654	-4.44943	-6.25493	9.0645	0.00307
	MAG107	MAG107_contig_30_1444			acetyl-CoA synthetase [EC:6,2,1,1]	5.20329	5.00103	4.64127	-3.09427	-4.59002	-4.63965	9.05651	0.00185
	MAG107	MAG107_contig_30_86			epoxyqueuosine reductase [EC:1,17,99,6]	6.12866	5.43845	5.61929	-1.85458	-4.04389	-4.05074	9.0452	0.00346
	MAG107	MAG107_contig_30_1909			Family of unknown function (DUF6587)	5.52374	5.63021	5.32214	-1.55221	-1.88424	-7.16322	9.02525	0.035
	MAG107	MAG107_contig_30_3231			glutaryl-CoA transferase [EC:2,8,3,-]	5.8608	5.12729	4.72407	-3.6621	-2.95294	-4.67881	9.002	0.00263
	MAG107	MAG107_contig_30_1556			Antibiotic biosynthesis monooxygenase	5.71222	5.38774	5.29068	-0.729933	-7.46254	-2.42241	9.00184	0.0442
	MAG107	MAG107_contig_30_601			Glutathione S-transferase, N-terminal domain	3.49461	3.06321	2.84819	-9.12497	-3.52588	-4.92344	8.99343	0.0396
	MAG107	MAG107_contig_30_152			Phytanoyl-CoA dioxygenase (PhyH)	3.22857	2.72682	2.34802	-4.90636	-6.32474	-7.38434	8.97295	0.00265
	MAG107	MAG107_contig_30_4510			phosphate transport system ATP-binding protein [EC:7,3,2,1]	7.87577	7.4742	7.05497	-0.619474	-2.12869	-1.76527	8.97279	0.00134
	MAG107	MAG107_contig_30_1643			unknown	5.30744	4.94734	4.23203	-7.32836	-2.81241	-2.28346	8.97035	0.0407
	MAG107	MAG107_contig_30_2293			integration host factor subunit alpha	12.5335	12.1159	12.0758	3.68188	3.02915	3.1219	8.96405	5.76e-05
	MAG107	MAG107_contig_30_3965			Universal stress protein family	10.4992	9.9853	9.61842	2.15079	0.563754	0.562807	8.94185	0.00124
	MAG113	MAG113_contig_131_192			cold shock protein	6.44109	6.58066	6.34161	-1.33397	-2.78157	-3.3387	8.9392	0.00432
	MAG107	MAG107_contig_30_523			(R,R)-butanediol dehydrogenase / meso-butanediol dehydrogenase / diacetyl reductase [EC:1,1,1,4 1,1,1,- 1,1,1,303]	2.4105	1.62589	1.41009	-7.3953	-6.07601	-7.87198	8.92993	0.00498
	MAG107	MAG107_contig_30_1347			magnesium chelatase family protein	4.5971	4.44846	4.0375	-3.50222	-5.38969	-4.80089	8.92528	0.00317
	MAG107	MAG107_contig_30_2389			2-hydroxycyclohexanecarboxyl-CoA dehydrogenase [EC:1,1,1,-]	2.51489	1.89666	1.82529	-6.93117	-6.39674	-7.20324	8.92266	0.00142
	MAG107	MAG107_contig_30_1739			Diguanylate cyclase, GGDEF domain	6.44459	6.03616	5.66023	-2.32756	-2.98833	-3.29428	8.91705	7.11e-05
	MAG107	MAG107_contig_30_972			antitoxin VapB	6.00793	6.2502	5.42426	-2.91893	-2.78157	-3.3387	8.9072	7.71e-05
	MAG107	MAG107_contig_30_2648			uncharacterized protein	7.66461	7.46932	7.44803	-0.718972	-1.55664	-1.85548	8.90436	0.000935
	MAG107	MAG107_contig_30_1009			unknown	5.79822	5.42808	5.50663	-3.21229	-2.06736	-4.69303	8.90187	0.00764
	MAG107	MAG107_contig_30_1815			unknown	4.66279	3.71734	3.62137	-2.56146	-4.17754	-7.95958	8.90003	0.0224
	MAG107	MAG107_contig_30_917			uncharacterized protein	9.31507	9.05347	9.0916	1.52553	-0.38451	-0.34024	8.88645	0.00379
	MAG107	MAG107_contig_30_4343			aldehyde dehydrogenase [EC:1,2,1,-]	9.43212	9.90922	9.8968	2.60056	-0.511273	0.492786	8.88535	0.0141
	MAG107	MAG107_contig_30_291			unknown	6.53932	5.97288	5.60554	0.344601	-6.68057	-2.20077	8.88483	0.0446
	MAG107	MAG107_contig_30_4173			unknown	7.44039	7.17624	7.13106	-0.567265	-1.94776	-2.38652	8.88308	0.00258
	MAG107	MAG107_contig_30_1868			unknown	8.62282	8.51087	8.50078	-0.281825	0.541485	-1.26624	8.88035	0.0034
	MAG107	MAG107_contig_30_2345			stringent starvation protein B	5.95714	5.55908	5.11727	-3.56934	-3.78506	-2.64515	8.87768	0.00396
	MAG107	MAG107_contig_30_41			unknown	2.46023	2.18906	1.86118	-5.84326	-7.52783	-6.73412	8.8719	0.00235
	MAG107	MAG107_contig_30_211			unknown	4.87537	4.00312	3.37908	-3.41526	-3.08699	-7.84881	8.86954	0.0187
	MAG107	MAG107_contig_30_2161			Protein of unknown function (DUF2846)	5.95223	5.39205	5.09266	-2.76397	-4.7571	-2.62608	8.86136	0.00628
	MAG107	MAG107_contig_30_70			aminoacrylate hydrolase [EC:3,5,1,-]	6.51675	6.28322	6.04027	-2.64845	-2.32199	-2.77307	8.86125	0.00034
	MAG107	MAG107_contig_30_259			tRNA nucleotidyltransferase (CCA-adding enzyme) [EC:2,7,7,72 3,1,3,- 3,1,4,-]	8.34954	7.69032	7.29942	-0.632316	-1.33746	-1.26759	8.85888	0.000274
	MAG107	MAG107_contig_30_2614			pantetheine-phosphate adenylyltransferase [EC:2,7,7,3]	8.91565	8.34705	7.99594	0.217516	-0.721225	-0.813499	8.85862	0.000153
	MAG107	MAG107_contig_30_4141			LysR family transcriptional regulator, benzoate and cis,cis-muconate-responsive activator of ben and cat genes	5.83478	5.45944	5.03295	-2.60529	-3.48468	-4.14675	8.85463	0.000606
	MAG107	MAG107_contig_30_630			Domain of unknown function (DUF1330)	5.51766	5.12237	4.81054	-2.57482	-2.23118	-6.30402	8.85353	0.0165
	MAG107	MAG107_contig_30_1315			phosphoribosylformimino-5-aminoimidazole carboxamide ribotide isomerase [EC:5,3,1,16]	9.44847	8.85099	8.49517	0.724869	-0.135477	-0.325776	8.84367	7.53e-05
	MAG107	MAG107_contig_30_4610			Domain of unknown function (DUF4376)	3.80352	3.63082	3.01726	-4.24108	-5.47863	-6.30954	8.82695	0.00201
	MAG107	MAG107_contig_30_4068			T3SS negative regulator,GrlR	8.52531	8.01188	7.92132	0.0367776	-1.09145	-0.962741	8.82531	0.000415
	MAG107	MAG107_contig_30_1003			protein adenylyltransferase [EC:2,7,7,108]	5.6237	5.36494	4.9629	-3.34576	-3.28289	-3.88025	8.82014	0.000112
	MAG107	MAG107_contig_30_3489			unknown	5.02145	4.71894	4.39951	-2.19932	-5.84152	-4.27212	8.81762	0.0118
	MAG107	MAG107_contig_30_504			peptide/nickel transport system permease protein	1.85787	1.06366	0.430296	-7.55727	-7.49682	-8.03361	8.81318	0.00117
	MAG107	MAG107_contig_30_4604			unknown	9.76855	9.52662	9.50672	1.8744	0.323935	0.182705	8.80695	0.00269
	MAG107	MAG107_contig_30_2369			Bacterial regulatory proteins, luxR family	6.84235	6.54948	6.28717	-1.13534	-2.22277	-3.37329	8.80347	0.00303
	MAG107	MAG107_contig_30_2178			Protein of unknown function (DUF3298)	8.62493	8.12915	7.75422	-0.176244	-0.801956	-0.901238	8.79591	8.19e-05
	MAG107	MAG107_contig_30_38			unknown	4.05984	4.01265	4.08167	-4.36924	-5.00616	-4.85709	8.79555	0.000441
	MAG107	MAG107_contig_30_2367			Protein of unknown function, DUF488	7.18841	6.91877	6.77054	-2.23825	-1.53527	-1.7287	8.79331	0.0013
	MAG107	MAG107_contig_30_525			dihydrolipoyl dehydrogenase [EC:1,8,1,4]	1.9933	1.31391	1.10791	-7.91829	-7.6034	-6.394	8.77694	0.00629
	MAG107	MAG107_contig_30_4310			YARHG domain	9.95968	9.4795	9.62307	1.69825	0.197727	0.861145	8.76838	0.00113
	MAG107	MAG107_contig_30_1345			nitrogen regulatory protein P-II 1	10.2685	9.65459	9.63314	1.62174	1.18157	0.4523	8.76686	0.00059
	MAG107	MAG107_contig_30_3840			HxlR-like helix-turn-helix	6.02064	5.34992	5.11968	-2.55728	-3.20114	-4.04269	8.76379	0.000518
	MAG107	MAG107_contig_30_3583			Esterase-like activity of phytase	4.5657	4.2755	3.87518	-4.38788	-4.53191	-4.62269	8.75295	0.000235
	MAG107	MAG107_contig_30_629			GntR family transcriptional regulator, trigonelline degradation regulator	6.53753	6.08169	5.61823	-2.05621	-2.87396	-3.05074	8.73945	0.000159
	MAG107	MAG107_contig_30_1776			quercetin 2,3-dioxygenase [EC:1,13,11,24]	7.46896	7.09756	6.85799	-0.651113	-1.94608	-2.19245	8.73805	0.00125
	MAG107	MAG107_contig_30_2913			Protein of unknown function (DUF3144)	8.66359	8.13652	7.8821	-0.210286	-0.26422	-1.04863	8.73512	0.00037
	MAG107	MAG107_contig_30_1355			unknown	7.39832	6.4817	6.3275	-1.85082	-2.32747	-1.8143	8.73337	0.00136
	MAG107	MAG107_contig_30_3214			ABC transporter	3.92598	3.45508	2.93415	-5.16587	-6.28375	-4.42196	8.72893	0.00658
	MAG107	MAG107_contig_30_4063			Domain of unknown function (DUF4055)	1.28703	0.687885	0.102026	-7.98227	-7.66782	-8.45788	8.7283	0.001
	MAG107	MAG107_contig_30_3966			Universal stress protein family	10.6981	10.0287	9.71575	2.94951	0.803293	0.519793	8.7233	0.00311
	MAG107	MAG107_contig_30_1235			maleate isomerase [EC:5,2,1,1]	3.08742	2.57176	2.2801	-6.68902	-6.36053	-5.16773	8.71885	0.00604
	MAG107	MAG107_contig_30_3118			Protein of unknown function (DUF1090)	8.41259	8.06843	8.12492	-0.0336877	-1.10816	-0.406143	8.71798	0.000699
	MAG107	MAG107_contig_30_405			Leucine carboxyl methyltransferase	3.99224	3.46771	3.24049	-4.22524	-3.70914	-7.51019	8.71501	0.0145
	MAG107	MAG107_contig_30_3441			unknown	4.33298	3.64675	3.00406	-4.31066	-8.02718	-2.80585	8.70916	0.0358
	MAG107	MAG107_contig_30_1236			N-formylmaleamate deformylase [EC:3,5,1,106]	2.80898	2.35935	1.75632	-5.37493	-6.50857	-7.31298	8.70704	0.000946
	MAG107	MAG107_contig_30_3316			Alpha/beta hydrolase family	8.71967	8.27745	8.03314	0.231654	-0.640789	-0.671936	8.70377	0.000204
	MAG107	MAG107_contig_30_2496			glutamate:Na+ symporter, ESS family	7.62119	7.41146	7.17361	-0.782524	-1.84923	-1.27068	8.7029	0.00103
	MAG107	MAG107_contig_30_689			periplasmic protein TonB	3.30521	2.56537	2.12019	-6.32106	-4.98591	-6.80128	8.69968	0.00487
	MAG107	MAG107_contig_30_949			type VI secretion system secreted protein VgrG	5.72118	5.5546	5.27516	-2.63038	-3.15475	-3.76203	8.69937	0.000518
	MAG107	MAG107_contig_30_526			2-oxoacid dehydrogenases acyltransferase (catalytic domain)	2.55567	2.02994	1.91156	-8.08182	-5.76802	-5.74993	8.69898	0.0122
	MAG107	MAG107_contig_30_3202			sec-independent protein translocase protein TatB	4.73417	4.34112	3.87636	-2.89159	-3.11694	-7.13246	8.69755	0.0172
	MAG107	MAG107_contig_30_1583			Bacterial OB fold (BOF) protein	8.49268	8.17869	8.3771	0.510527	-0.503286	-1.03661	8.69261	0.00225
	MAG107	MAG107_contig_30_534			TetR/AcrR family transcriptional regulator, transcriptional repressor of bet genes	7.25339	6.4829	6.30206	-1.83246	-1.80004	-2.38354	8.6848	0.000711
	MAG107	MAG107_contig_30_3081			unknown	7.72802	7.07438	7.0093	-0.349796	-1.74304	-2.14704	8.68386	0.00134
	MAG107	MAG107_contig_30_2464			OmpA-OmpF porin, OOP family	11.8377	11.4226	11.2515	3.26539	2.80638	2.42797	8.67072	7.98e-05
	MAG107	MAG107_contig_30_854			Family of unknown function (DUF6160)	4.07193	3.86365	3.58002	-4.80772	-5.26332	-4.4156	8.66741	0.00157
	MAG107	MAG107_contig_30_424			unknown	5.7201	5.61009	5.17473	-2.24477	-3.65112	-3.58643	8.66242	0.00189
	MAG107	MAG107_contig_30_731			Beta-ketoacyl synthase, N-terminal domain	6.80343	6.49848	6.35218	-1.25863	-2.6678	-2.37964	8.65339	0.00137
	MAG107	MAG107_contig_30_2756			nitrite reductase (Nadh) large subunit [EC:1,7,1,15]	1.60421	0.878984	0.26432	-7.75546	-7.62205	-7.82148	8.64883	0.00188
	MAG103	MAG103_contig_987_373			iron complex outermembrane recepter protein	2.61912	1.63068	1.04462	-7.59816	-5.67223	-7.3356	8.63346	0.00957
	MAG107	MAG107_contig_30_212			Domain of unknown function (DUF4189)	6.01232	5.68812	5.59891	-2.1091	-3.87667	-2.59271	8.62594	0.00295
	MAG107	MAG107_contig_30_856			unknown	6.19427	6.02345	5.69313	-2.40524	-3.14816	-2.41119	8.62515	0.00128
	MAG107	MAG107_contig_30_3198			Putative MetA-pathway of phenol degradation	4.00798	3.1503	2.89352	-5.35969	-5.03506	-5.4225	8.62302	0.00188
	MAG107	MAG107_contig_30_3217			maltoporin	1.83693	1.15259	0.937819	-6.60587	-8.24094	-7.08211	8.61875	0.00221
	MAG107	MAG107_contig_30_3383			unknown	5.35798	5.07377	4.4912	-0.658957	-7.02106	-3.24781	8.61692	0.0413
	MAG107	MAG107_contig_30_1910			ABC transporter	5.43898	5.15657	4.76985	-2.89972	-3.87699	-3.70499	8.6157	0.000608
	MAG107	MAG107_contig_30_1725			urea transport system substrate-binding protein	1.6701	1.11511	0.581833	-7.77265	-7.45669	-7.24859	8.61499	0.00291
	MAG107	MAG107_contig_30_2694			unknown	4.36376	2.99572	3.24528	-3.67172	-7.38244	-4.14704	8.60199	0.0109
	MAG107	MAG107_contig_30_1499			Helix-turn-helix domain	4.35052	3.94125	3.55778	-3.83584	-6.31392	-3.80014	8.59981	0.00989
	MAG107	MAG107_contig_30_40			unknown	2.90653	2.49133	2.29727	-4.76802	-5.44079	-7.86213	8.58869	0.00833
	MAG107	MAG107_contig_30_4075			unknown	8.52851	8.0004	7.9668	0.488649	-0.129998	-1.61016	8.58241	0.00335
	MAG107	MAG107_contig_30_4356			apolipoprotein D and lipocalin family protein	7.54597	7.07605	7.00929	-0.776558	-1.03704	-2.30134	8.58208	0.00185
	MAG107	MAG107_contig_30_599			short chain dehydrogenase	3.3449	2.76636	2.63614	-6.4755	-4.55822	-5.95503	8.57872	0.00698
	MAG107	MAG107_contig_30_3551			unknown	5.68014	5.43505	4.89775	-1.05955	-6.97571	-1.64105	8.56308	0.047
	MAG107	MAG107_contig_30_3603			superoxide dismutase, Fe-Mn family [EC:1,15,1,1]	4.9829	4.64323	4.17609	-2.71469	-4.83582	-4.33313	8.56195	0.0036
	MAG107	MAG107_contig_30_2891			unknown	4.70546	4.30851	4.25017	-7.26032	-2.8063	-2.34948	8.56008	0.0376
	MAG107	MAG107_contig_30_2064			unknown	3.80224	3.39127	2.99079	-3.33193	-7.18359	-4.97831	8.55938	0.0143
	MAG107	MAG107_contig_30_173			Protein of unknown function (DUF1302)	2.01611	1.40597	0.933202	-6.84338	-7.11645	-7.31842	8.54451	0.000423
	MAG107	MAG107_contig_30_2152			Methionine biosynthesis protein MetW	9.36743	8.92244	8.72393	0.6998	0.45505	0.231223	8.54257	5.43e-05
	MAG107	MAG107_contig_30_2337			unknown	4.76815	4.23295	3.81434	-3.22996	-3.86227	-5.71879	8.54216	0.00336
	MAG107	MAG107_contig_30_2393			DcaP outer membrane protein	3.71922	3.30822	3.08353	-4.0196	-6.51141	-4.98088	8.54095	0.00568
	MAG127	MAG127_contig_4_1518			branched-chain amino acid transport system substrate-binding protein	2.80814	2.9032	2.51902	-6.60587	-4.70358	-6.08211	8.54064	0.00372
	MAG107	MAG107_contig_30_2758			assimilatory nitrate reductase catalytic subunit [EC:1,7,99,-]	1.65388	0.991739	0.357147	-8.08197	-5.9653	-8.55644	8.53549	0.00919
	MAG107	MAG107_contig_30_3266			N-(2-amino-2-carboxyethyl)-L-glutamate synthase [EC:2,5,1,140]	1.53031	1.02361	0.302582	-7.29218	-6.9718	-8.4779	8.53279	0.000992
	MAG107	MAG107_contig_30_1302			two-component system, OmpR family, phosphate regulon response regulator OmpR	9.55064	9.02758	8.73384	1.05235	0.623455	0.0439604	8.53077	9.71e-05
	MAG107	MAG107_contig_30_2557			Putative heavy-metal-binding	5.73859	5.00919	4.94417	-2.61643	-4.58975	-2.69324	8.53045	0.00448
	MAG107	MAG107_contig_30_3024			diaminobutyrate-2-oxoglutarate transaminase [EC:2,6,1,76]	8.97039	8.61931	8.30618	0.88825	-0.141836	-0.440132	8.52987	0.000688
	MAG107	MAG107_contig_30_925			thioredoxin-dependent peroxiredoxin [EC:1,11,1,24]	8.37185	7.78535	7.54917	0.0701145	-1.12966	-0.806072	8.52399	0.000529
	MAG107	MAG107_contig_30_1434			Endoribonuclease L-PSP	8.48413	7.98391	8.11593	0.184978	-1.30891	0.139077	8.52294	0.00215
	MAG107	MAG107_contig_30_2343			unknown	3.99615	3.82649	3.15639	-3.22532	-6.94073	-4.38047	8.50852	0.0173
	MAG107	MAG107_contig_30_2296			thioredoxin	8.77102	8.53039	8.61616	0.695771	-0.0732855	-0.216595	8.50389	0.000695
	MAG107	MAG107_contig_30_1670			nicotinamidase/pyrazinamidase [EC:3,5,1,19 3,5,1,-]	4.552	4.06552	3.72757	-4.27373	-3.13019	-5.75417	8.50106	0.00633
	MAG107	MAG107_contig_30_1237			6-hydroxynicotinate 3-monooxygenase [EC:1,14,13,114]	2.36425	1.57018	1.29257	-7.02593	-7.22448	-6.01874	8.49872	0.00525
	MAG107	MAG107_contig_30_3052			poly-beta-1,6-N-acetyl-D-glucosamine N-deacetylase [EC:3,5,1,-]	3.09052	2.90492	2.16622	-5.5631	-6.05827	-5.67563	8.48622	0.00155
	MAG107	MAG107_contig_30_4446			Domain of unknown function (DUF4259)	8.69592	8.08464	7.83758	0.561341	-0.713348	-0.679414	8.48319	0.000513
	MAG107	MAG107_contig_30_1773			Ferric uptake regulator family	4.06292	3.48207	3.13355	-3.72253	-2.35115	-8.6876	8.47994	0.0406
	MAG107	MAG107_contig_30_1870			unknown	6.45471	6.17593	6.11671	-0.790926	-2.50426	-3.37269	8.47174	0.00594
	MAG107	MAG107_contig_30_421			uncharacterized protein	5.13175	4.72416	4.43405	-3.22196	-4.8066	-3.08262	8.46705	0.00473
	MAG107	MAG107_contig_30_855			unknown	4.18893	4.08969	3.82818	-4.09501	-4.35132	-4.83678	8.46331	0.000171
	MAG107	MAG107_contig_30_768			Family of unknown function (DUF6160)	7.67545	7.27334	6.9959	-0.865185	-1.0238	-1.50772	8.44713	8.04e-05
	MAG107	MAG107_contig_30_1669			4-hydroxy-tetrahydrodipicolinate synthase [EC:4,3,3,7]	7.41102	6.92585	6.39606	-0.994672	-1.69327	-1.89442	8.43843	0.00013
	MAG107	MAG107_contig_30_2070			unknown	6.88127	6.54479	6.57586	-0.670984	-0.972192	-3.66241	8.43584	0.0112
	MAG107	MAG107_contig_30_3184			muconate cycloisomerase [EC:5,5,1,1]	2.30313	1.98606	1.43473	-6.48637	-7.91961	-5.1555	8.42846	0.0131
	MAG107	MAG107_contig_30_899			tryptophan synthase alpha chain [EC:4,2,1,20]	10.8803	10.0794	9.71029	2.20958	1.53316	1.64354	8.42792	0.000477
	MAG107	MAG107_contig_30_653			phenylacetate-CoA ligase [EC:6,2,1,30]	3.32859	2.6873	2.26584	-5.82285	-5.18534	-5.97678	8.42223	0.00203
	MAG111	MAG111_contig_1_552			iron complex outermembrane recepter protein	1.86962	1.80069	1.41395	-5.25201	-6.84981	-8.04836	8.41148	0.00659
	MAG111	MAG111_contig_1_811			unknown	3.51877	3.54683	3.69563	-3.32298	-3.03091	-8.11849	8.41121	0.0386
	MAG107	MAG107_contig_30_732			protoporphyrinogen IX oxidase [EC:1,3,99,-]	7.45412	7.37221	7.25824	0.171847	-1.71802	-1.57277	8.40117	0.00448
	MAG107	MAG107_contig_30_1593			Solute-binding protein AdeT 1/2	7.75648	7.56725	7.34331	-0.298101	-1.04706	-1.17509	8.39576	0.000423
	MAG107	MAG107_contig_30_4485			unknown	1.75428	1.14518	0.475894	-6.4755	-8.37886	-6.95503	8.39492	0.00524
	MAG107	MAG107_contig_30_4370			putative redox protein	5.16904	4.95197	4.46788	-3.29343	-2.91929	-4.37269	8.39144	0.00113
	MAG111	MAG111_contig_1_1785			unknown	4.51063	4.7246	4.55703	-2.29472	-5.35351	-3.72249	8.38766	0.0125
	MAG107	MAG107_contig_30_2876			Secretory lipase	3.41266	3.11524	2.62015	-4.45497	-5.87601	-5.66787	8.3823	0.00153
	MAG107	MAG107_contig_30_715			Predicted methyltransferase regulatory domain	4.59628	4.14409	3.70073	-2.39846	-5.7852	-4.48688	8.37055	0.0102
	MAG107	MAG107_contig_30_3438			unknown	7.04933	6.78145	6.55053	-1.44038	-2.39872	-0.880708	8.36704	0.00367
	MAG107	MAG107_contig_30_2371			malonate-semialdehyde dehydrogenase (acetylating) / methylmalonate-semialdehyde dehydrogenase [EC:1,2,1,18 1,2,1,27]	1.58685	0.881383	0.338487	-7.04353	-7.72948	-7.51905	8.36626	0.000924
	MAG107	MAG107_contig_30_983			lipoyl-dependent peroxiredoxin [EC:1,11,1,28]	10.4446	9.75162	9.69881	1.83724	1.47988	1.48527	8.36421	0.000215
	MAG107	MAG107_contig_30_716			leucyl/phenylalanyl-tRNA---protein transferase [EC:2,3,2,6]	4.77631	4.47082	4.16899	-2.29305	-4.28522	-5.09396	8.36279	0.00623
	MAG107	MAG107_contig_30_3163			opine dehydrogenase [EC:1,5,1,28]	1.40079	1.09249	0.390602	-7.07006	-7.16796	-7.96285	8.36159	5.3e-05
	MAG107	MAG107_contig_30_791			Domain of unknown function (DUF932)	2.18102	1.78736	1.4991	-6.34466	-5.43988	-7.82146	8.35783	0.00529
	MAG107	MAG107_contig_30_1029			ribosome-associated protein	12.1853	11.7393	11.7247	3.73893	3.57595	3.28028	8.3514	0.000127
	MAG107	MAG107_contig_30_1100			polar amino acid transport system permease protein	2.20747	1.38505	0.640501	-6.36691	-5.03242	-9.39554	8.34263	0.0155
	MAG107	MAG107_contig_30_542			uncharacterized protein	3.06223	2.8628	2.30219	-4.66737	-4.66527	-7.46702	8.34229	0.00728
	MAG107	MAG107_contig_30_597			Enoyl-(Acyl carrier protein) reductase	2.97014	2.65343	2.35213	-6.11184	-5.35132	-5.57375	8.33754	0.00199
	MAG107	MAG107_contig_30_1438			MFS transporter, YNFM family, putative membrane transport protein	6.34538	5.92814	5.69645	-2.30914	-2.39569	-2.33547	8.33675	0.000465
	MAG107	MAG107_contig_30_1221			uncharacterized protein	9.72611	9.25	9.56715	1.48026	0.174112	1.89272	8.33206	0.00238
	MAG107	MAG107_contig_30_1645			START domain	5.11368	4.58872	4.31346	-2.33267	-3.41279	-5.22787	8.32972	0.00561
	MAG107	MAG107_contig_30_3110			LysR family transcriptional regulator, regulatory protein for tcuABC	6.48923	6.10281	5.68413	-1.77794	-2.49139	-2.44287	8.32946	0.000276
	MAG107	MAG107_contig_30_2622			DeoR family transcriptional regulator, glycerol-3-phosphate regulon repressor	2.79406	2.66999	2.11284	-4.10406	-4.77556	-8.50098	8.31916	0.0188
	MAG107	MAG107_contig_30_2470			Glutamine amidotransferases class-II	6.20043	5.84855	5.4754	-1.62048	-3.13851	-2.66632	8.31656	0.00174
	MAG107	MAG107_contig_30_1875			MerR HTH family regulatory protein	4.85526	4.0755	3.5554	-2.06392	-2.00115	-8.39609	8.31577	0.0454
	MAG107	MAG107_contig_30_1986			VirC1 protein	7.57502	7.27153	6.97836	-0.917058	-1.11599	-1.08921	8.31572	0.000236
	MAG107	MAG107_contig_30_1832			unknown	7.42721	7.08527	7.12699	-0.516409	-1.28304	-1.49739	8.3121	0.00057
	MAG107	MAG107_contig_30_1045			unknown	3.89354	3.30539	3.22583	-4.25795	-5.51682	-4.73612	8.31188	0.000984
	MAG107	MAG107_contig_30_2109			SnoaL-like polyketide cyclase	3.47163	2.77098	2.42317	-4.72436	-6.91946	-4.62393	8.31118	0.00837
	MAG107	MAG107_contig_30_2039			Ribbon-helix-helix protein	9.35975	8.94602	8.72314	0.950297	0.700724	0.468271	8.30321	4.1e-05
	MAG107	MAG107_contig_30_2487			uncharacterized protein	6.99042	6.68686	6.68931	-0.825888	-0.682177	-3.02541	8.30002	0.00742
	MAG107	MAG107_contig_30_1964			uncharacterized protein	1.89822	1.49173	0.830977	-5.72467	-6.39674	-8.55558	8.29931	0.00435
	MAG107	MAG107_contig_30_2899			uncharacterized protein	7.90394	7.6934	7.40817	0.126722	-0.863811	-1.1536	8.29874	0.000986
	MAG107	MAG107_contig_30_551			unknown	1.90392	1.39368	0.866837	-7.62486	-7.30769	-5.77914	8.29204	0.0105
	MAG107	MAG107_contig_30_502			peptide/nickel transport system ATP-binding protein	2.47234	1.68858	1.01091	-7.37326	-6.47614	-5.84836	8.28986	0.0107
	MAG107	MAG107_contig_30_4385			biotin synthase [EC:2,8,1,6]	6.97381	6.65339	6.50278	-1.28489	-1.94146	-1.51034	8.28889	0.000414
	MAG107	MAG107_contig_30_1911			2OG-Fe(II) oxygenase superfamily	3.94493	3.91411	3.62765	-4.22478	-5.88751	-3.24603	8.28167	0.0103
	MAG107	MAG107_contig_30_2552			unknown	4.62456	4.0308	3.8274	-2.79583	-3.57939	-5.97572	8.2779	0.00842
	MAG107	MAG107_contig_30_209			iron(III) transport system substrate-binding protein	1.91942	0.984305	0.582113	-7.36739	-6.12755	-7.84413	8.27497	0.00579
	MAG107	MAG107_contig_30_3998			unknown	1.83339	1.33953	1.17928	-8.51261	-5.06655	-6.8802	8.27052	0.0185
	MAG107	MAG107_contig_30_974			Acyl-CoA dehydrogenase, C-terminal domain	2.27892	1.63078	1.04415	-9.12511	-5.25933	-5.46825	8.26884	0.0343
	MAG107	MAG107_contig_30_3188			unknown	2.38428	2.00613	1.67893	-5.13568	-6.40427	-7.19667	8.26866	0.00231
	MAG107	MAG107_contig_30_670			MFS transporter, ACS family, 4-hydroxyphenylacetate permease	1.22172	0.492489	0.182489	-6.91057	-7.59563	-8.38629	8.26306	0.000344
	MAG107	MAG107_contig_30_3199			benzaldehyde dehydrogenase (NAD) [EC:1,2,1,28]	2.70779	2.0061	1.51719	-5.98594	-5.67152	-6.87659	8.25504	0.00133
	MAG107	MAG107_contig_30_434			polyphosphate kinase [EC:2,7,4,1]	5.93448	5.30145	4.86118	-1.8355	-3.38571	-3.43469	8.251	0.00104
	MAG107	MAG107_contig_30_62			quercetin 2,3-dioxygenase [EC:1,13,11,24]	5.21603	4.65807	4.27204	-3.4755	-3.33583	-3.78511	8.24752	0.000729
	MAG107	MAG107_contig_30_290			PLP dependent protein	5.7452	5.23675	5.14565	-3.41628	-1.93401	-3.25794	8.24528	0.00491
	MAG107	MAG107_contig_30_2124			Protein of unknown function (DUF2789)	13.1351	11.9213	12.0373	4.4146	4.07731	3.87166	8.24334	0.000963
	MAG111	MAG111_contig_1_1160			small subunit ribosomal protein S14	3.84054	3.77722	3.67877	-3.63993	-6.67816	-3.11325	8.24262	0.0181
	MAG107	MAG107_contig_30_4246			Rieske	8.31215	7.57674	7.41612	0.317049	-0.763962	-0.969011	8.24031	0.000224
	MAG107	MAG107_contig_30_2076			Natural resistance-associated macrophage protein-like	1.90171	0.970441	0.486683	-7.6849	-5.50665	-8.161	8.23713	0.0123
	MAG107	MAG107_contig_30_2996			FMN-dependent Nadh-azoreductase [EC:1,7,1,17]	4.6018	3.92265	3.87354	-3.77062	-4.02086	-4.51371	8.23439	0.000312
	MAG107	MAG107_contig_30_3332			unknown	4.23245	4.00291	3.67786	-3.88003	-4.54752	-4.35961	8.23346	0.000377
	MAG107	MAG107_contig_30_654			3-oxoadipyl-CoA thiolase [EC:2,3,1,174]	2.8955	2.46023	1.85101	-5.33557	-6.34061	-5.81172	8.23155	0.00159
	MAG107	MAG107_contig_30_3591			membrane fusion protein, multidrug efflux system	4.8494	4.35818	4.00896	-3.07271	-4.47152	-3.90262	8.22113	0.00137
	MAG111	MAG111_contig_1_1393			large subunit ribosomal protein L21	3.34619	4.08638	3.51334	-7.04943	-3.39982	-3.22658	8.20725	0.018
	MAG107	MAG107_contig_30_1348			putative acetyltransferase [EC:2,3,1,-]	4.95787	4.64073	4.0852	-3.06778	-3.29981	-4.5523	8.20123	0.000716
	MAG127	MAG127_contig_4_1513			Thiolase, N-terminal domain	0.924343	0.467634	0.440601	-7.69392	-7.37733	-7.68786	8.19723	0.000758
	MAG107	MAG107_contig_30_2877			Secretory lipase	2.33221	1.38147	0.949244	-5.19618	-7.46524	-7.25707	8.1938	0.00215
	MAG111	MAG111_contig_1_151			cold shock protein	7.79657	8.62534	8.22087	-0.597009	0.677855	-0.0167674	8.1929	0.000254
	MAG107	MAG107_contig_30_560			Glyoxalase/Bleomycin resistance protein/Dioxygenase superfamily	1.98242	1.37127	0.795734	-7.14209	-6.66636	-6.61939	8.19242	0.0037
	MAG107	MAG107_contig_30_1117			monooxygenase [EC:1,14,13,-]	6.59328	5.96757	5.70152	-1.90006	-1.83256	-2.57415	8.18972	0.000624
	MAG107	MAG107_contig_30_1647			2,5-diketo-D-gluconate reductase B [EC:1,1,1,346]	5.16723	4.52045	4.29569	-2.39156	-4.94006	-3.24168	8.18556	0.00601
	MAG107	MAG107_contig_30_4311			histidine triad (HIT) family protein [EC:3,9,1,-]	8.68551	8.28155	8.25523	1.06464	-0.393965	-0.00493668	8.18552	0.0014
	MAG107	MAG107_contig_30_614			membrane fusion protein, adhesin transport system	2.90171	2.24326	1.83461	-5.09993	-5.04631	-7.43059	8.18547	0.00494
	MAG107	MAG107_contig_30_904			Protein of unknown function (DUF2804)	5.36082	4.79695	4.15843	-3.02632	-3.63175	-3.58128	8.18518	0.000742
	MAG107	MAG107_contig_30_3392			AcrB/AcrD/AcrF family	1.15655	0.368601	-0.284439	-8.24426	-7.35046	-7.71863	8.18469	0.00557
	MAG107	MAG107_contig_30_3156			anthranilate 1,2-dioxygenase reductase component [EC:1,18,1,-]	2.18439	1.75735	1.4188	-7.34466	-6.02485	-5.82145	8.18384	0.00705
	MAG107	MAG107_contig_30_2290			unknown	5.43928	5.21311	4.9323	-2.63848	-3.21169	-3.1153	8.18339	0.000219
	MAG107	MAG107_contig_30_2653			unknown	3.77271	3.44843	3.0939	-5.06772	-3.93735	-5.22329	8.18113	0.00269
	MAG111	MAG111_contig_1_429			Autotransporter beta-domain	-0.160464	0.224151	-0.58662	-8.63211	-8.32116	-8.10695	8.1791	0.00162
	MAG107	MAG107_contig_30_4256			putative transposase	2.58849	2.07084	1.71452	-5.18461	-4.85289	-8.12191	8.17775	0.011
	MAG107	MAG107_contig_30_101			Glyoxalase/Bleomycin resistance protein/Dioxygenase superfamily	1.40639	0.525878	-0.0181152	-7.14209	-7.84653	-7.61939	8.17405	0.00126
	MAG107	MAG107_contig_30_2329			Glucose / Sorbosone dehydrogenase	4.91342	4.42399	3.98959	-3.44071	-3.83392	-3.91695	8.17286	0.000277
	MAG107	MAG107_contig_30_2142			Transport and Golgi organisation 2	2.26966	1.68195	1.07757	-5.84291	-6.51682	-7.11465	8.16785	1.15e-05
	MAG107	MAG107_contig_30_3857			unknown	1.62288	0.886004	0.504366	-7.70288	-5.60507	-8.17895	8.16672	0.0109
	MAG107	MAG107_contig_30_4296			unknown	14.0894	13.6488	13.6075	5.92636	5.38103	5.54493	8.16445	5.26e-05
	MAG107	MAG107_contig_30_224			6-methylsalicylate decarboxylase [EC:4,1,1,52]	4.28319	3.79581	3.40254	-4.26358	-4.52962	-4.20966	8.16146	0.00119
	MAG107	MAG107_contig_30_2351			4-hydroxythreonine-4-phosphate dehydrogenase [EC:1,1,1,262]	6.18432	5.80926	5.40382	-1.67073	-3.20377	-2.21055	8.16082	0.00279
	MAG107	MAG107_contig_30_2680			unknown	2.4281	1.83926	1.49754	-5.4119	-7.41756	-5.8879	8.16075	0.00473
	MAG107	MAG107_contig_30_455			AAA ATPase domain	2.24746	2.90059	2.38794	-5.03291	-5.39686	-6.50844	8.15807	0.00333
	MAG107	MAG107_contig_30_2811			2-octaprenyl-6-methoxyphenol hydroxylase [EC:1,14,13,-]	5.91437	5.59876	5.30118	-1.77023	-2.87652	-2.99976	8.1536	0.000864
	MAG107	MAG107_contig_30_4568			Immunity protein 35	4.30794	4.78653	4.2037	-1.35586	-6.50801	-3.29342	8.15182	0.039
	MAG107	MAG107_contig_30_2058			SMI1 / KNR4 family (SUKH-1)	4.69887	4.30241	4.1037	-4.0859	-4.02013	-3.24274	8.15126	0.00269
	MAG107	MAG107_contig_30_4501			GAD-like domain	5.16928	4.98386	4.61897	-2.59374	-2.54198	-4.53491	8.14758	0.00386
	MAG107	MAG107_contig_30_3078			limonene-1,2-epoxide hydrolase [EC:3,3,2,8]	4.61408	4.42647	3.9809	-2.42261	-3.27731	-5.71879	8.14672	0.00951
	MAG107	MAG107_contig_30_535			betaine-aldehyde dehydrogenase [EC:1,2,1,8]	4.22463	3.87536	3.48561	-3.48425	-4.88617	-4.48338	8.14646	0.00151
	MAG107	MAG107_contig_30_936			unknown	6.71507	6.16353	5.91096	-1.1634	-1.82982	-2.64321	8.142	0.000657
	MAG107	MAG107_contig_30_621			succinate-semialdehyde dehydrogenase / glutarate-semialdehyde dehydrogenase [EC:1,2,1,16 1,2,1,79 1,2,1,20]	1.8498	1.27318	0.75226	-7.98961	-6.67521	-5.88025	8.1401	0.0128
	MAG107	MAG107_contig_30_3205			D-isomer specific 2-hydroxyacid dehydrogenase, NAD binding domain	2.08848	1.54852	0.766315	-4.86558	-6.86595	-8.27233	8.13572	0.00572
	MAG107	MAG107_contig_30_3699			unknown	7.33993	7.27765	7.0869	-1.05637	-0.52891	-1.11449	8.13475	0.000454
	MAG107	MAG107_contig_30_1094			unknown	2.51892	1.91806	1.75605	-4.91769	-7.40871	-5.87914	8.13286	0.00539
	MAG107	MAG107_contig_30_3896			unknown	6.59864	6.47561	6.14984	0.289067	-4.6907	-0.755619	8.12712	0.0336
	MAG107	MAG107_contig_30_147			unknown	1.31006	0.917821	0.337506	-7.61539	-7.10189	-7.09162	8.12476	0.00286
	MAG107	MAG107_contig_30_1301			unknown	3.97278	3.54628	3.32295	-1.74551	-7.0792	-4.69419	8.1203	0.0291
	MAG107	MAG107_contig_30_3097			Protein of unknown function (DUF1295)	1.75553	1.16241	0.561175	-6.75945	-6.88264	-7.23791	8.1197	0.000668
	MAG107	MAG107_contig_30_3220			alkaline phosphatase D [EC:3,1,3,1]	4.23871	3.81631	3.65257	-3.41493	-4.68746	-4.54906	8.11968	0.000938
	MAG107	MAG107_contig_30_4414	fatty acid	acads,bcd	butyryl-CoA dehydrogenase [EC:1,3,8,1]	4.80004	4.52009	4.2587	-3.62042	-3.40193	-3.75579	8.11899	0.000355
	MAG107	MAG107_contig_30_1990			inhibitor of cysteine peptidase	8.23469	7.90412	7.752	0.151989	-0.228385	-0.389022	8.11874	5.02e-06
	MAG107	MAG107_contig_30_3487			unknown	4.26178	3.68385	3.50257	-3.81709	-3.97293	-5.10339	8.11387	0.00114
	MAG107	MAG107_contig_30_1305			GMC oxidoreductase	2.37033	1.88998	1.52059	-5.88173	-6.3172	-6.35703	8.11228	0.000212
	MAG107	MAG107_contig_30_2029			Cation efflux family	6.13532	5.93035	5.58808	-1.63165	-2.66336	-2.38455	8.1111	0.000937
	MAG134	MAG134_contig_780_2184			Protein of unknown function (Duf2374)	6.95034	2.3959	2.31448	-3.01576	-6.16547	-3.4631	8.10168	0.0223
	MAG107	MAG107_contig_30_4115			purine/pyrimidine-nucleoside phosphorylase [EC:2,4,2,1 2,4,2,2]	4.00351	3.69646	3.30355	-3.81721	-2.46936	-7.01174	8.10061	0.0215
	MAG107	MAG107_contig_30_705			nucleobase:cation symporter-1, NCS1 family	1.775	1.24869	0.591842	-5.9067	-7.59173	-7.18211	8.09869	0.0021
	MAG107	MAG107_contig_30_106			unknown	2.84862	2.76921	2.63204	-2.25976	-7.22523	-6.54878	8.09454	0.0331
	MAG107	MAG107_contig_30_3215			Branched-chain amino acid transport system / permease component	1.58062	0.73786	0.420143	-6.28025	-7.49601	-7.7572	8.09069	0.000206
	MAG107	MAG107_contig_30_2917			Tle cognate immunity protein 4 C-terminal domain	1.18533	0.858061	-0.133056	-7.3953	-7.07601	-7.87198	8.08454	0.000988
	MAG107	MAG107_contig_30_633			vanillate monooxygenase [EC:1,14,13,82]	2.27611	1.47339	1.15261	-5.84314	-7.91294	-5.58279	8.08033	0.00886
	MAG107	MAG107_contig_30_3115			Darcynin, domain of unknown function	4.61706	3.93941	3.84043	-0.760947	-6.64767	-4.42844	8.07799	0.0331
	MAG107	MAG107_contig_30_2997			LysR family transcriptional regulator, glycine cleavage system transcriptional activator	5.07017	4.78999	4.36508	-3.58026	-2.71633	-3.70991	8.07725	0.00167
	MAG107	MAG107_contig_30_1572			unknown	9.97302	9.60482	9.19069	2.412	1.55409	0.579354	8.07436	0.00141
	MAG107	MAG107_contig_30_4073			unknown	4.52745	4.67933	4.02293	-1.8303	-6.87701	-2.27073	8.06925	0.0437
	MAG107	MAG107_contig_30_881			unknown	10.0625	9.54631	9.80154	2.33905	2.03728	0.828469	8.06851	0.00319
	MAG107	MAG107_contig_30_4484			Thioesterase superfamily	3.69031	3.45383	3.25461	-2.32086	-6.8385	-4.61996	8.05936	0.0228
	MAG107	MAG107_contig_30_2574			HxlR-like helix-turn-helix	7.58356	7.22892	7.17452	-1.08693	-0.716384	-0.375233	8.05518	0.00166
	MAG107	MAG107_contig_30_3374			unknown	8.9486	8.2787	8.06297	0.686173	-0.767467	1.21579	8.05192	0.00633
	MAG134	MAG134_contig_780_1269			OmpA-OmpF porin, OOP family	3.70489	0.397442	0.383773	-5.82684	-6.94367	-6.88844	8.04835	0.00839
	MAG107	MAG107_contig_30_2372			biopolymer transport protein ExbD	3.64441	3.19043	2.82054	-3.93536	-3.56389	-6.9897	8.04811	0.0126
	MAG107	MAG107_contig_30_668			Fumarylacetoacetate (FAA) hydrolase family	1.80209	1.18571	0.855232	-6.95219	-5.62766	-7.71625	8.04637	0.00586
	MAG107	MAG107_contig_30_3943			Vanillate O-demethylase oxygenase C-terminal domain	2.70038	2.18404	1.73201	-5.06784	-6.90676	-5.54453	8.04519	0.0045
	MAG107	MAG107_contig_30_2950			KTSC domain	8.68404	8.47429	7.96947	2.01054	-1.77844	0.760306	8.04513	0.0187
	MAG107	MAG107_contig_30_4449			putative proteasome-type protease	5.78517	5.58645	5.35014	-1.53698	-3.29486	-2.57983	8.04448	0.00317
	MAG107	MAG107_contig_30_4465			serine hydrolase [EC:3,-,-,-]	1.68582	0.977009	0.372417	-6.37813	-7.85363	-6.85809	8.0417	0.00329
	MAG107	MAG107_contig_30_3218	alkane	adh	Alcohol dehydrogenase GroES-like domain	1.37958	0.945638	0.553331	-7.36174	-7.0421	-6.8385	8.04029	0.00235
	MAG107	MAG107_contig_30_2791			potassium-transporting ATPase KdpC subunit	2.6274	1.84634	1.05831	-6.1481	-5.80919	-6.62917	8.03951	0.00209
	MAG107	MAG107_contig_30_204			phosphonoacetaldehyde hydrolase [EC:3,11,1,1]	2.26197	1.60583	1.09569	-5.27407	-6.53319	-7.33716	8.03597	0.00108
	MAG107	MAG107_contig_30_898			acetyl-CoA carboxylase carboxyl transferase subunit beta [EC:6,4,1,2 2,1,3,15]	9.34188	8.62487	8.1623	1.06852	0.452163	0.511569	8.03226	0.000577
	MAG107	MAG107_contig_30_305			acyl-CoA thioester hydrolase [EC:3,1,2,-]	7.26768	6.44971	6.14781	-0.957017	-1.66723	-1.60672	8.03206	0.000313
	MAG107	MAG107_contig_30_2895			unknown	5.17869	5.22397	4.93181	-2.34591	-3.57132	-2.84348	8.03173	0.00233
	MAG107	MAG107_contig_30_3169			Ring hydroxylating alpha subunit (catalytic domain)	2.46959	1.82481	1.18217	-5.75121	-7.43508	-5.41983	8.02757	0.00915
	MAG107	MAG107_contig_30_2520			unknown	5.38403	5.10094	5.10752	-1.60705	-3.97784	-2.90191	8.02644	0.00559
	MAG107	MAG107_contig_30_3737			regulator of ribonuclease activity A	5.68805	5.47057	5.11916	-2.34877	-2.99689	-2.45506	8.02617	0.00103
	MAG107	MAG107_contig_30_3176	alkane	aldh	Aldehyde dehydrogenase family	2.73906	2.08283	1.78118	-5.22199	-5.74634	-6.50488	8.02543	0.000286
	MAG107	MAG107_contig_30_3624			Diguanylate cyclase, GGDEF domain	7.03864	6.40189	6.05324	-1.16014	-1.56343	-1.85602	8.02446	0.000122
	MAG107	MAG107_contig_30_1179			X-Pro dipeptidyl-peptidase (S15 family)	2.95973	2.56166	2.21083	-6.11548	-4.20812	-6.00789	8.02124	0.00696
	MAG107	MAG107_contig_30_1261			Flavodoxin-like fold	3.81636	3.51	3.29445	-3.55252	-4.52846	-5.35762	8.0198	0.00213
	MAG107	MAG107_contig_30_3527			Tape measure protein	1.16445	0.36642	0.0631163	-6.88186	-7.89484	-7.67818	8.01629	0.000354
	MAG111	MAG111_contig_1_1032			chemosensory pili system protein ChpA (sensor histidine kinase/response regulator)	-0.221923	-0.599364	-0.669804	-8.70097	-7.65722	-9.17487	8.01399	0.00354
	MAG107	MAG107_contig_30_2224			unknown	4.11828	3.88441	3.76834	-3.36701	-4.20578	-4.69429	8.0127	0.00126
	MAG107	MAG107_contig_30_4124			D-amino-acid dehydrogenase [EC:1,4,5,1]	6.16486	5.81603	5.46488	-1.71582	-2.21251	-2.6596	8.01123	7.83e-05
	MAG107	MAG107_contig_30_4395			unknown	8.62948	8.14096	8.25311	0.830864	0.992384	-0.811027	8.00378	0.0049
	MAG107	MAG107_contig_30_472			GTP cyclohydrolase IB [EC:3,5,4,16]	1.61598	1.07812	0.275722	-7.07464	-6.40623	-7.55212	8.00094	0.00201
	MAG107	MAG107_contig_30_2387			MFS transporter, AAHS family, benzoate transport protein	2.10822	1.48567	1.17694	-6.213	-7.4822	-5.5351	8.00038	0.00695
	MAG107	MAG107_contig_30_1102			unknown	2.77114	2.16583	1.94565	-4.59614	-4.85948	-7.6583	7.99885	0.0101
	MAG107	MAG107_contig_30_2112			Rhodanese-like domain	8.8739	8.62543	8.78622	1.21121	0.0596183	1.02134	7.9978	0.00127
	MAG107	MAG107_contig_30_3240	fatty acid	paaF,echA	enoyl-CoA hydratase [EC:4,2,1,17]	2.93146	2.22267	1.91429	-5.785	-5.45803	-5.6784	7.99661	0.00203
	MAG107	MAG107_contig_30_2270			Arabinose-binding domain of AraC transcription regulator, N-term	4.10654	3.88496	3.593	-3.68932	-4.74848	-3.95957	7.99396	0.00167
	MAG107	MAG107_contig_30_2543			ammonium transporter, Amt family	3.90434	3.47581	3.0314	-4.15596	-4.49079	-4.9217	7.99333	1.78e-05
	MAG107	MAG107_contig_30_2013			unknown	2.14953	1.54713	0.954844	-5.25442	-4.88795	-9.18115	7.99167	0.0187
	MAG107	MAG107_contig_30_3245			DcaP outer membrane protein	3.56476	2.96377	2.64821	-4.34688	-5.16868	-5.28219	7.9915	7.82e-05
	MAG107	MAG107_contig_30_2331			Aminomethyltransferase folate-binding domain	6.5242	5.92654	5.75768	-1.49875	-2.00801	-2.25794	7.99104	1.26e-05
	MAG107	MAG107_contig_30_2336			unknown	6.73842	6.50452	6.17981	0.561077	-2.7913	-2.31282	7.9886	0.0134
	MAG107	MAG107_contig_30_3753			Poly(hydroxyalcanoate) granule associated protein (phasin)	4.30178	3.92404	3.70221	-3.4973	-4.13849	-4.39812	7.98732	0.000141
	MAG107	MAG107_contig_30_51			unknown	3.7812	3.3201	3.09723	-2.96126	-4.33274	-6.46934	7.98729	0.0107
	MAG107	MAG107_contig_30_2442			putative transposase	3.6486	3.27784	2.88614	-3.50654	-6.25293	-4.38391	7.98532	0.00925
	MAG107	MAG107_contig_30_1900			serine-type D-Ala-D-Ala endopeptidase (penicillin-binding protein 7) [EC:3,4,21,-]	7.41219	7.08363	6.88883	0.0280882	-1.31552	-1.2815	7.98452	0.00148
	MAG107	MAG107_contig_30_831			unknown	8.18298	7.96949	7.62887	0.914587	-0.534028	-0.55022	7.98366	0.00214
	MAG107	MAG107_contig_30_2036			Bacterial regulatory proteins, tetR family	4.16127	3.79351	3.52128	-3.68876	-4.35258	-4.43224	7.98322	0.000118
	MAG107	MAG107_contig_30_3813			Beta-lactamase	2.70501	1.9733	1.41878	-6.02486	-4.0979	-7.72045	7.9801	0.0142
	MAG107	MAG107_contig_30_2140			unknown	4.64567	4.22219	4.39281	-4.62751	-4.24913	-1.80244	7.97991	0.0131
	MAG107	MAG107_contig_30_2210			MFS transporter, FHS family, L-fucose permease	0.950737	0.489594	0.0116817	-6.96493	-7.36367	-8.15647	7.97903	0.000146
	MAG107	MAG107_contig_30_1698			short chain dehydrogenase	4.05215	3.73859	3.40915	-3.61515	-4.02737	-5.09302	7.97848	0.00109
	MAG107	MAG107_contig_30_843			entericidin A	9.44718	8.51589	8.16043	1.37655	0.471656	0.34426	7.97701	0.000103
	MAG107	MAG107_contig_30_2396			5-methyltetrahydropteroyltriglutamate--homocysteine methyltransferase [EC:2,1,1,14]	7.60586	6.62055	6.58675	0.0273947	-2.01905	-1.11529	7.97336	0.00176
	MAG107	MAG107_contig_30_1163			unknown	8.05198	7.74161	7.78301	0.150599	-0.302093	-0.189402	7.9725	2.66e-05
	MAG107	MAG107_contig_30_286			RNA polymerase sigma-70 factor, ECF subfamily	3.37933	2.8642	2.61135	-3.44051	-5.70192	-5.91812	7.97181	0.00518
	MAG107	MAG107_contig_30_1495			unknown	7.36139	7.08614	6.47419	-2.05736	-0.429957	-0.502748	7.97059	0.00852
	MAG107	MAG107_contig_30_2911			Amidohydrolase	3.76439	3.609	3.37507	-4.23639	-4.50217	-4.42354	7.97019	0.000132
	MAG107	MAG107_contig_30_2875			Secretory lipase	3.41067	2.9715	2.65609	-4.27875	-5.837	-4.75476	7.96959	0.00286
	MAG107	MAG107_contig_30_725			AAA domain (dynein-related subfamily)	5.41393	4.88797	4.65551	-2.06257	-3.81424	-3.07345	7.96922	0.00219
	MAG107	MAG107_contig_30_1795			quercetin 2,3-dioxygenase [EC:1,13,11,24]	5.91195	5.48211	5.21109	-1.96671	-2.22794	-3.09644	7.96541	0.000498
	MAG107	MAG107_contig_30_4281			unknown	4.09388	3.50869	3.56344	-3.30167	-2.61405	-6.8131	7.96495	0.0241
	MAG107	MAG107_contig_30_1095			HxlR-like helix-turn-helix	4.32686	3.5718	3.70844	-1.95829	-3.75878	-6.5572	7.96046	0.0217
	MAG107	MAG107_contig_30_246			4-carboxymuconolactone decarboxylase [EC:4,1,1,44]	5.71476	5.48295	5.26232	-1.04255	-3.24912	-3.12436	7.95869	0.0058
	MAG107	MAG107_contig_30_1864			Domain of unknown function (DUF4442)	4.0168	3.56927	3.2688	-6.23831	-2.35237	-4.41841	7.95465	0.0241
	MAG107	MAG107_contig_30_515			ATP-binding cassette, subfamily B, bacterial IrtA/YbtP [EC:7,-,-,-]	2.05127	1.29078	0.646292	-6.77702	-5.24241	-7.8371	7.94829	0.00798
	MAG107	MAG107_contig_30_2335			Domain of unknown function (DUF4126)	4.63704	4.12175	3.81972	-3.01048	-4.08315	-4.17099	7.94771	0.000417
	MAG107	MAG107_contig_30_1801			unknown	4.34249	4.31198	3.89068	-2.93825	-4.76829	-3.58961	7.9471	0.0051
	MAG107	MAG107_contig_30_1794			Isochorismatase family	4.66248	4.21598	4.01197	-2.33028	-5.90018	-2.7178	7.94623	0.0182
	MAG107	MAG107_contig_30_3568			Host cell surface-exposed lipoprotein	7.3869	7.1952	6.81087	0.0477198	-1.54096	-0.951956	7.94605	0.0027
	MAG107	MAG107_contig_30_269			Nadh:quinone reductase (non-electrogenic) [EC:1,6,5,9]	4.54875	3.98102	3.7331	-4.30468	-3.20016	-4.07014	7.94595	0.00375
	MAG107	MAG107_contig_30_970			unknown	5.76457	5.72963	4.14891	-3.04359	-2.70509	-2.44467	7.94549	0.00734
	MAG107	MAG107_contig_30_1550			glutathione S-transferase [EC:2,5,1,18]	4.7383	4.38292	3.78516	-3.38928	-3.4703	-4.06184	7.9426	0.000136
	MAG107	MAG107_contig_30_3247			Thioesterase superfamily	3.27515	2.93794	2.19085	-5.10149	-4.72766	-5.59432	7.94247	0.000765
	MAG107	MAG107_contig_30_384			YARHG domain	4.7694	4.42035	4.13347	-2.94091	-3.2592	-4.29524	7.93952	0.000949
	MAG107	MAG107_contig_30_4459			bile acid:Na+ symporter, BASS family	4.88094	4.40466	3.96238	-2.84119	-3.22794	-4.48877	7.93529	0.00107
	MAG107	MAG107_contig_30_1995			unknown	3.50047	3.18463	2.70332	-4.89099	-5.57248	-3.95246	7.93478	0.00661
	MAG107	MAG107_contig_30_3181			3-oxoadipate CoA-transferase, beta subunit [EC:2,8,3,6]	1.99079	1.66684	1.05878	-6.34417	-5.91186	-6.82428	7.93224	0.000766
	MAG107	MAG107_contig_30_2701			Spore Coat Protein U domain	3.44394	2.78074	2.35481	-3.41468	-4.00151	-7.79842	7.93137	0.0191
	MAG107	MAG107_contig_30_2908			thiamine-phosphate pyrophosphorylase [EC:2,5,1,3]	2.3311	1.86445	1.74252	-6.23718	-5.90018	-5.7178	7.93107	0.00173
	MAG107	MAG107_contig_30_2515			unknown	6.0711	5.94526	5.82426	-1.59373	-1.62444	-2.72755	7.92878	0.00155
	MAG132	MAG132_contig_1114_285			chemosensory pili system protein ChpA (sensor histidine kinase/response regulator)	-1.4027	-1.43081	-1.83061	-7.4376	-10.1158	-10.8963	7.92852	0.0141
	MAG107	MAG107_contig_30_145			Histone deacetylase domain	1.75675	0.957231	0.567146	-7.62013	-6.36854	-6.51138	7.92706	0.00834
	MAG107	MAG107_contig_30_595			D-serine transporter	2.52788	2.06947	1.64705	-5.02778	-7.51964	-4.98904	7.92695	0.0119
	MAG111	MAG111_contig_1_2350			nickel/cobalt homeostasis protein	3.3272	3.42648	3.1812	-5.22996	-4.86227	-3.71879	7.9153	0.00418
	MAG107	MAG107_contig_30_3150			carboxymethylenebutenolidase [EC:3,1,1,45]	2.11583	1.38617	0.534928	-6.12238	-7.39087	-6.1834	7.91119	0.00602
	MAG107	MAG107_contig_30_3486			unknown	3.35899	2.97219	2.60109	-4.8646	-4.32345	-5.6042	7.90817	0.0015
	MAG107	MAG107_contig_30_297			Alpha/beta hydrolase family	1.92298	1.28567	0.633803	-5.49627	-8.97945	-5.39076	7.90297	0.024
	MAG107	MAG107_contig_30_1629			unknown	2.88244	2.86967	2.35479	-3.98174	-5.23608	-6.37463	7.89978	0.00478
	MAG107	MAG107_contig_30_213			Prolyl oligopeptidase family	2.21295	1.41152	1.21223	-7.03965	-5.50856	-6.31298	7.8993	0.00774
	MAG107	MAG107_contig_30_2637			superoxide dismutase, Fe-Mn family [EC:1,15,1,1]	10.7813	10.233	10.0621	3.13569	2.25464	2.0033	7.89425	0.000257
	MAG107	MAG107_contig_30_3289			succinate-semialdehyde dehydrogenase / glutarate-semialdehyde dehydrogenase [EC:1,2,1,16 1,2,1,79 1,2,1,20]	4.28353	3.91298	3.24514	-3.98227	-3.96738	-4.28795	7.89308	0.000718
	MAG107	MAG107_contig_30_4005			Acetyltransferase (GNAT) domain	1.95415	0.671574	0.767451	-7.61821	-5.9252	-6.74215	7.89291	0.0122
	MAG107	MAG107_contig_30_3126			GTP 3',8-cyclase [EC:4,1,99,22]	3.84109	3.42996	3.13427	-3.22538	-5.49104	-4.55006	7.8906	0.00474
	MAG103	MAG103_contig_987_442			large subunit ribosomal protein L35	4.86166	4.54099	3.52416	-1.9033	-2.83288	-6.00485	7.88928	0.0111
	MAG107	MAG107_contig_30_19			Phage Mu protein F like protein	1.76609	0.867477	0.430628	-6.53234	-7.64458	-6.42377	7.8883	0.00433
	MAG107	MAG107_contig_30_961			RNA pseudouridylate synthase	3.53369	3.22739	2.75308	-6.38929	-4.05526	-3.69927	7.88599	0.0172
	MAG107	MAG107_contig_30_512			iron-siderophore transport system permease protein	2.54616	2.04304	1.52247	-4.76646	-6.21109	-6.56582	7.88501	0.00135
	MAG107	MAG107_contig_30_3381			unknown	2.61722	2.50599	1.871	-4.99324	-7.17671	-4.48677	7.88364	0.0148
	MAG107	MAG107_contig_30_554			aspartate dehydrogenase [EC:1,4,1,21]	2.21248	1.22337	0.678054	-6.79342	-6.46658	-6.27175	7.88188	0.00577
	MAG107	MAG107_contig_30_4195			amidase [EC:3,5,1,4]	5.2486	4.95213	4.59219	-2.27446	-3.39328	-3.18296	7.88121	0.000951
	MAG107	MAG107_contig_30_1389			peptide deformylase [EC:3,5,1,88]	8.9028	8.45238	8.23196	1.24641	0.300616	0.39811	7.88067	0.000338
	MAG107	MAG107_contig_30_2910			glc operon protein GlcG	7.06103	6.56483	6.62866	-0.291504	-1.24196	-1.84624	7.87808	0.00171
	MAG107	MAG107_contig_30_1978			unknown	5.58618	5.25398	5.22333	-1.23202	-2.73286	-3.6046	7.87766	0.00543
	MAG107	MAG107_contig_30_1605			unknown	5.68076	5.46957	5.6016	-2.97144	-2.60686	-1.30043	7.87689	0.00425
	MAG107	MAG107_contig_30_1076			soluble cytochrome b562	7.05097	6.64685	6.63352	0.314232	-1.78623	-1.82118	7.87484	0.00518
	MAG107	MAG107_contig_30_54			ethanolamine ammonia-lyase large subunit [EC:4,3,1,7]	3.79813	3.89917	3.73579	-3.03703	-4.77261	-4.37076	7.87116	0.00473
	MAG107	MAG107_contig_30_3170			Ring hydroxylating beta subunit	3.09233	2.3498	2.30609	-5.73896	-5.13849	-4.98309	7.86959	0.00377
	MAG107	MAG107_contig_30_1372			Penicillin binding protein transpeptidase domain	2.85224	2.24702	2.08231	-3.61515	-5.38786	-7.41495	7.86651	0.0123
	MAG111	MAG111_contig_1_1933			Fur family transcriptional regulator, ferric uptake regulator	1.87553	2.26748	2.46253	-3.99325	-9.09711	-3.90181	7.8659	0.0464
	MAG107	MAG107_contig_30_2879			Secretory lipase	3.05487	2.66029	2.25418	-4.30896	-4.64504	-6.65937	7.86091	0.00446
	MAG107	MAG107_contig_30_225			Fumarylacetoacetate (FAA) hydrolase family	3.19713	2.76851	2.50755	-4.38015	-5.86595	-4.85733	7.85887	0.00249
	MAG113	MAG113_contig_546_312			large subunit ribosomal protein L21	3.41931	3.05931	2.81897	-3.77826	-3.43939	-7.05819	7.85781	0.0167
	MAG107	MAG107_contig_30_3738			Glutathione S-transferase, N-terminal domain	4.68143	4.43898	4.2501	-2.38421	-4.44943	-3.34804	7.85073	0.00472
	MAG107	MAG107_contig_30_3143			Lrp/AsnC family transcriptional regulator, leucine-responsive regulatory protein	5.50002	5.41807	4.8181	-2.08449	-3.30298	-2.42077	7.84814	0.00324
	MAG107	MAG107_contig_30_1065			Bax inhibitor 1 like	8.54941	8.05071	7.89059	0.922449	0.212943	-0.184526	7.84662	0.000272
	MAG107	MAG107_contig_30_149			Aminotransferase class-III	1.95797	1.32116	0.512783	-5.85939	-6.54408	-7.33518	7.84352	3.19e-06
	MAG107	MAG107_contig_30_3588			Helix-turn-helix domain	3.53421	3.59744	3.10468	-2.84962	-4.61234	-5.82999	7.84275	0.00923
	MAG107	MAG107_contig_30_3981			3-deoxy-7-phosphoheptulonate synthase [EC:2,5,1,54]	6.12367	4.93731	4.77904	-1.66184	-2.61098	-3.40703	7.83995	0.000563
	MAG111	MAG111_contig_1_1401			unknown	4.39379	3.93224	4.31955	-2.69882	-4.6494	-3.51473	7.83618	0.003
	MAG107	MAG107_contig_30_2127			23S rRNA (adenine2030-N6)-methyltransferase [EC:2,1,1,266]	9.21255	8.781	8.49761	1.3904	0.934607	0.663591	7.83418	7.98e-07
	MAG107	MAG107_contig_30_3243			3-oxoadipate CoA-transferase, alpha subunit [EC:2,8,3,6]	1.33089	0.293724	0.536829	-6.40035	-6.06655	-8.87401	7.83412	0.0124
	MAG107	MAG107_contig_30_2684			FAD binding domain	2.13287	1.53477	0.963252	-5.22543	-7.93388	-5.70179	7.83066	0.0114
	MAG107	MAG107_contig_30_605			phospholipase C [EC:3,1,4,3]	3.26049	3.06039	2.84415	-4.80731	-5.23366	-4.28207	7.82935	0.00208
	MAG107	MAG107_contig_30_1213			unknown	9.83149	9.22153	9.45474	2.21522	1.35881	1.44858	7.82838	0.000211
	MAG107	MAG107_contig_30_1113			unknown	5.87055	5.59368	5.03106	-1.96215	-2.76242	-2.26295	7.8276	0.00153
	MAG107	MAG107_contig_30_3138			LysR family transcriptional regulator, hypochlorite-specific transcription factor HypT	4.89556	4.62179	4.35959	-2.95223	-3.13136	-3.51727	7.82594	2.28e-05
	MAG107	MAG107_contig_30_623			nucleobase:cation symporter-1, NCS1 family	1.55674	0.705102	0.143629	-6.91829	-5.75718	-8.394	7.82498	0.0075
	MAG107	MAG107_contig_30_3913			malonate-semialdehyde dehydrogenase (acetylating) / methylmalonate-semialdehyde dehydrogenase [EC:1,2,1,18 1,2,1,27]	3.08499	2.92338	2.6798	-3.66875	-5.74713	-5.36663	7.82356	0.00516
	MAG107	MAG107_contig_30_3984			uncharacterized protein	2.15847	1.6652	1.0915	-4.87839	-8.30231	-5.37269	7.82286	0.0187
	MAG107	MAG107_contig_30_2194			maleylpyruvate isomerase [EC:5,2,1,4]	1.76412	1.49045	0.999704	-6.28571	-4.94979	-7.96892	7.81956	0.00881
	MAG107	MAG107_contig_30_841			uncharacterized protein	6.58184	6.35299	6.27685	-1.58527	-1.21328	-1.44577	7.81867	0.000529
	MAG107	MAG107_contig_30_4582			unknown	8.12504	8.04835	7.59395	0.882667	-0.49478	-0.0749941	7.81815	0.00239
	MAG107	MAG107_contig_30_3375			uncharacterized protein	10.1649	9.69549	9.62889	2.42951	1.60712	1.99958	7.81768	0.000315
	MAG107	MAG107_contig_30_2093			Family of unknown function (DUF6586)	6.53022	6.49566	6.30784	-0.36733	-2.45383	-1.29285	7.81591	0.00588
	MAG110	MAG110_contig_919_225			Acyl-CoA dehydrogenase, C-terminal domain	0.749328	1.90661	1.0679	-6.49626	-6.25089	-6.97572	7.81557	0.00134
	MAG107	MAG107_contig_30_3187			Dynamin family	2.1527	1.53619	1.25606	-5.11242	-4.7988	-8.58784	7.81467	0.0176
	MAG107	MAG107_contig_30_155			gluconate:H+ symporter, GntP family	1.83207	1.13574	0.835455	-5.09546	-7.58782	-6.95633	7.81429	0.00438
	MAG107	MAG107_contig_30_2181			Domain of unknown function (DUF4261)	2.76193	2.32429	2.00365	-6.59586	-4.6808	-5.07491	7.81382	0.00963
	MAG107	MAG107_contig_30_514			ATP-binding cassette, subfamily B, bacterial IrtB/YbtQ [EC:7,-,-,-]	1.28906	0.292664	-0.294848	-8.32763	-7.01523	-6.80278	7.81084	0.0139
	MAG107	MAG107_contig_30_1992			Methyltransferase domain	5.32336	4.85789	4.56591	-1.99595	-3.25341	-3.42196	7.80616	0.000992
	MAG107	MAG107_contig_30_3967			unknown	9.49553	8.48822	8.35129	2.06412	0.727589	0.127079	7.80542	0.000867
	MAG111	MAG111_contig_1_1228			large subunit ribosomal protein L20	1.80405	2.51937	2.37329	-4.31066	-7.59893	-4.80585	7.80405	0.0227
	MAG107	MAG107_contig_30_2892			unknown	4.62922	4.18669	3.94987	-0.778259	-5.59726	-4.26823	7.80318	0.0259
	MAG107	MAG107_contig_30_3130			unknown	5.33414	5.14701	4.36879	-2.13717	-2.88424	-3.53173	7.80103	0.00047
	MAG107	MAG107_contig_30_4139			DcaP outer membrane protein	2.57967	2.25352	1.78768	-3.73382	-5.8326	-7.20983	7.79904	0.0101
	MAG107	MAG107_contig_30_411			Bacterial transcriptional regulator	5.53421	5.02627	4.90587	-2.64845	-2.79148	-2.48927	7.79852	0.00085
	MAG107	MAG107_contig_30_2851			unknown	4.18307	4.03041	3.8786	-7.09292	-2.82877	-1.37733	7.79704	0.0494
	MAG113	MAG113_contig_131_2308			large subunit ribosomal protein L34	4.65789	3.71784	3.60399	-2.01577	-6.9287	-2.4631	7.79576	0.0323
	MAG107	MAG107_contig_30_2621			MFS transporter, MHS family, alpha-ketoglutarate permease	2.00073	1.38844	0.962904	-6.29036	-7.56014	-5.18118	7.79458	0.0116
	MAG107	MAG107_contig_30_3893			MFS transporter, AAHS family, benzoate transport protein	3.29979	2.82314	2.57576	-4.27041	-5.54003	-4.87174	7.79362	0.00135
	MAG107	MAG107_contig_30_2032			unknown	3.18529	3.2884	2.92954	-3.7477	-4.99775	-5.22787	7.79218	0.00305
	MAG107	MAG107_contig_30_3222			sec-independent protein translocase protein TatB	2.44944	1.98543	1.70519	-2.53687	-5.35609	-9.33905	7.7907	0.0476
	MAG107	MAG107_contig_30_1344			ammonium transporter, Amt family	4.33231	4.05139	3.65598	-3.22553	-4.02617	-4.07973	7.79037	0.000383
	MAG107	MAG107_contig_30_1380			Esterase-like activity of phytase	2.68886	2.67206	2.31881	-4.11792	-6.38637	-5.17895	7.78765	0.00723
	MAG107	MAG107_contig_30_2757			nitrite reductase (Nadh) small subunit [EC:1,7,1,15]	1.5225	0.859461	0.295829	-6.18139	-7.86817	-6.6356	7.78765	0.00443
	MAG107	MAG107_contig_30_1088			membrane protein	6.8418	6.5458	6.38989	-0.882701	-1.10097	-1.59398	7.78505	0.000171
	MAG107	MAG107_contig_30_2106			uncharacterized protein	3.53154	3.37504	2.94884	-4.25341	-4.29289	-4.95331	7.78501	7.54e-05
	MAG107	MAG107_contig_30_4202			Beta-lactamase hydrolase-like protein, phosphatase-like domain	6.53368	5.96343	5.87461	-1.18862	-2.06825	-1.72361	7.78407	0.000274
	MAG107	MAG107_contig_30_312			unknown	4.60798	4.3209	4.02449	-1.75201	-4.92296	-3.7209	7.78308	0.0113
	MAG107	MAG107_contig_30_529			lipoyl synthase [EC:2,8,1,8]	2.19042	1.69861	1.18358	-4.94629	-6.58378	-6.7452	7.78262	0.00189
	MAG107	MAG107_contig_30_3799			unknown	3.2118	3.14461	2.58606	-4.0303	-5.26118	-5.1002	7.77805	0.00189
	MAG107	MAG107_contig_30_2424			uracil phosphoribosyltransferase [EC:2,4,2,9]	5.112	4.9649	4.92936	-2.1634	-3.07775	-3.08378	7.77706	0.00104
	MAG107	MAG107_contig_30_2080			Carbamoyl-phosphate synthase L chain, ATP binding domain	3.04092	2.53936	2.27931	-4.97643	-5.17845	-5.31412	7.7762	0.000262
	MAG103	MAG103_contig_560_173			ATP-dependent RNA helicase DeaD [EC:3,6,4,13]	1.41961	0.916301	0.400035	-6.91968	-6.69097	-6.97961	7.7754	0.00138
	MAG107	MAG107_contig_30_183			NADPH:quinone reductase [EC:1,6,5,5]	2.37952	1.65269	1.10329	-7.28025	-5.95975	-4.94984	7.77511	0.0176
	MAG107	MAG107_contig_30_2991			unknown	5.38299	5.07368	4.74214	-2.30859	-2.27086	-3.546	7.77475	0.00125
	MAG107	MAG107_contig_30_988			PhnB protein	6.76309	5.93974	5.95022	-1.69487	-1.32563	-1.64515	7.7729	0.00209
	MAG110	MAG110_contig_325_210			Gram-negative porin	1.45793	2.32454	1.52154	-4.47595	-5.57248	-7.95245	7.7683	0.0169
	MAG107	MAG107_contig_30_1042			undecaprenyl-diphosphatase [EC:3,6,1,27]	4.45041	3.9597	3.42622	-2.72031	-5.5447	-3.20337	7.76824	0.0126
	MAG107	MAG107_contig_30_2883			Domain of unknown function (DUF4139)	4.44452	4.16994	3.94907	-2.9594	-4.07447	-3.70616	7.76785	0.00103
	MAG107	MAG107_contig_30_3364			2-dehydropantoate 2-reductase [EC:1,1,1,169]	2.57368	1.85315	1.3609	-5.01123	-7.01322	-5.48806	7.76675	0.00571
	MAG107	MAG107_contig_30_3515			unknown	1.5898	0.806225	0.107661	-6.21282	-6.89157	-7.68994	7.766	1.93e-05
	MAG107	MAG107_contig_30_4408			Glutathione S-transferase, N-terminal domain	7.5409	7.15673	6.82877	0.580773	-1.25086	-1.10047	7.76565	0.00299
	MAG107	MAG107_contig_30_2983			protease IV [EC:3,4,21,-]	6.99042	6.60604	6.21238	-0.413924	-1.81539	-1.2516	7.76325	0.0018
	MAG107	MAG107_contig_30_2073			SlyX protein	7.51367	6.7224	6.33357	0.068547	-1.86799	-0.912426	7.7605	0.0029
	MAG107	MAG107_contig_30_2785			two-component system, OmpR family, copper resistance phosphate regulon response regulator CusR	5.35076	4.95477	4.55433	-1.59644	-5.1217	-1.68612	7.75471	0.0223
	MAG107	MAG107_contig_30_1759			Peptidase family M23	10.9513	10.365	10.3348	3.04675	2.78275	2.5791	7.74751	0.000144
	MAG107	MAG107_contig_30_1974			unknown	8.25494	7.62527	7.57624	0.242231	-0.0715743	0.0444781	7.74711	0.000332
	MAG107	MAG107_contig_30_2275			translation initiation factor IF-3	11.6847	10.8152	10.4663	3.50337	3.19969	3.02782	7.7451	0.000836
	MAG107	MAG107_contig_30_510			iron-siderophore transport system substrate-binding protein	1.96445	1.19308	0.80412	-6.23153	-6.91048	-6.12363	7.74243	0.00277
	MAG107	MAG107_contig_30_2980			competence protein ComEC	1.50453	0.679865	0.177663	-6.70152	-5.3889	-8.76169	7.73805	0.0122
	MAG107	MAG107_contig_30_2651			Solute-binding protein AdeT 1/2	2.17706	1.5991	1.17778	-5.17056	-6.43943	-6.64653	7.73682	0.000696
	MAG107	MAG107_contig_30_1285			unknown	8.08253	7.52111	7.57666	0.158751	-0.121477	-0.0646066	7.73587	0.000147
	MAG107	MAG107_contig_30_1799			unknown	6.94488	6.56967	6.50059	0.270254	-2.46936	-0.985045	7.7331	0.00795
	MAG107	MAG107_contig_30_3690			cyanamide hydratase [EC:4,2,1,69]	3.81042	3.30618	3.05602	-4.67998	-3.1814	-5.15871	7.7309	0.00651
	MAG107	MAG107_contig_30_498			ABC transporter	1.78518	0.994681	0.545919	-6.38723	-8.07514	-5.40288	7.73034	0.0141
	MAG107	MAG107_contig_30_681			MFS transporter, AAHS family, 4-hydroxybenzoate transporter	2.08849	1.61466	0.954256	-6.26234	-5.53191	-6.73816	7.72994	0.00202
	MAG107	MAG107_contig_30_4071			unknown	4.17685	3.15603	3.04682	-5.88	-3.81933	-3.10828	7.7291	0.0228
	MAG107	MAG107_contig_30_3484			HNH endonuclease	2.69627	2.35363	2.09343	-4.53665	-3.78205	-7.71989	7.72731	0.0193
	MAG111	MAG111_contig_1_19			Cytochrome C oxidase, cbb3-type, subunit III	1.70048	1.93061	1.92746	-5.79285	-6.54553	-5.27658	7.7245	0.00247
	MAG107	MAG107_contig_30_207			iron(III) transport system permease protein	1.35539	0.658417	-0.0335946	-6.68955	-5.75309	-8.74973	7.72419	0.00776
	MAG103	MAG103_contig_547_123			small subunit ribosomal protein S10	5.08089	4.0155	3.79755	-2.70723	-0.778984	-6.78677	7.72231	0.0438
	MAG110	MAG110_contig_306_7			translation initiation factor IF-3	2.97448	2.99687	1.672	-2.26304	-4.47631	-8.77349	7.71873	0.0361
	MAG107	MAG107_contig_30_531			Siderophore-interacting protein	4.04236	3.75291	3.24229	-3.64933	-4.46434	-4.00118	7.71747	0.00133
	MAG107	MAG107_contig_30_3590			AcrB/AcrD/AcrF family	4.02854	3.59256	3.1695	-3.15285	-4.58108	-4.62719	7.71724	0.0014
	MAG107	MAG107_contig_30_1498			Major Facilitator Superfamily	1.48401	0.647434	-0.179871	-5.9695	-7.21437	-8.00874	7.71473	0.000288
	MAG107	MAG107_contig_30_1217			glutathione-regulated potassium-efflux system protein KefB	6.00088	5.56427	5.11181	-1.71654	-2.35129	-2.39592	7.71357	0.000233
	MAG107	MAG107_contig_30_3488			unknown	5.35249	4.75669	4.66917	-3.60212	-0.677795	-4.08035	7.71287	0.0212
	MAG107	MAG107_contig_30_1233			Sugar (and other) transporter	2.16518	1.43868	1.18915	-6.80631	-6.4193	-5.11227	7.7103	0.00994
	MAG107	MAG107_contig_30_4350			TetR/AcrR family transcriptional regulator, transcriptional repressor for nem operon	6.51613	5.92442	5.55978	-1.01231	-2.62295	-1.49502	7.7102	0.00325
	MAG107	MAG107_contig_30_4569			unknown	6.06576	5.70377	5.36407	-1.42864	-2.64119	-1.92065	7.70803	0.00176
	MAG107	MAG107_contig_30_4091			unknown	2.84271	2.39699	1.99421	-5.36924	-4.00616	-6.51458	7.70796	0.00721
	MAG107	MAG107_contig_30_294			triacylglycerol lipase [EC:3,1,1,3]	1.60198	1.17713	0.0344129	-6.3842	-7.06479	-6.86091	7.70781	0.00286
	MAG107	MAG107_contig_30_3297			phenol/toluene 2-monooxygenase (Nadh) P1/A1 [EC:1,14,13,244 1,14,13,243]	2.06143	1.45955	0.908137	-4.9643	-6.96578	-6.76316	7.70745	0.00274
	MAG107	MAG107_contig_30_75			2OG-Fe(II) oxygenase superfamily	1.56298	0.882361	0.506114	-5.70721	-8.69249	-5.76909	7.70675	0.0157
	MAG107	MAG107_contig_30_1712			AraC family transcriptional regulator, positive regulator of tynA and feaB	4.20189	3.90148	3.59673	-2.80879	-4.94759	-3.65773	7.70474	0.00555
	MAG107	MAG107_contig_30_3937			putative flavoprotein involved in K+ transport	1.28524	0.375746	-0.4332	-6.18343	-7.45239	-8.24434	7.70265	0.000231
	MAG107	MAG107_contig_30_3573			unknown	6.30925	5.91648	5.64989	-1.32748	-1.74634	-2.15824	7.70256	4.79e-05
	MAG107	MAG107_contig_30_165			Spore Coat Protein U domain	5.09059	4.4886	4.13377	-2.80954	-2.87667	-3.70819	7.70245	0.000483
	MAG107	MAG107_contig_30_3264			staphyloferrin B synthase [EC:6,3,2,56]	1.67063	1.12948	0.509321	-5.44595	-7.94051	-6.40662	7.70084	0.00787
	MAG107	MAG107_contig_30_4521			Uncharacterized protein family UPF0029	4.81413	4.5952	4.29772	-2.78625	-3.18334	-3.41969	7.69877	4.61e-05
	MAG107	MAG107_contig_30_429	alkane	rub	Rubredoxin	8.06745	8.08697	7.66176	0.927206	0.0541956	-0.260413	7.6984	0.00133
	MAG107	MAG107_contig_30_536			choline dehydrogenase [EC:1,1,99,1]	4.17491	3.95545	3.50148	-3.20892	-3.77058	-4.48062	7.69732	0.000507
	MAG107	MAG107_contig_30_665			benzoate transport porin	1.7208	0.821057	0.713942	-5.85839	-5.79689	-8.17448	7.69519	0.00723
	MAG107	MAG107_contig_30_4506			Domain of unknown function (DUF1905)	4.7807	4.67211	4.51097	-1.98986	-5.88334	-1.241	7.69266	0.0342
	MAG107	MAG107_contig_30_2682			AMP-binding enzyme	2.10575	1.54582	1.15703	-5.92832	-5.61551	-6.7255	7.69264	0.00122
	MAG107	MAG107_contig_30_1001			stearoyl-CoA desaturase (Delta-9 desaturase) [EC:1,14,19,1]	9.10484	8.71532	8.39785	1.603	0.817484	0.741204	7.68544	0.000225
	MAG107	MAG107_contig_30_1692			unknown	4.36342	3.8334	3.77733	-1.58527	-7.41357	-2.0832	7.68539	0.0497
	MAG107	MAG107_contig_30_2014			Lysozyme inhibitor LprI	2.82797	2.25997	2.18667	-3.3504	-6.99341	-5.4312	7.68321	0.0131
	MAG107	MAG107_contig_30_181			3-keto-5-aminohexanoate cleavage enzyme [EC:2,3,1,247]	1.74661	1.23879	0.905513	-5.79924	-7.06479	-6.27595	7.67696	0.00185
	MAG107	MAG107_contig_30_1793			Bacterial regulatory helix-turn-helix protein, lysR family	3.26824	2.90736	2.72479	-5.12219	-3.9925	-5.01457	7.67655	0.00314
	MAG134	MAG134_contig_780_627			OmpA-OmpF porin, OOP family	3.08136	2.55539	1.69232	-4.7597	-5.43988	-5.49953	7.67606	0.00103
	MAG107	MAG107_contig_30_74			NitT/TauT family transport system ATP-binding protein	2.41946	2.02374	1.35204	-6.02547	-4.70192	-6.50309	7.67524	0.00429
	MAG107	MAG107_contig_30_2890			Outer membrane protein beta-barrel domain	4.36822	4.07481	3.90054	-2.57329	-3.35258	-4.75417	7.67454	0.00438
	MAG107	MAG107_contig_30_3242			MFS transporter, AAHS family, cis,cis-muconate transporter	1.16721	0.256214	0.205017	-7.18207	-7.50312	-6.70963	7.67442	0.00293
	MAG107	MAG107_contig_30_3161			MFS transporter, Spinster family, sphingosine-1-phosphate transporter	1.84863	1.00319	0.382778	-6.25829	-7.52783	-5.99716	7.67263	0.00727
	MAG107	MAG107_contig_30_20			Domain of unknown function (DUF4055)	1.85939	0.930957	0.463497	-6.97489	-6.66039	-6.12858	7.67256	0.00707
	MAG107	MAG107_contig_30_3727			N-acetyltransferase	3.68836	3.31661	2.9319	-4.58915	-4.83582	-3.65506	7.6723	0.00499
	MAG107	MAG107_contig_30_3190			benzoate transport porin	1.91476	1.32869	0.732356	-5.4119	-7.41756	-6.20983	7.67169	0.00508
	MAG107	MAG107_contig_30_947			unknown	2.32739	1.9113	1.67242	-6.66309	-4.80919	-5.62918	7.67085	0.00779
	MAG107	MAG107_contig_30_3042			unknown	4.40116	3.26648	3.41891	-2.97144	-5.45333	-3.47035	7.66056	0.00507
	MAG107	MAG107_contig_30_3324			unknown	5.28538	5.13183	4.8084	-2.51153	-2.5252	-2.71434	7.65889	0.000107
	MAG107	MAG107_contig_30_3894			salicylate hydroxylase [EC:1,14,13,1]	2.1834	1.70869	1.37292	-5.44218	-6.82611	-5.43271	7.65534	0.00423
	MAG107	MAG107_contig_30_2281			Transmembrane secretion effector	1.97978	1.08879	0.766595	-4.54186	-6.39535	-8.18784	7.6534	0.00843
	MAG107	MAG107_contig_30_139			Enoyl-(Acyl carrier protein) reductase	2.10213	1.44513	0.188768	-7.05044	-4.89011	-7.28009	7.65223	0.0112
	MAG107	MAG107_contig_30_193			unknown	3.3609	2.60309	2.48345	-2.52188	-7.10244	-4.87897	7.65024	0.0205
	MAG107	MAG107_contig_30_664			Sugar (and other) transporter	1.69857	1.06322	0.534311	-6.88717	-7.57207	-5.193	7.64945	0.0154
	MAG107	MAG107_contig_30_4055			unknown	2.8696	2.94803	2.89553	-4.59565	-6.12983	-3.50668	7.64844	0.0102
	MAG107	MAG107_contig_30_1834			Arabinose-binding domain of AraC transcription regulator, N-term	2.54401	2.33202	1.94118	-6.29217	-4.64987	-5.18413	7.6478	0.00601
	MAG107	MAG107_contig_30_166			porin	2.22927	1.6101	0.910832	-6.73382	-4.83259	-6.62487	7.64716	0.00898
	MAG107	MAG107_contig_30_3482			unknown	3.28106	3.56149	3.33077	-2.98462	-2.8084	-6.97338	7.64657	0.0289
	MAG107	MAG107_contig_30_96			fumarylpyruvate hydrolase [EC:3,7,1,20]	2.05004	1.28641	0.812777	-6.60642	-5.18521	-6.99611	7.64566	0.00685
	MAG107	MAG107_contig_30_3141			Putative metallopeptidase	2.41735	1.44058	0.761821	-4.96715	-7.48865	-5.85997	7.64517	0.00779
	MAG107	MAG107_contig_30_2151			uncharacterized protein	9.30032	8.74317	8.59211	1.62653	1.28699	0.794096	7.64266	0.000171
	MAG107	MAG107_contig_30_482			peptide/nickel transport system substrate-binding protein	2.20016	1.57513	1.27546	-6.55741	-5.02159	-6.29584	7.64186	0.00662
	MAG107	MAG107_contig_30_1996			Bacterial regulatory proteins, tetR family	5.3692	4.79871	4.50314	-2.11422	-2.47438	-3.66402	7.64122	0.00125
	MAG107	MAG107_contig_30_53			ethanolamine ammonia-lyase small subunit [EC:4,3,1,7]	4.46812	4.44097	4.22103	-2.53711	-3.72583	-3.5298	7.64096	0.00197
	MAG107	MAG107_contig_30_4431			pyruvate, water dikinase [EC:2,7,9,2]	9.27268	8.77415	8.37904	1.68186	0.952758	0.871781	7.63982	0.000151
	MAG107	MAG107_contig_30_3975			Acyl-CoA dehydrogenase, C-terminal domain	2.19518	1.49548	1.12127	-7.7769	-4.87601	-5.44548	7.63678	0.0226
	MAG107	MAG107_contig_30_3021			uncharacterized protein	2.36069	1.45854	1.17306	-6.73344	-4.40566	-6.77386	7.63508	0.015
	MAG107	MAG107_contig_30_1462			chromosome partitioning protein	5.34784	4.919	4.69641	-2.66617	-2.34111	-2.93263	7.63439	0.000812
	MAG107	MAG107_contig_30_3512			Protein of unknown function (DUF935)	1.54944	0.618004	0.360769	-5.71807	-6.14097	-8.51552	7.63426	0.00691
	MAG107	MAG107_contig_30_2248			glycosyl transferase, family 25	7.43336	7.13749	6.84212	-0.204861	-0.409717	-0.862866	7.63014	3.59e-05
	MAG107	MAG107_contig_30_4534			long-chain alkane monooxygenase [EC:1,14,14,28]	1.96614	1.46095	1.02416	-4.44727	-5.59173	-8.38242	7.62423	0.014
	MAG132	MAG132_contig_350_20			translation initiation factor IF-3	2.08843	1.79151	2.09263	-7.1243	-4.95981	-4.81223	7.62297	0.0107
	MAG103	MAG103_contig_987_149			Histone H1-like nucleoprotein HC2	3.75669	3.10468	2.78425	-4.30527	-3.54469	-5.37329	7.62296	0.00407
	MAG107	MAG107_contig_30_4123			Immunity protein 19	3.6141	3.50825	2.78409	-2.66646	-5.03242	-5.26195	7.62242	0.008
	MAG107	MAG107_contig_30_1257			riboflavin synthase [EC:2,5,1,9]	5.87948	5.25341	4.79314	-1.71361	-2.09283	-3.13283	7.62177	0.000485
	MAG107	MAG107_contig_30_4278			unknown	11.3286	10.592	10.4282	3.54802	3.17495	2.76056	7.62176	0.000199
	MAG107	MAG107_contig_30_3200			aryl-alcohol dehydrogenase [EC:1,1,1,90]	3.01482	2.30086	1.90088	-4.49671	-5.1784	-5.97318	7.62162	0.000276
	MAG107	MAG107_contig_30_2548			short chain dehydrogenase	2.58495	1.62667	1.04253	-6.95969	-5.63526	-5.01086	7.61999	0.0176
	MAG107	MAG107_contig_30_4412			uncharacterized protein	1.52617	0.910441	0.584876	-6.55753	-6.24753	-7.03215	7.61957	0.00123
	MAG107	MAG107_contig_30_15			unknown	1.94131	1.41187	1.28754	-6.02486	-5.68286	-6.50719	7.61854	0.00122
	MAG107	MAG107_contig_30_3290			carnitine monooxygenase subunit [EC:1,14,13,239]	3.26521	2.86398	2.14354	-7.19388	-3.70247	-3.67103	7.61337	0.0339
	MAG107	MAG107_contig_30_3533			unknown	2.07523	1.91242	1.48977	-4.78737	-4.41682	-8.15496	7.61219	0.0177
	MAG107	MAG107_contig_30_4596			unknown	5.28547	4.69345	4.51309	-1.85785	-3.81142	-2.67002	7.61043	0.00344
	MAG107	MAG107_contig_30_3560			ABC1 atypical kinase-like domain	6.96792	6.48314	6.24147	-0.486517	-1.1254	-1.5156	7.60668	0.000132
	MAG107	MAG107_contig_30_842			uncharacterized protein	2.00821	1.7165	1.13067	-3.93708	-6.61233	-7.41495	7.60658	0.0118
	MAG107	MAG107_contig_30_2685			maleate isomerase [EC:5,2,1,1]	2.9322	2.55998	1.86222	-5.10406	-4.77556	-5.58276	7.6056	0.000818
	MAG107	MAG107_contig_30_79			allophanate hydrolase [EC:3,5,1,54]	1.71563	0.795434	0.217553	-5.77985	-6.46765	-7.83992	7.60535	0.00096
	MAG107	MAG107_contig_30_368			unknown	7.01175	6.15279	5.99885	-0.576861	-1.76747	-1.30777	7.60516	0.000543
	MAG107	MAG107_contig_30_2364			large subunit ribosomal protein L7/L12	5.02928	4.80334	4.40865	-2.68903	-3.36052	-2.52387	7.60489	0.00223
	MAG107	MAG107_contig_30_3175			GMC oxidoreductase	1.72812	0.998759	0.619404	-8.15876	-5.84542	-5.4642	7.60489	0.0226
	MAG107	MAG107_contig_30_978			phospholipid-binding lipoprotein MlaA	8.13623	7.62367	7.3149	0.505982	-0.0715364	-0.172826	7.6044	6.49e-05
	MAG107	MAG107_contig_30_3065			Glucose / Sorbosone dehydrogenase	7.20292	6.91162	6.56212	-0.746843	-0.657388	-0.731261	7.60405	0.000626
	MAG107	MAG107_contig_30_14			unknown	2.8097	2.0119	1.26958	-7.61582	-4.10816	-4.99111	7.60209	0.0328
	MAG107	MAG107_contig_30_249			PepSY-associated TM region	2.33046	1.65781	1.43592	-6.27751	-5.15749	-5.94537	7.60152	0.00481
	MAG107	MAG107_contig_30_3172			vanillate monooxygenase ferredoxin subunit	2.1477	1.65623	1.44225	-6.1875	-5.28099	-6.07972	7.59813	0.00283
	MAG107	MAG107_contig_30_3216			2,5-dioxopentanoate dehydrogenase [EC:1,2,1,26]	1.79673	1.07984	0.566221	-6.47261	-5.34166	-7.53307	7.59671	0.00597
	MAG107	MAG107_contig_30_1400			glutathione peroxidase [EC:1,11,1,9]	7.24432	6.59327	6.42192	0.331327	-1.42458	-1.43488	7.59588	0.00205
	MAG107	MAG107_contig_30_655			3-hydroxybutyryl-CoA dehydrogenase [EC:1,1,1,157]	2.04851	1.35754	1.14079	-5.78036	-6.20365	-6.2558	7.59555	0.000275
	MAG107	MAG107_contig_30_3173			4-hydroxyphenylacetate 3-hydroxylase, reductase component [EC:1,5,1,36]	2.62047	1.67548	1.3419	-3.73444	-5.8724	-7.54008	7.59492	0.00911
	MAG107	MAG107_contig_30_743			LysE type translocator	2.36413	1.66178	0.975975	-6.21228	-5.87472	-5.69303	7.59397	0.00523
	MAG107	MAG107_contig_30_663			oxepin-CoA hydrolase / 3-oxo-5,6-dehydrosuberyl-CoA semialdehyde dehydrogenase [EC:3,3,2,12 1,2,1,91]	1.68189	1.1395	0.560637	-6.30548	-6.31643	-6.7774	7.59378	0.000691
	MAG111	MAG111_contig_1_1166			large subunit ribosomal protein L15	1.55433	1.29178	1.52079	-8.13666	-4.70482	-5.56834	7.59224	0.0202
	MAG107	MAG107_contig_30_219			3-(3-hydroxy-phenyl)propionate hydroxylase [EC:1,14,13,127]	1.5392	0.775775	0.5822	-4.71043	-7.98283	-7.18563	7.59202	0.00911
	MAG107	MAG107_contig_30_2585			threonine efflux protein	2.13684	1.22562	0.811224	-5.12161	-6.85738	-6.60296	7.58521	0.00111
	MAG107	MAG107_contig_30_4419			sulfonate transport system permease protein	2.09017	1.50944	0.863986	-5.3214	-5.58509	-7.38434	7.58481	0.00205
	MAG107	MAG107_contig_30_3517			Phage major capsid protein E	2.38775	2.19175	1.95371	-4.13825	-5.14152	-6.93672	7.58323	0.00827
	MAG107	MAG107_contig_30_3251			carnitine 3-dehydrogenase [EC:1,1,1,108]	1.72222	0.948676	0.336181	-6.19388	-6.8724	-6.67104	7.58146	0.00144
	MAG107	MAG107_contig_30_2763			IclR family transcriptional regulator, pca regulon regulatory protein	2.17244	1.60837	1.33696	-5.70772	-6.55738	-5.36094	7.58128	0.00349
	MAG107	MAG107_contig_30_1899			two-component system, NarL family, invasion response regulator UvrY	6.86882	6.47776	6.19332	-0.659016	-1.03065	-1.50624	7.57861	6.42e-05
	MAG107	MAG107_contig_30_585			hemoglobin/transferrin/lactoferrin receptor protein	1.87507	1.05354	0.812712	-5.57185	-6.7218	-6.69843	7.5778	0.000176
	MAG107	MAG107_contig_30_220			Glyoxalase/Bleomycin resistance protein/Dioxygenase superfamily	1.39775	0.580898	-0.282379	-6.29217	-6.9718	-7.76909	7.57645	6.24e-05
	MAG107	MAG107_contig_30_1716			unknown	7.5054	6.92666	6.67662	0.142021	-0.622954	-1.12728	7.5723	0.000284
	MAG107	MAG107_contig_30_2086			NYN domain	1.51873	0.646236	0.36926	-4.91578	-5.91673	-9.34798	7.57157	0.0195
	MAG107	MAG107_contig_30_93			O-methyltransferase domain	2.24126	1.82173	1.27027	-5.4118	-7.07335	-4.88844	7.56895	0.0107
	MAG107	MAG107_contig_30_2857			unknown	2.89324	2.18331	1.68132	-4.52633	-4.14161	-7.2804	7.56873	0.0101
	MAG107	MAG107_contig_30_1146			Glutamine amidotransferase class-I	3.27146	2.85022	2.28409	-4.27393	-5.26577	-4.75299	7.56615	0.00169
	MAG107	MAG107_contig_30_672			3-oxoadipate CoA-transferase, beta subunit [EC:2,8,3,6]	2.16663	1.45064	0.828948	-6.36691	-5.03242	-6.84691	7.56415	0.00612
	MAG107	MAG107_contig_30_2675			MFS transporter, MHS family, proline/betaine transporter	6.94155	6.61264	6.37819	-0.609227	-1.0897	-1.05955	7.56362	0.000103
	MAG110	MAG110_contig_309_50			translation initiation factor IF-1	3.02833	2.65224	2.75736	-3.13717	-7.58389	-3.53173	7.56357	0.0298
	MAG107	MAG107_contig_30_2339			unknown	3.11656	2.65398	2.08275	-7.29004	-4.00616	-3.53516	7.56155	0.035
	MAG107	MAG107_contig_30_3131			molybdopterin synthase catalytic subunit [EC:2,8,1,12]	5.73596	5.34106	4.80545	-1.75534	-2.09549	-2.94251	7.5586	0.000161
	MAG107	MAG107_contig_30_2804			uncharacterized protein	6.86305	6.52785	6.45957	-0.561205	-1.06722	-1.18756	7.55548	7.94e-05
	MAG107	MAG107_contig_30_151			unknown	2.48245	2.00071	1.30051	-6.77553	-4.93755	-5.16921	7.55532	0.0128
	MAG107	MAG107_contig_30_2255			O-antigen ligase [EC:2,4,99,26]	1.67173	1.53628	0.877163	-6.14009	-5.82375	-6.61611	7.55504	0.000315
	MAG107	MAG107_contig_30_3179			3-oxoadipate enol-lactonase [EC:3,1,1,24]	2.86994	2.17131	1.77726	-4.28207	-6.54129	-5.0232	7.55503	0.006
	MAG107	MAG107_contig_30_2035			catalase [EC:1,11,1,6]	7.84144	7.30236	6.96161	0.784077	-0.49324	-0.846547	7.55371	0.00108
	MAG107	MAG107_contig_30_4104			cysteine synthase [EC:2,5,1,47]	6.42727	6.0031	5.90226	-0.512063	-1.78982	-2.0023	7.54561	0.00163
	MAG107	MAG107_contig_30_2813			Domain of unknown function (DUF6813)	7.87103	7.47203	7.22224	1.03276	-0.56231	-0.531732	7.5422	0.00228
	MAG107	MAG107_contig_30_3911			AMP-binding enzyme	1.83592	1.34974	0.968238	-4.88803	-7.89691	-5.68525	7.54136	0.0126
	MAG107	MAG107_contig_30_28			unknown	2.70419	2.73442	2.38629	-3.79341	-6.46658	-4.53479	7.53989	0.0122
	MAG107	MAG107_contig_30_4045			unknown	3.68354	3.25032	3.1022	-3.53657	-5.51204	-3.53441	7.53969	0.007
	MAG107	MAG107_contig_30_2198			Enoyl-(Acyl carrier protein) reductase	3.31885	2.86765	2.55518	-2.98858	-6.89046	-3.9978	7.53951	0.0211
	MAG107	MAG107_contig_30_4514			unknown	3.25973	3.27836	2.64792	-4.31066	-5.30396	-3.80585	7.53549	0.00659
	MAG111	MAG111_contig_1_532			unknown	-0.891022	-0.685661	-0.942257	-7.70976	-8.22396	-9.18453	7.5331	0.00296
	MAG107	MAG107_contig_30_2380			peptide/nickel transport system permease protein	1.83272	1.3966	0.824825	-4.34786	-7.56257	-6.63248	7.53235	0.0112
	MAG107	MAG107_contig_30_969			unknown	5.05888	4.49232	2.90774	-3.02426	-1.6124	-5.49459	7.53006	0.00898
	MAG107	MAG107_contig_30_481			iron complex outermembrane recepter protein	1.88584	1.31444	0.878419	-6.17875	-5.86913	-6.46064	7.52907	0.0013
	MAG107	MAG107_contig_30_91			Leucine carboxyl methyltransferase	1.84158	1.14598	0.856006	-4.10675	-8.23565	-6.39205	7.526	0.0172
	MAG111	MAG111_contig_1_2126			DNA gyrase subunit A [EC:5,6,2,2]	-0.534663	-0.523577	-1.32913	-8.97505	-8.66539	-7.32486	7.52598	0.0103
	MAG107	MAG107_contig_30_2046			Protein of unknown function (DUF2789)	8.18793	7.64043	7.74967	1.30785	-0.295353	-0.00728812	7.52427	0.00187
	MAG107	MAG107_contig_30_2720			beta-alanine--pyruvate transaminase [EC:2,6,1,18]	1.46543	0.724415	0.143524	-5.30221	-6.57207	-8.36293	7.52353	0.00465
	MAG107	MAG107_contig_30_4475			uncharacterized protein	3.38681	2.8349	2.6309	-4.68195	-4.35811	-4.6742	7.52229	0.00134
	MAG107	MAG107_contig_30_487			NMT1/THI5 like	1.53773	0.656506	0.37264	-5.83773	-7.83753	-6.31434	7.51882	0.00487
	MAG107	MAG107_contig_30_2016			phage shock protein C	11.4904	11.0598	11.1441	3.95814	3.89554	3.28465	7.51865	0.000713
	MAG107	MAG107_contig_30_3781			EamA-like transporter family	2.67477	2.66693	2.22645	-7.8385	-2.34242	-4.80585	7.51831	0.0428
	MAG107	MAG107_contig_30_3912			3-hydroxyisobutyrate dehydrogenase [EC:1,1,1,31]	3.37205	3.13346	2.62112	-4.46179	-5.13851	-3.82386	7.51693	0.00532
	MAG107	MAG107_contig_30_1208			tRNA 2-thiouridine synthesizing protein A [EC:2,8,1,-]	6.14749	6.04104	5.83087	-0.606022	-1.33755	-2.58391	7.51563	0.00413
	MAG107	MAG107_contig_30_2828			Major Facilitator Superfamily	3.90696	3.60808	3.33824	-3.58836	-5.03716	-3.06447	7.51442	0.00734
	MAG107	MAG107_contig_30_3945			FAD-dependent urate hydroxylase [EC:1,14,13,113]	1.64106	0.620436	0.215716	-4.75977	-7.24946	-8.04345	7.50996	0.00563
	MAG107	MAG107_contig_30_996			tryptophan synthase beta chain [EC:4,2,1,20]	6.97168	6.73107	6.30045	-0.19856	-1.25258	-1.06596	7.50677	0.00106
	MAG107	MAG107_contig_30_288			short chain dehydrogenase	2.43047	1.81101	1.33253	-5.67087	-5.70574	-5.56467	7.5051	0.00214
	MAG107	MAG107_contig_30_1802			unknown	3.19761	2.31001	1.91365	-4.93536	-3.56389	-6.59365	7.50472	0.0118
	MAG107	MAG107_contig_30_3174			AraC family transcriptional regulator, positive regulator of tynA and feaB	1.92128	1.30323	0.824735	-5.50342	-6.39272	-6.56582	7.50374	0.000166
	MAG111	MAG111_contig_1_2643			superoxide dismutase, Fe-Mn family [EC:1,15,1,1]	2.47342	2.49355	2.32818	-5.02485	-3.68286	-6.50719	7.50335	0.0103
	MAG107	MAG107_contig_30_2827			Nadh:flavin oxidoreductase / Nadh oxidase family	4.17665	3.64864	3.44636	-3.31056	-4.38637	-3.53509	7.50122	0.00164
	MAG107	MAG107_contig_30_161			Outer membrane usher protein	2.42534	1.99372	1.55781	-5.9223	-5.29053	-5.30943	7.49971	0.00344
	MAG107	MAG107_contig_30_1672			2-thiouracil desulfurase	2.47314	2.38301	1.90934	-8.40579	-3.44417	-3.87907	7.49818	0.0473
	MAG107	MAG107_contig_30_558			Major Facilitator Superfamily	1.50061	0.835479	0.5647	-5.67126	-7.35449	-6.56242	7.49632	0.00214
	MAG107	MAG107_contig_30_3677			Arabinose-binding domain of AraC transcription regulator, N-term	3.26772	3.10391	2.76178	-2.98207	-5.39879	-4.97354	7.49594	0.00769
	MAG107	MAG107_contig_30_2473			uncharacterized protein	7.38546	6.79692	6.79775	0.182794	-1.46936	-0.21951	7.4954	0.00268
	MAG107	MAG107_contig_30_3711			TetR/AcrR family transcriptional regulator, repressor of the adeIJK operon	7.83587	7.54848	7.34785	0.210426	-0.126563	0.164413	7.49464	0.000434
	MAG107	MAG107_contig_30_3291			Putative MetA-pathway of phenol degradation	3.05971	2.47	2.21486	-4.44051	-5.11696	-5.18116	7.4944	5.42e-05
	MAG107	MAG107_contig_30_141			Thiamine pyrophosphate enzyme, C-terminal TPP binding domain	2.35545	1.72364	1.25113	-6.50713	-5.77835	-4.86711	7.49427	0.011
	MAG107	MAG107_contig_30_3225			Sulfatase	1.89238	1.12398	0.545563	-6.65609	-6.34323	-5.90896	7.49007	0.00645
	MAG107	MAG107_contig_30_2916			Tle cognate immunity protein 4 C-terminal domain	1.39099	0.892515	0.333973	-7.3842	-6.06479	-6.40361	7.49003	0.00735
	MAG103	MAG103_contig_987_135			chemosensory pili system protein ChpA (sensor histidine kinase/response regulator)	-0.666386	-1.89394	-2.42472	-8.06618	-10.0815	-9.27701	7.47987	0.00267
	MAG107	MAG107_contig_30_569			putative protein-disulfide isomerase	4.89539	4.4861	4.29082	-2.54823	-3.69893	-2.51371	7.47773	0.00283
	MAG107	MAG107_contig_30_1822			C-terminal domain 1 of the ABC-three component (ABC-3C) systems	3.02547	2.84063	2.2802	-3.35389	-5.77413	-5.15194	7.47542	0.00738
	MAG107	MAG107_contig_30_3844			alpha/beta hydrolase fold	1.24686	0.424438	-0.384898	-7.30988	-6.9897	-6.82552	7.4705	0.00663
	MAG107	MAG107_contig_30_3098			Mycolic acid cyclopropane synthetase	2.19595	1.76984	1.0585	-6.37862	-5.47419	-5.53341	7.47017	0.00604
	MAG107	MAG107_contig_30_2079			Carboxyltransferase domain, subdomain A and B	1.85765	1.21894	0.452711	-5.81054	-6.78254	-6.28593	7.46944	0.00255
	MAG107	MAG107_contig_30_2525			carbonic anhydrase [EC:4,2,1,1]	7.00603	6.51675	6.29144	-0.601989	-1.20509	-0.785181	7.46883	0.000708
	MAG107	MAG107_contig_30_1371			Diguanylate cyclase, GGDEF domain	3.98971	3.75573	3.27332	-3.41352	-3.87133	-4.10286	7.46883	0.000113
	MAG107	MAG107_contig_30_4069			unknown	7.32432	7.06698	6.40037	-1.32511	-0.812412	0.523893	7.46843	0.012
	MAG107	MAG107_contig_30_4455			ADP-ribosylglycohydrolase	5.29439	4.96505	4.50185	-1.79766	-2.37385	-3.46255	7.46512	0.00121
	MAG107	MAG107_contig_30_3148			Helix-turn-helix domain	6.12811	5.91507	5.59492	-1.97069	-1.44347	-1.34078	7.46434	0.00207
	MAG107	MAG107_contig_30_1942			bacterioferritin [EC:1,16,3,1]	10.7703	9.73251	9.8309	3.10394	2.75103	2.08991	7.46294	0.00105
	MAG107	MAG107_contig_30_182			Taurine catabolism dioxygenase TauD, TfdA family	1.65012	1.12383	0.626299	-5.94465	-6.62002	-6.42251	7.46248	0.0008
	MAG107	MAG107_contig_30_596			D-serine dehydratase [EC:4,3,1,18]	1.67498	1.17263	0.666184	-5.03184	-6.52374	-7.31503	7.46147	0.00267
	MAG103	MAG103_contig_1008_246			murein lipoprotein	6.07376	5.2237	5.63503	-3.29472	-1.01696	-1.13753	7.46057	0.0164
	MAG107	MAG107_contig_30_2765			3-oxoadipate CoA-transferase, beta subunit [EC:2,8,3,6]	4.057	5.50155	5.45838	-2.02224	-2.68728	-2.65435	7.46026	0.00847
	MAG107	MAG107_contig_30_457			unknown	1.91529	1.25801	0.846225	-5.32914	-6.62794	-6.39205	7.45622	0.000829
	MAG107	MAG107_contig_30_192			unknown	3.64522	3.27117	3.16361	-2.84539	-5.29981	-4.13726	7.45415	0.00653
	MAG107	MAG107_contig_30_2212			5'-deoxynucleotidase [EC:3,1,3,89]	2.79584	2.26299	1.56951	-6.60093	-4.65322	-4.4785	7.45366	0.0176
	MAG111	MAG111_contig_1_1238			Aminotransferase class-III	0.119768	-0.513586	-0.855969	-8.03646	-7.05885	-8.51199	7.4525	0.00406
	MAG107	MAG107_contig_30_3787			unknown	1.67347	1.54342	1.14662	-4.73184	-5.73059	-7.53131	7.45241	0.0078
	MAG107	MAG107_contig_30_1072			2OG-Fe(II) oxygenase superfamily	3.30708	2.57177	2.20411	-4.58915	-3.02846	-6.65506	7.45188	0.0164
	MAG107	MAG107_contig_30_521			GntR family transcriptional regulator / MocR family aminotransferase	2.19085	1.60796	1.32864	-4.87713	-7.73303	-4.61568	7.45109	0.0175
	MAG107	MAG107_contig_30_1727			urea transport system permease protein	1.48213	0.911791	0.130272	-7.41725	-6.09817	-6.30892	7.44951	0.00981
	MAG107	MAG107_contig_30_1158			ATP-dependent DNA helicase RecG [EC:5,6,2,4]	4.13268	3.63256	3.21551	-3.28684	-3.93909	-4.14024	7.44897	7.39e-05
	MAG107	MAG107_contig_30_990			4,5-DOPA dioxygenase extradiol [EC:1,13,11,-]	3.97711	3.51689	3.11922	-3.78976	-3.31333	-4.63014	7.44881	0.00172
	MAG107	MAG107_contig_30_2722			GABA permease	2.42462	2.17184	1.58312	-5.09935	-5.00677	-6.06049	7.44873	0.00035
	MAG107	MAG107_contig_30_537			Bacterial protein of unknown function (Gcw_chp)	4.59655	4.27262	3.80006	-2.89489	-3.30515	-3.47274	7.44734	0.000148
	MAG107	MAG107_contig_30_76			unknown	1.63994	0.916179	0.471437	-5.45473	-5.71632	-8.14264	7.44708	0.0064
	MAG107	MAG107_contig_30_3797			unknown	3.45612	3.30436	2.66702	-3.31066	-5.79202	-3.80585	7.44534	0.0122
	MAG107	MAG107_contig_30_2526			long-chain fatty acid transport protein	5.40536	4.94937	4.64605	-1.59114	-2.87859	-2.85366	7.44139	0.00105
	MAG107	MAG107_contig_30_4496			unknown	3.56599	2.93366	2.52435	-2.22996	-6.34825	-4.71879	7.44034	0.018
	MAG107	MAG107_contig_30_1381			4-oxalocrotonate tautomerase [EC:5,3,2,6]	4.97784	4.69473	4.32682	-3.13757	-1.5438	-3.63625	7.439	0.00648
	MAG107	MAG107_contig_30_4349			short chain dehydrogenase	2.49432	1.94253	1.64887	-5.07674	-4.01082	-7.14051	7.43793	0.012
	MAG107	MAG107_contig_30_1820			Recombination directionality factor-like	1.86582	0.868766	0.581959	-6.1421	-5.23504	-7.61939	7.43769	0.008
	MAG107	MAG107_contig_30_3171			Enoyl-(Acyl carrier protein) reductase	2.89682	2.12851	1.55835	-5.63385	-5.30442	-4.79083	7.43759	0.00709
	MAG107	MAG107_contig_30_4424			unknown	4.20525	3.64119	3.55513	-3.01869	-3.1567	-4.72458	7.43385	0.00349
	MAG111	MAG111_contig_1_49			F-type H+-transporting ATPase subunit b	1.06195	1.59246	0.86584	-5.39145	-5.02913	-8.35819	7.43301	0.0142
	MAG107	MAG107_contig_30_2082			Enoyl-(Acyl carrier protein) reductase	1.90491	1.50679	1.22029	-4.33977	-6.18338	-7.14051	7.43188	0.00698
	MAG111	MAG111_contig_1_898			cell division protein FtsZ	0.178096	-0.261671	-0.236036	-7.18803	-7.30769	-8.10107	7.42573	0.00103
	MAG107	MAG107_contig_30_4538			unknown	5.59272	5.03346	4.1155	-1.4724	-2.75188	-3.3101	7.42536	0.000783
	MAG107	MAG107_contig_30_4493			unknown	7.02731	6.80806	6.7197	0.521232	-0.7395	-1.5016	7.42498	0.00448
	MAG107	MAG107_contig_30_199			carbonic anhydrase [EC:4,2,1,1]	2.10834	1.27398	0.91219	-6.35863	-5.04788	-6.57039	7.4238	0.0069
	MAG107	MAG107_contig_30_3239			Enoyl-(Acyl carrier protein) reductase	2.30259	1.39231	0.989924	-5.12199	-6.37874	-6.08475	7.42343	0.000733
	MAG107	MAG107_contig_30_3301			two-component system, OmpR family, response regulator AdeR	2.94371	2.52076	2.19906	-3.80763	-5.28522	-5.509	7.4218	0.00205
	MAG107	MAG107_contig_30_2796			unknown	9.44569	9.30812	8.65316	2.26456	1.33557	1.54788	7.41965	0.00139
	MAG107	MAG107_contig_30_2374			biopolymer transport protein ExbB	1.58524	0.723331	-0.137946	-5.98195	-6.63449	-7.45969	7.41559	0.000106
	MAG107	MAG107_contig_30_306			serine protease Do [EC:3,4,21,107]	7.52741	7.15356	6.77005	0.448034	-0.581035	-0.652529	7.41218	0.000651
	MAG107	MAG107_contig_30_3763			tRNA 2-thiouridine synthesizing protein D [EC:2,8,1,-]	8.98885	8.57602	8.31793	1.10016	1.35829	1.18898	7.41179	0.00105
	MAG107	MAG107_contig_30_69			pyrimidine oxygenase [EC:1,14,99,46]	1.41618	0.675256	0.45001	-7.12456	-6.1784	-6.38821	7.41087	0.00576
	MAG107	MAG107_contig_30_4314			unknown	3.01956	2.58681	2.2926	-3.54679	-4.99525	-5.78852	7.40984	0.0036
	MAG107	MAG107_contig_30_1156			2OG-Fe(II) oxygenase superfamily	2.70307	1.83374	1.5931	-3.6707	-4.31882	-8.10837	7.40927	0.0232
	MAG107	MAG107_contig_30_1189			unknown	3.39486	2.87674	2.60942	-3.62272	-5.62002	-4.10058	7.40811	0.0055
	MAG107	MAG107_contig_30_1673			diamine N-acetyltransferase [EC:2,3,1,57]	2.59867	1.63966	1.95518	-4.70679	-6.13266	-5.19132	7.40809	0.000642
	MAG107	MAG107_contig_30_3500			unknown	3.19421	2.9362	2.61943	-3.47149	-4.46658	-5.53479	7.40756	0.00335
	MAG107	MAG107_contig_30_1656			HIT domain	7.41641	7.01342	6.80891	0.161565	-0.127138	-1.01265	7.40565	0.000807
	MAG107	MAG107_contig_30_16			Major capsid protein 13-like	1.87722	1.17891	1.08566	-5.58326	-6.84644	-5.64544	7.40564	0.00255
	MAG107	MAG107_contig_30_1847			general secretion pathway protein C	3.29192	3.08631	2.6285	-3.35211	-5.02737	-4.82999	7.4054	0.00328
	MAG107	MAG107_contig_30_2057			Arabinose-binding domain of AraC transcription regulator, N-term	5.84831	5.5053	5.2305	-1.54912	-1.93937	-2.13704	7.40321	9.2e-06
	MAG107	MAG107_contig_30_584			multidrug efflux pump	1.42298	0.88355	0.500771	-6.65623	-5.61041	-7.13059	7.40151	0.00404
	MAG107	MAG107_contig_30_4509			aerobic C4-dicarboxylate transport protein	5.70032	5.08475	4.71349	-1.30815	-3.07248	-2.32313	7.40077	0.0026
	MAG107	MAG107_contig_30_2772			protocatechuate 3,4-dioxygenase, alpha subunit [EC:1,13,11,3]	2.5549	2.23573	1.5172	-4.24946	-5.91274	-5.73002	7.40002	0.00284
	MAG107	MAG107_contig_30_4105			glycerol-3-phosphate O-acyltransferase [EC:2,3,1,15]	4.19911	3.66194	3.2661	-2.42732	-4.38341	-4.262	7.39996	0.00312
	MAG107	MAG107_contig_30_836			FUSC-like inner membrane protein yccS	5.7	5.19798	4.94439	-1.66851	-2.35751	-2.32936	7.39925	0.000125
	MAG107	MAG107_contig_30_103			4-hydroxyphenylacetate 3-monooxygenase [EC:1,14,14,9]	1.83969	0.735176	0.303097	-7.10905	-6.79541	-5.41456	7.39899	0.0156
	MAG107	MAG107_contig_30_2451	alkane	adh	Alcohol dehydrogenase GroES-like domain	4.52295	3.99848	3.67129	-2.84457	-3.28332	-3.874	7.39821	0.00011
	MAG107	MAG107_contig_30_1555			MerR family transcriptional regulator, aldehyde-responsive regulator	4.09763	3.66747	3.27298	-4.34745	-1.96272	-4.84396	7.3974	0.0141
	MAG107	MAG107_contig_30_1336			cell division protein FtsW	4.54484	4.20671	3.65515	-2.92913	-3.14252	-3.71345	7.39726	2.75e-05
	MAG107	MAG107_contig_30_2204			2-dehydro-3-deoxy-L-fuconate 4-dehydrogenase [EC:1,1,1,434]	1.80336	1.0193	0.854387	-4.35805	-6.99689	-7.15871	7.3969	0.0069
	MAG107	MAG107_contig_30_4407			NADPH dehydrogenase (quinone) [EC:1,6,5,10]	2.81837	2.05941	1.31313	-4.03908	-5.69745	-6.25276	7.3934	0.00137
	MAG107	MAG107_contig_30_615			ATP-binding cassette, subfamily C, bacterial LapB	1.16535	0.52665	0.0336661	-6.0956	-8.36981	-5.98543	7.39217	0.0125
	MAG111	MAG111_contig_1_747			S-adenosylmethionine decarboxylase [EC:4,1,1,50]	0.850559	1.13508	0.707481	-5.77654	-6.44943	-7.25493	7.39134	0.00288
	MAG107	MAG107_contig_30_104			Permease for cytosine/purines, uracil, thiamine, allantoin	1.86003	0.99602	0.363126	-5.36272	-5.10127	-8.47614	7.38644	0.0114
	MAG107	MAG107_contig_30_2575			short chain dehydrogenase	3.01609	2.29713	1.89709	-6.51675	-3.01529	-5.41115	7.3845	0.0262
	MAG107	MAG107_contig_30_2971			unknown	6.51326	6.02677	5.66511	-0.602116	-1.26276	-2.08035	7.38346	0.000647
	MAG130	MAG130_contig_245_1211			flagellin	1.36539	1.3654	1.43494	-5.5238	-6.87308	-5.58614	7.38292	0.00337
	MAG107	MAG107_contig_30_3766			uncharacterized protein	4.6958	3.76344	3.90211	-3.80026	-2.55193	-3.42961	7.38105	0.00721
	MAG107	MAG107_contig_30_1513			nickel/cobalt homeostasis protein	5.48682	4.63295	4.866	-1.34745	-2.96272	-2.84396	7.37997	0.00138
	MAG107	MAG107_contig_30_1886			Acyl-CoA thioesterase N-terminal domain	4.33613	3.88799	3.6709	-2.71432	-4.15314	-3.3732	7.37856	0.00201
	MAG107	MAG107_contig_30_643			Antitoxin SocA-like, Panacea domain	6.98413	6.78221	6.43221	-0.207859	-0.695739	-1.03146	7.37787	0.000159
	MAG107	MAG107_contig_30_793			unknown	1.35836	1.02494	0.685752	-5.49671	-5.59344	-7.97318	7.37746	0.00754
	MAG111	MAG111_contig_1_1134			preprotein translocase subunit SecE	1.11322	2.18148	1.68767	-4.65914	-7.33118	-5.15817	7.37696	0.022
	MAG107	MAG107_contig_30_4364			uncharacterized protein	5.15792	4.85188	4.47824	-1.35106	-3.05739	-3.23362	7.3767	0.0035
	MAG107	MAG107_contig_30_4108			long-chain fatty acid transport protein	1.8321	1.03697	0.909666	-5.37648	-7.38186	-5.58951	7.37553	0.00572
	MAG107	MAG107_contig_30_2390			2-ketocyclohexanecarboxyl-CoA hydrolase [EC:3,1,2,-]	1.74661	0.882713	0.397343	-5.76802	-7.08456	-6.24644	7.37523	0.00276
	MAG107	MAG107_contig_30_3910	fatty acid	acads,bcd	butyryl-CoA dehydrogenase [EC:1,3,8,1]	1.35098	0.910042	0.531269	-7.64825	-5.88135	-5.80249	7.37479	0.0122
	MAG107	MAG107_contig_30_2573			unknown	6.29421	6.02796	5.76879	-1.3564	-1.81968	-0.855484	7.37417	0.00263
	MAG107	MAG107_contig_30_2700			Outer membrane usher protein	3.10764	2.70713	2.34417	-4.57911	-5.00616	-4.37564	7.37328	0.00196
	MAG107	MAG107_contig_30_3023			unknown	6.25794	5.83946	5.86951	-1.01337	-1.07649	-2.06202	7.37293	0.00162
	MAG107	MAG107_contig_30_2481			unknown	6.4671	6.08549	5.89819	-0.886526	-1.18118	-1.59933	7.3726	8.33e-05
	MAG102	MAG102_contig_73_1883			glycerol transport system ATP-binding protein	1.70151	2.52387	1.71767	-4.88049	-6.14684	-5.13463	7.36834	0.00783
	MAG107	MAG107_contig_30_2759			molybdenum cofactor guanylyltransferase [EC:2,7,7,77]	2.51764	1.60888	1.01227	-5.27373	-4.93755	-6.75417	7.36808	0.0031
	MAG107	MAG107_contig_30_1337			UDP-N-acetylmuramoylalanine--D-glutamate ligase [EC:6,3,2,9]	3.6282	3.41768	2.95308	-2.89311	-5.53191	-3.67927	7.36775	0.0113
	MAG111	MAG111_contig_1_2			PA domain	0.103921	-0.411731	-0.488097	-6.62591	-8.23874	-8.02497	7.36457	0.00198
	MAG107	MAG107_contig_30_162			Pili and flagellar-assembly chaperone, PapD N-terminal domain	1.70108	0.584953	-0.323901	-6.81838	-6.49192	-6.82106	7.3645	0.0066
	MAG107	MAG107_contig_30_4080			unknown	5.63319	5.32209	5.4883	-3.13717	-1.29928	-1.2098	7.36327	0.00901
	MAG107	MAG107_contig_30_3843			alpha/beta hydrolase fold	1.4681	0.833514	-0.314822	-6.98195	-5.65782	-7.45969	7.36209	0.00606
	MAG107	MAG107_contig_30_1238			2,5-dihydroxypyridine 5,6-dioxygenase [EC:1,13,11,9]	3.73384	3.08066	2.79829	-3.18614	-5.03637	-4.24787	7.36106	0.00265
	MAG132	MAG132_contig_1114_258			peptidoglycan-associated lipoprotein	3.21128	2.68535	2.30506	-4.68886	-5.33758	-3.85159	7.35991	0.00664
	MAG107	MAG107_contig_30_287			unknown	3.22645	2.5451	2.38664	-3.59614	-5.2414	-5.08124	7.35899	0.00148
	MAG107	MAG107_contig_30_496			Secretory lipase	1.37085	0.673466	0.357687	-6.15322	-6.42195	-7.09425	7.35714	0.000324
	MAG107	MAG107_contig_30_2356			Uncharacterized protein conserved in bacteria (DUF2147)	5.40569	4.94277	5.03426	-1.37242	-3.22646	-2.08507	7.35555	0.00322
	MAG107	MAG107_contig_30_2812			FAD binding domain	4.50773	4.63618	4.2517	-2.10895	-3.67689	-2.88459	7.35535	0.00462
	MAG107	MAG107_contig_30_2381			peptide/nickel transport system permease protein	1.55814	1.25974	0.382689	-5.9524	-4.8975	-8.01375	7.35474	0.00775
	MAG107	MAG107_contig_30_1230			unknown	7.78824	7.22249	7.30644	0.723428	0.00469554	-0.475066	7.3547	0.000877
	MAG107	MAG107_contig_30_3246			unknown	2.95836	2.3423	2.02393	-5.32632	-3.87185	-5.53945	7.35407	0.00674
	MAG107	MAG107_contig_30_3146			ribonuclease Z [EC:3,1,26,11]	2.94238	2.50306	1.88878	-4.57262	-5.10442	-5.04861	7.35329	0.000812
	MAG107	MAG107_contig_30_459			unknown	5.30759	4.93864	4.655	-2.1394	-3.0523	-1.96097	7.3513	0.00294
	MAG107	MAG107_contig_30_4243			Repeat of Unknown Function (DUF347)	2.91605	2.66267	2.16463	-4.3671	-4.77556	-5.16773	7.35124	3.87e-05
	MAG107	MAG107_contig_30_176			Arabinose-binding domain of AraC transcription regulator, N-term	3.10913	2.88111	2.60544	-3.68932	-5.07041	-4.69653	7.35065	0.00206
	MAG107	MAG107_contig_30_180			MFS transporter, Spinster family, sphingosine-1-phosphate transporter	1.40848	0.798722	0.227655	-6.84326	-7.03498	-5.73412	7.34907	0.00905
	MAG107	MAG107_contig_30_1071			inner membrane protein	4.77947	4.30266	4.13558	-2.88302	-2.25219	-3.69419	7.34903	0.00295
	MAG107	MAG107_contig_30_3513			Phage Mu protein F like protein	1.24362	0.730279	0.389424	-4.55952	-6.91592	-8.20546	7.34807	0.0122
	MAG107	MAG107_contig_30_568			unknown	6.359	5.84565	5.58637	-0.634717	-1.29279	-2.32305	7.34719	0.00149
	MAG107	MAG107_contig_30_3988			ArsR family transcriptional regulator, virulence genes transcriptional regulator	5.44813	5.13644	5.19623	-3.70723	-0.363947	-2.18564	7.34587	0.02
	MAG107	MAG107_contig_30_522			GABA permease	1.91659	1.65123	1.0061	-4.84869	-6.70441	-5.90921	7.34541	0.00473
	MAG107	MAG107_contig_30_157			malonate-semialdehyde dehydrogenase (acetylating) / methylmalonate-semialdehyde dehydrogenase [EC:1,2,1,18 1,2,1,27]	1.8934	1.36556	0.733797	-6.4515	-5.40043	-6.19006	7.34492	0.00464
	MAG107	MAG107_contig_30_382			Xaa-Pro aminopeptidase [EC:3,4,11,9]	4.12658	3.66296	3.3552	-3.27168	-3.58749	-4.02692	7.34361	4.06e-05
	MAG107	MAG107_contig_30_170			hydroxymethylglutaryl-CoA reductase [EC:1,1,1,88]	1.35307	0.252234	0.0472452	-6.71595	-7.43508	-6.22719	7.34359	0.00548
	MAG107	MAG107_contig_30_17			Family of unknown function (DUF6651)	1.38827	0.862408	0.343294	-6.71584	-6.52482	-6.19445	7.34302	0.00378
	MAG107	MAG107_contig_30_3327			chloramphenicol-sensitive protein RarD	2.25823	1.78483	0.996237	-4.55053	-6.81332	-5.6128	7.33865	0.00734
	MAG107	MAG107_contig_30_1157			NAD dependent epimerase/dehydratase family	2.31601	1.97382	1.26433	-3.55306	-6.54936	-6.35305	7.33654	0.0111
	MAG107	MAG107_contig_30_462			putative endopeptidase [EC:3,4,24,-]	4.54106	3.87887	3.82672	-2.13465	-4.28296	-3.34103	7.3351	0.00353
	MAG107	MAG107_contig_30_412			4-hydroxyphenylpyruvate dioxygenase [EC:1,13,11,27]	6.33673	6.27572	6.08744	-0.608404	-1.39798	-1.2966	7.33429	0.000833
	MAG107	MAG107_contig_30_3545			SOS response associated peptidase (SRAP)	5.01377	4.77812	4.28848	-1.78582	-3.97397	-2.14579	7.32865	0.0095
	MAG107	MAG107_contig_30_479			alkanesulfonate monooxygenase [EC:1,14,14,5 1,14,14,34]	3.82194	3.36126	2.99662	-4.30293	-3.30769	-4.19418	7.32821	0.00336
	MAG107	MAG107_contig_30_2779			uncharacterized protein	3.21381	2.98749	2.64091	-3.32914	-5.58904	-4.22213	7.32751	0.00734
	MAG107	MAG107_contig_30_4298			CBS domain	9.49966	8.89077	8.68248	2.29147	1.80297	1.00151	7.32565	0.00061
	MAG107	MAG107_contig_30_3788			serine/threonine-protein kinase HipA [EC:2,7,11,1]	0.89892	0.675744	-0.129485	-5.10895	-7.24746	-8.17	7.32386	0.008
	MAG103	MAG103_contig_987_372			Prolyl oligopeptidase family	1.13294	0.185473	-0.274587	-6.97499	-8.24868	-5.70398	7.32383	0.0165
	MAG107	MAG107_contig_30_82			urea carboxylase [EC:6,3,4,6]	2.10356	1.62819	1.0991	-6.16217	-5.71645	-5.2579	7.32246	0.00562
	MAG107	MAG107_contig_30_3549			outer membrane protein	4.83226	3.96173	3.77236	-2.31124	-3.57775	-3.49823	7.31786	0.000254
	MAG107	MAG107_contig_30_2392			cyclohexanecarboxylate-CoA ligase [EC:6,2,1,-]	2.3509	1.92527	1.47731	-4.74738	-5.57182	-5.87475	7.31581	0.000254
	MAG107	MAG107_contig_30_3764			GDP-mannose 4,6 dehydratase	6.80494	6.50278	6.14503	-0.226086	-0.971801	-1.29336	7.31467	0.000378
	MAG107	MAG107_contig_30_2002			unknown	4.94768	4.25539	4.21223	-2.37979	-2.27072	-3.87416	7.31333	0.00377
	MAG107	MAG107_contig_30_3494			Phage regulatory protein CII (CP76)	3.97362	3.60771	3.24475	-3.99181	-2.63637	-4.47706	7.31044	0.00537
	MAG107	MAG107_contig_30_1818			RNA-directed DNA polymerase [EC:2,7,7,49]	2.23851	1.56944	1.24242	-5.09855	-5.62208	-6.15875	7.30992	7.2e-05
	MAG110	MAG110_contig_62_1			elongation factor Tu	8.36434	7.99165	7.82752	1.05046	0.608383	0.596515	7.30938	3.63e-05
	MAG107	MAG107_contig_30_656			2-(1,2-epoxy-1,2-dihydrophenyl)acetyl-CoA isomerase [EC:5,3,3,18]	2.02403	1.12779	0.457657	-5.20845	-6.83287	-6.27175	7.30751	0.00238
	MAG107	MAG107_contig_30_3030			Phage integrase family	3.27102	2.8068	2.42784	-3.32778	-5.21405	-4.86772	7.30507	0.00314
	MAG107	MAG107_contig_30_1289			membrane fusion protein, heavy metal efflux system	2.74904	2.25901	2.0035	-4.33015	-4.88878	-5.68053	7.30367	0.000685
	MAG107	MAG107_contig_30_3759			unknown	6.29674	5.87894	5.67511	-0.662198	-1.65789	-1.73351	7.30146	0.000575
	MAG107	MAG107_contig_30_4287			unknown	5.97692	5.64624	5.54536	-1.21228	-1.41529	-2.10806	7.30139	0.000606
	MAG113	MAG113_contig_1102_4			large subunit ribosomal protein L7/L12	2.98858	2.63381	2.77686	-2.10147	-6.47861	-4.91954	7.29962	0.0251
	MAG107	MAG107_contig_30_4348			glutathione S-transferase kappa 1 [EC:2,5,1,18]	5.21232	4.75156	4.54288	-1.18773	-2.94705	-3.25421	7.29858	0.00378
	MAG132	MAG132_contig_669_62			large subunit ribosomal protein L10	1.78258	2.0628	1.17257	-4.20789	-5.44443	-7.22093	7.29706	0.00912
	MAG107	MAG107_contig_30_144			Bacterial protein of unknown function (Gcw_chp)	2.09649	1.6136	0.768663	-6.89076	-5.15075	-5.36878	7.29635	0.0138
	MAG107	MAG107_contig_30_4379			crossover junction endodeoxyribonuclease RuvC [EC:3,1,21,10]	6.96849	6.5045	6.41483	-0.051139	-0.811599	-1.13232	7.2943	0.000438
	MAG107	MAG107_contig_30_2721			malonate-semialdehyde dehydrogenase (acetylating) / methylmalonate-semialdehyde dehydrogenase [EC:1,2,1,18 1,2,1,27]	1.92222	1.40647	1.21418	-5.53082	-5.80218	-6.00624	7.29403	0.000119
	MAG103	MAG103_contig_672_231			ATP-dependent RNA helicase RhlE [EC:3,6,4,13]	1.4067	0.967678	0.439868	-6.35244	-6.62265	-6.09115	7.2935	0.00277
	MAG107	MAG107_contig_30_3442			unknown	2.40165	1.71174	1.15868	-4.82604	-6.47205	-5.30954	7.29324	0.0046
	MAG107	MAG107_contig_30_2145			sec-independent protein translocase protein TatB	2.75042	2.05461	2.11599	-5.27802	-4.9126	-4.76621	7.29262	0.00255
	MAG107	MAG107_contig_30_2050			unknown	2.43977	2.16438	1.85385	-6.28571	-4.36483	-4.76609	7.29154	0.00954
	MAG127	MAG127_contig_4_1516			branched-chain amino acid transport system permease protein	0.483055	0.919043	0.588488	-6.32737	-5.75034	-7.80421	7.29084	0.00569
	MAG107	MAG107_contig_30_3145			Amino acid permease	2.36767	2.35528	1.81598	-4.87533	-5.56014	-4.89167	7.28869	0.00229
	MAG107	MAG107_contig_30_4593			unknown	4.74169	3.73404	3.55993	-3.23793	-2.95019	-3.64084	7.28821	0.00266
	MAG107	MAG107_contig_30_631			outer membrane porin, OprD family	2.3577	1.73292	1.50219	-3.75982	-5.8588	-6.65083	7.28742	0.00687
	MAG107	MAG107_contig_30_499			ABC transporter	1.32515	0.596305	0.130773	-6.7939	-6.48176	-6.53202	7.28664	0.00351
	MAG107	MAG107_contig_30_3948			Nucleoside-specific channel-forming protein, Tsx	1.96371	1.28884	1.07324	-2.88577	-7.58148	-7.0653	7.28611	0.0276
	MAG107	MAG107_contig_30_205			2-aminoethylphosphonate-pyruvate transaminase [EC:2,6,1,37]	1.80245	1.39767	1.084	-5.52731	-5.62432	-6.41875	7.28483	0.000372
	MAG107	MAG107_contig_30_4416			Helix-turn-helix domain	2.12478	1.51821	1.2047	-4.75396	-6.01904	-6.23077	7.28383	0.000789
	MAG103	MAG103_contig_724_72			unknown	-0.0222116	-1.05135	-1.29395	-6.6267	-7.90273	-9.68605	7.28266	0.00585
	MAG107	MAG107_contig_30_3232			IclR family transcriptional regulator, positive regulator for flagellar biogenesis	5.79204	5.46449	5.25542	-1.35211	-2.02737	-1.95552	7.28232	0.000214
	MAG107	MAG107_contig_30_360			unknown	4.66763	4.25905	4.04243	-2.36952	-3.31782	-3.18956	7.28201	0.000469
	MAG107	MAG107_contig_30_620			4-carboxymuconolactone decarboxylase [EC:4,1,1,44]	2.89083	2.28684	2.15235	-3.07417	-7.86133	-3.57321	7.27957	0.0368
	MAG101	MAG101_contig_485_1080			F-type H+/Na+-transporting ATPase subunit alpha [EC:7,1,2,2 7,2,2,1]	-1.19159	-1.28841	-0.855669	-8.13246	-8.43287	-8.60786	7.27918	0.00112
	MAG107	MAG107_contig_30_1316			unknown	6.38659	5.77587	5.6571	0.314024	-3.16934	-1.1573	7.27739	0.0137
	MAG107	MAG107_contig_30_509			iron complex outermembrane recepter protein	1.65469	1.06308	0.522216	-6.12923	-5.81862	-6.64204	7.27663	0.00134
	MAG107	MAG107_contig_30_2463			Acyltransferase	4.46727	4.12698	4.01611	-2.35387	-2.97891	-3.8857	7.27628	0.00197
	MAG107	MAG107_contig_30_3511			Terminase RNaseH-like domain	0.953235	0.601421	0.0281306	-7.08526	-5.59966	-7.56072	7.27614	0.00573
	MAG107	MAG107_contig_30_2350			unknown	2.74115	2.18468	1.71418	-5.017	-3.69712	-6.47201	7.27538	0.00933
	MAG111	MAG111_contig_1_2864			TolB protein	-0.0619416	0.0702794	-0.168215	-7.82695	-7.43998	-6.71784	7.27497	0.00258
	MAG107	MAG107_contig_30_3976			Acyl-CoA dehydrogenase, middle domain	2.17678	1.5444	1.16628	-5.31233	-4.50982	-7.11045	7.27335	0.00791
	MAG107	MAG107_contig_30_4007			lysine N6-hydroxylase [EC:1,14,13,59]	1.31594	0.927108	0.297414	-5.42285	-5.3716	-8.48338	7.27276	0.0109
	MAG107	MAG107_contig_30_3267			iron complex outermembrane recepter protein	1.85414	1.11784	0.532088	-6.37218	-5.57606	-6.36154	7.27128	0.00435
	MAG107	MAG107_contig_30_1401			unknown	7.14532	6.67856	6.58411	-0.265459	-0.382922	-0.746533	7.26764	0.000211
	MAG107	MAG107_contig_30_3739			Family of unknown function (DUF6678)	3.54378	3.34928	3.15868	-2.66919	-4.11694	-4.96323	7.26703	0.00589
	MAG107	MAG107_contig_30_3077			uncharacterized protein	1.87354	1.15239	0.327503	-6.95969	-6.63525	-4.85253	7.26697	0.0216
	MAG107	MAG107_contig_30_3254			LysR family transcriptional regulator, carnitine catabolism transcriptional activator	3.64545	3.32569	3.10551	-3.32503	-3.89457	-4.50309	7.26644	0.000652
	MAG107	MAG107_contig_30_1288			heavy metal efflux system protein	2.00113	1.39211	0.843373	-4.83313	-6.66192	-6.06645	7.26604	0.00294
	MAG107	MAG107_contig_30_4470			hydroxyacylglutathione hydrolase [EC:3,1,2,6]	4.51629	4.03127	3.81387	-3.44506	-3.47787	-2.50899	7.26445	0.00449
	MAG107	MAG107_contig_30_1023			3'-5' exonuclease	6.76897	6.36811	6.00149	-0.665532	-1.50497	-0.482692	7.26392	0.00317
	MAG110	MAG110_contig_62_53			large subunit ribosomal protein L17	3.71211	3.25259	2.52827	-4.72253	-3.35115	-4.22121	7.26262	0.00648
	MAG107	MAG107_contig_30_2427			LysR substrate binding domain	6.5204	6.00901	5.67301	-0.796651	-1.45399	-1.33316	7.26208	0.000344
	MAG107	MAG107_contig_30_3204			3-oxoacyl-[acyl-carrier protein] reductase [EC:1,1,1,100]	2.69163	2.1808	1.54714	-5.70696	-4.79378	-4.86367	7.26133	0.00657
	MAG107	MAG107_contig_30_1638			membrane fusion protein, multidrug efflux system	2.31073	1.58127	1.0869	-5.88575	-5.28366	-5.6253	7.25787	0.00419
	MAG107	MAG107_contig_30_2260			unknown	5.48837	5.03064	4.95237	-1.40684	-2.63637	-2.25467	7.25642	0.000953
	MAG107	MAG107_contig_30_1226			unknown	6.27729	5.12169	5.34794	-2.05637	-0.52891	-2.43642	7.2562	0.0125
	MAG107	MAG107_contig_30_251			uncharacterized protein	6.47353	5.94289	5.61817	-1.15676	-1.30482	-1.27192	7.25603	0.000866
	MAG107	MAG107_contig_30_153			Amino acid permease	1.85529	1.27181	0.729514	-6.19194	-5.46097	-6.25284	7.25412	0.00307
	MAG107	MAG107_contig_30_140			phenylacetaldehyde dehydrogenase [EC:1,2,1,39]	1.92184	1.39026	1.11463	-6.02578	-5.38969	-5.91636	7.25285	0.00239
	MAG107	MAG107_contig_30_175			outer membrane protein	2.56397	1.95534	1.56353	-4.8269	-4.73221	-6.11045	7.2508	0.00163
	MAG107	MAG107_contig_30_410			glyoxylase I family protein	3.78114	3.70082	3.22406	-3.55252	-3.9435	-3.55026	7.25077	0.00123
	MAG107	MAG107_contig_30_2678			outer-membrane receptor for ferric coprogen and ferric-rhodotorulic acid	2.24466	1.60364	0.985143	-5.52643	-5.21574	-6.17113	7.24891	0.00147
	MAG107	MAG107_contig_30_2612			unknown	2.14825	1.22429	0.979608	-5.27842	-6.09848	-6.01725	7.24876	0.000319
	MAG107	MAG107_contig_30_3504			unknown	3.2292	2.47887	2.35914	-4.45412	-3.69745	-5.52134	7.24671	0.00547
	MAG107	MAG107_contig_30_3278			unknown	1.16329	0.500884	0.100238	-5.74262	-6.21436	-8.00874	7.24338	0.00361
	MAG107	MAG107_contig_30_2683			Thioesterase-like superfamily	1.64332	2.00825	1.3875	-4.47655	-5.11694	-7.08991	7.24082	0.00878
	MAG107	MAG107_contig_30_3550			MAPEG family	3.327	3.33457	2.69662	-3.04814	-5.35752	-3.95691	7.24025	0.01
	MAG107	MAG107_contig_30_1467			outer membrane protein, adhesin transport system	3.18486	3.0606	2.90258	-2.98649	-4.99482	-4.5912	7.24018	0.0059
	MAG107	MAG107_contig_30_1064			enoyl-[acyl-carrier protein] reductase I [EC:1,3,1,9 1,3,1,10]	5.75348	5.30236	5.11895	-0.826599	-2.50027	-2.21736	7.23967	0.00241
	MAG107	MAG107_contig_30_217			acetaldehyde dehydrogenase [EC:1,2,1,10]	1.76195	1.04441	0.482807	-5.21908	-5.8979	-7.3092	7.23845	0.00146
	MAG107	MAG107_contig_30_1649			unknown	3.7836	3.25447	3.17896	-3.26304	-4.47631	-3.75826	7.23821	0.00117
	MAG107	MAG107_contig_30_803			unknown	3.47017	2.86967	1.82995	-3.10138	-2.86799	-7.57186	7.23701	0.0227
	MAG107	MAG107_contig_30_3611			Acyl-CoA dehydrogenase, C-terminal domain	2.48086	2.01805	1.61019	-4.32167	-6.3266	-4.94985	7.23574	0.00591
	MAG130	MAG130_contig_179_360			cold shock protein	2.02937	3.64621	3.69137	-3.92717	-6.6434	-1.76452	7.23401	0.0422
	MAG107	MAG107_contig_30_567			D-lactate dehydratase / protein deglycase [EC:4,2,1,130 3,5,1,124]	5.94303	5.74308	5.59533	-0.488807	-1.54339	-2.38684	7.23349	0.00382
	MAG107	MAG107_contig_30_3476			Major Facilitator Superfamily	1.7045	1.30456	0.735418	-5.06791	-4.75099	-8.12904	7.23081	0.0133
	MAG107	MAG107_contig_30_2443			unknown	3.58251	2.80013	2.01333	-3.72253	-4.35115	-5.22121	7.23029	3.78e-05
	MAG107	MAG107_contig_30_3304			periplasmic protein TonB	1.9973	1.44058	0.781721	-4.38218	-6.64282	-6.44493	7.22984	0.0046
	MAG107	MAG107_contig_30_110			unknown	1.88908	1.78632	1.38595	-6.35558	-3.4359	-6.83564	7.22949	0.0187
	MAG107	MAG107_contig_30_132			succinate-semialdehyde dehydrogenase / glutarate-semialdehyde dehydrogenase [EC:1,2,1,16 1,2,1,79 1,2,1,20]	1.41298	0.799411	0.0831385	-4.82335	-7.67889	-6.8839	7.22722	0.00824
	MAG107	MAG107_contig_30_1778			unknown	5.02357	4.5231	4.30121	-1.61998	-2.51522	-3.69419	7.22576	0.00307
	MAG107	MAG107_contig_30_1919			putative transcriptional regulator	7.1516	6.79941	6.23569	0.00105278	-1.10117	-0.388799	7.22521	0.00262
	MAG107	MAG107_contig_30_2065			unknown	7.08865	6.90731	6.67163	0.61406	-1.43939	-0.18077	7.22457	0.0062
	MAG107	MAG107_contig_30_4169			Membrane-bound lysozyme-inhibitor of c-type lysozyme	7.92269	7.31162	7.3826	1.62022	-0.344725	-0.329838	7.22375	0.00405
	MAG107	MAG107_contig_30_2143			uncharacterized protein	1.53165	0.927191	0.538548	-5.34496	-6.77111	-6.55673	7.2234	0.00115
	MAG107	MAG107_contig_30_3284			LysR family transcriptional regulator, transcriptional activator for dmlA	3.64989	3.22832	2.83123	-3.54342	-4.60103	-3.81401	7.22263	0.00224
	MAG107	MAG107_contig_30_971			unknown	5.95686	5.74587	5.31329	-1.5887	-1.21781	-1.84143	7.22132	0.000562
	MAG107	MAG107_contig_30_3666			lipopolysaccharide assembly protein A	8.98831	8.67711	8.61613	1.93609	1.3564	1.3288	7.22009	0.000137
	MAG107	MAG107_contig_30_4357			Major Facilitator Superfamily	2.93671	2.52566	1.96846	-3.59743	-5.78327	-4.83907	7.21687	0.00579
	MAG107	MAG107_contig_30_926			bacterioferritin [EC:1,16,3,1]	10.2001	9.53094	9.61429	2.90066	2.77121	2.02307	7.21678	0.00114
	MAG107	MAG107_contig_30_1777			putative redox protein	6.70239	6.51471	6.3996	-0.170228	-0.923778	-0.931192	7.21397	0.000578
	MAG107	MAG107_contig_30_2580			lipoyl(octanoyl) transferase [EC:2,3,1,181]	4.56406	4.2312	3.9274	-2.22757	-3.82125	-2.86757	7.21302	0.00337
	MAG107	MAG107_contig_30_266			5-hydroxyisourate hydrolase [EC:3,5,2,17]	4.49477	3.80643	4.01855	-2.20241	-3.41682	-3.69716	7.21205	0.00166
	MAG107	MAG107_contig_30_273			Bacterial regulatory helix-turn-helix protein, lysR family	2.14943	1.79213	1.53372	-4.78683	-5.78627	-5.58614	7.21151	0.0007
	MAG107	MAG107_contig_30_3497			Helix-turn-helix domain	2.12191	1.59906	1.21413	-5.11549	-6.79308	-4.7855	7.20972	0.00906
	MAG107	MAG107_contig_30_779			unknown	4.18345	3.7747	2.61821	-1.32511	-2.81241	-6.9118	7.20856	0.0267
	MAG107	MAG107_contig_30_619			LysR family transcriptional regulator, D-serine deaminase activator	3.59847	3.39791	3.02487	-3.25484	-4.51795	-3.83162	7.20855	0.0024
	MAG107	MAG107_contig_30_4194			Diguanylate cyclase, GGDEF domain	2.53136	2.22589	1.82706	-4.31098	-4.23773	-6.48699	7.20667	0.00608
	MAG107	MAG107_contig_30_4153			unknown	5.72703	5.50939	5.39286	-1.42864	-0.641187	-2.92066	7.20659	0.00744
	MAG107	MAG107_contig_30_1607	alkane	aldh	Aldehyde dehydrogenase family	2.6183	1.85115	1.71622	-4.17123	-4.85675	-6.40386	7.20584	0.00401
	MAG107	MAG107_contig_30_3072			iron complex outermembrane recepter protein	1.71207	1.17636	0.702161	-6.75139	-5.85596	-5.41877	7.20557	0.00883
	MAG127	MAG127_contig_4_4706			Enoyl-(Acyl carrier protein) reductase	1.54901	1.3301	0.570094	-6.75083	-4.18316	-7.22932	7.20417	0.0139
	MAG111	MAG111_contig_1_179			unknown	1.1998	1.0516	0.848069	-6.26164	-4.9252	-7.32454	7.20362	0.00797
	MAG107	MAG107_contig_30_574			unknown	3.86363	3.98872	3.27479	-5.36014	-1.82491	-3.29342	7.20187	0.02
	MAG107	MAG107_contig_30_4059			P22 coat protein - gene protein 5	1.38482	0.915919	0.131721	-6.53234	-6.21436	-6.42377	7.20098	0.00299
	MAG107	MAG107_contig_30_292			Glutamine amidotransferase class-I	4.47337	4.18957	3.91504	-2.41628	-3.44859	-3.1584	7.20042	0.000977
	MAG107	MAG107_contig_30_616			unknown	1.18264	0.727955	-0.0645915	-7.94561	-6.40872	-5.39372	7.19802	0.0225
	MAG111	MAG111_contig_1_68			TonB-dependent Receptor Plug Domain	1.66719	1.80827	1.54289	-5.65006	-5.1188	-5.8025	7.19657	0.000352
	MAG107	MAG107_contig_30_2182			tRNA threonylcarbamoyladenosine dehydratase	2.169	1.30211	0.655059	-8.06166	-5.37875	-4.01567	7.19408	0.0474
	MAG107	MAG107_contig_30_3082			uncharacterized protein	3.23068	3.08144	2.62378	-3.28151	-3.4879	-5.87473	7.19335	0.00813
	MAG107	MAG107_contig_30_1835			unknown	3.34908	2.45702	1.89918	-3.47835	-3.62786	-6.76609	7.19253	0.0112
	MAG107	MAG107_contig_30_948			Domain of unknown function (DUF4123)	3.09004	2.86166	2.45356	-4.48215	-4.72621	-3.96382	7.19248	0.00289
	MAG110	MAG110_contig_62_45			large subunit ribosomal protein L15	2.55186	1.78908	1.08505	-4.10149	-4.732	-7.3179	7.19246	0.00703
	MAG107	MAG107_contig_30_4062			Phage Mu protein F like protein	2.18929	1.36379	1.38162	-5.90141	-5.583	-5.1555	7.19154	0.00415
	MAG107	MAG107_contig_30_608			paraquat-inducible protein A	2.55474	2.19503	1.92318	-4.24981	-6.50857	-4.14305	7.19146	0.0117
	MAG107	MAG107_contig_30_4211			short chain dehydrogenase	2.63378	2.34622	1.72881	-4.1373	-5.62002	-5.10058	7.1889	0.00292
	MAG107	MAG107_contig_30_3705	fatty acid	gcdh,gcdh	glutaryl-CoA dehydrogenase [EC:1,3,8,6]	2.10264	1.41827	1.04114	-6.0863	-4.76953	-6.14738	7.18842	0.0064
	MAG107	MAG107_contig_30_4234			outer-membrane receptor for ferric coprogen and ferric-rhodotorulic acid	1.93254	1.70619	1.20782	-4.39587	-5.52554	-6.7967	7.18822	0.00451
	MAG107	MAG107_contig_30_2773			3-dehydroquinate dehydratase I [EC:4,2,1,10]	2.61072	2.28296	2.23853	-5.33684	-3.27492	-5.81476	7.18624	0.0126
	MAG134	MAG134_contig_780_595			bacterioferritin [EC:1,16,3,1]	5.80743	2.52537	2.05193	-3.13384	-4.09549	-3.94251	7.18553	0.0152
	MAG107	MAG107_contig_30_280			Family of unknown function (DUF6726)	3.18345	3.47703	2.48071	-1.91007	-2.81241	-7.69149	7.18506	0.0426
	MAG107	MAG107_contig_30_2669			DJ-1/PfpI family	3.86895	3.44077	3.12835	-3.45467	-4.26712	-3.39205	7.18397	0.00236
	MAG107	MAG107_contig_30_2914			unknown	5.00507	4.76251	4.3593	-2.17419	-2.75527	-2.49421	7.18352	0.000712
	MAG111	MAG111_contig_1_2973			Histone H1-like nucleoprotein HC2	6.99623	6.85144	6.95247	0.350486	-0.43694	-0.662999	7.1832	0.00157
	MAG107	MAG107_contig_30_4000			Histidine phosphatase superfamily (branch 2)	1.51595	0.748925	0.237515	-7.1555	-4.84214	-7.0459	7.18198	0.015
	MAG107	MAG107_contig_30_1999			unknown	9.29212	8.6032	8.68442	2.10136	1.8561	1.07769	7.18153	0.00119
	MAG107	MAG107_contig_30_3758			HxlR-like helix-turn-helix	3.50821	3.01636	2.72072	-3.87082	-5.48414	-2.94251	7.18092	0.0129
	MAG107	MAG107_contig_30_1718			Bacterial protein of unknown function (DUF924)	5.46996	4.8729	4.75519	-1.82604	-2.47863	-2.13962	7.18078	0.000401
	MAG107	MAG107_contig_30_4394			Nitroreductase family	4.53349	4.2342	4.10462	-2.36684	-3.35258	-2.94682	7.17952	0.00084
	MAG108	MAG108_contig_46_3442			3-hydroxyacyl-CoA dehydrogenase / 3-hydroxy-2-methylbutyryl-CoA dehydrogenase [EC:1,1,1,35 1,1,1,178]	6.9407	5.87496	5.77569	-1.00951	-0.613013	-1.32442	7.17943	0.00347
	MAG107	MAG107_contig_30_609			paraquat-inducible protein A	4.78872	4.52625	4.37235	-2.27385	-2.6514	-2.92344	7.17867	8.8e-05
	MAG103	MAG103_contig_547_110			large subunit ribosomal protein L5	2.08407	1.42169	1.1862	-8.01645	-3.49543	-5.32575	7.17653	0.0427
	MAG110	MAG110_contig_309_97			large subunit ribosomal protein L31	5.08269	4.84805	4.42104	-0.626825	-2.93735	-3.61016	7.17537	0.0104
	MAG107	MAG107_contig_30_789			Recombination directionality factor-like	2.92549	2.75909	2.35948	-3.82674	-4.82666	-4.81859	7.17201	0.00112
	MAG103	MAG103_contig_987_158			iron complex outermembrane recepter protein	1.58946	0.52671	-0.0412345	-6.73754	-5.16512	-7.53396	7.17052	0.0116
	MAG107	MAG107_contig_30_1653			unknown	6.35131	6.27279	6.22588	-1.10137	-0.867997	-0.690032	7.1698	0.000471
	MAG111	MAG111_contig_1_948			unknown	4.06131	3.848	3.76939	-3.23793	-2.95019	-3.64084	7.16922	0.000689
	MAG107	MAG107_contig_30_2641			Tim44-like domain	8.54475	7.93653	7.63769	1.29874	0.748461	0.57223	7.16651	5.52e-05
	MAG107	MAG107_contig_30_95			Nucleoside-specific channel-forming protein, Tsx	1.76814	1.11101	0.282475	-5.33684	-6.59685	-6.39972	7.16501	0.00172
	MAG107	MAG107_contig_30_2764			3-oxoadipate CoA-transferase, alpha subunit [EC:2,8,3,6]	4.59079	6.27837	6.32369	-0.647068	-1.42126	-2.2336	7.16493	0.0187
	MAG111	MAG111_contig_1_2213			High potential iron-sulfur protein	5.47321	5.55446	5.64542	-0.0645478	-3.60686	-1.14843	7.16431	0.0213
	MAG103	MAG103_contig_547_119			large subunit ribosomal protein L2	1.26034	0.633236	0.357135	-6.89076	-4.9804	-7.36878	7.16355	0.0118
	MAG110	MAG110_contig_62_28			unknown	1.65829	1.67068	0.672561	-4.22478	-7.69758	-5.55762	7.1605	0.0231
	MAG107	MAG107_contig_30_3034			Inovirus Gp2	2.15047	1.12369	0.512207	-6.28623	-4.64386	-6.76316	7.15987	0.0114
	MAG107	MAG107_contig_30_2642			DNA repair protein RadA/Sms	3.07571	2.59089	2.12154	-3.31396	-4.99893	-5.37466	7.15856	0.00289
	MAG107	MAG107_contig_30_2616			alkaline phosphatase D [EC:3,1,3,1]	1.98641	1.48673	0.800695	-5.51737	-5.20496	-6.47796	7.15804	0.00114
	MAG107	MAG107_contig_30_555			Enoyl-(Acyl carrier protein) reductase	1.43872	0.787416	-0.330599	-6.80178	-6.47507	-6.30141	7.15793	0.00833
	MAG107	MAG107_contig_30_3346			lipoprotein NlpD	7.10625	6.75556	6.64937	0.57775	-0.522953	-1.01701	7.1578	0.00217
	MAG107	MAG107_contig_30_1601			unknown	6.78299	6.36126	6.31784	0.0102786	-0.176326	-1.8349	7.15434	0.00492
	MAG107	MAG107_contig_30_3167			indole-3-acetate monooxygenase [EC:1,14,13,235]	1.79225	1.22017	0.454229	-5.58178	-5.35513	-7.05807	7.15388	0.00166
	MAG107	MAG107_contig_30_3985			uncharacterized protein	3.19761	2.22562	2.40194	-5.63835	-3.56389	-4.4312	7.15287	0.0153
	MAG107	MAG107_contig_30_31			Helix-turn-helix domain	2.03909	1.38745	0.978518	-6.23153	-4.32552	-6.49583	7.15264	0.011
	MAG107	MAG107_contig_30_4367			putative transposase	3.10103	2.58447	1.7045	-4.31066	-6.52449	-3.22088	7.14868	0.0277
	MAG107	MAG107_contig_30_2529			2-methylaconitate isomerase [EC:5,3,3,-]	3.11669	2.72058	2.38344	-4.61539	-3.97622	-4.63219	7.14817	0.00183
	MAG107	MAG107_contig_30_3904			TetR/AcrR family transcriptional regulator, transcriptional repressor for nem operon	2.97606	2.29921	2.3487	-4.16117	-5.82256	-3.83482	7.14751	0.00607
	MAG107	MAG107_contig_30_1975			D-alanine-D-alanine ligase [EC:6,3,2,4]	5.30621	4.97335	4.74104	-1.94189	-2.39196	-2.084	7.14615	0.000527
	MAG107	MAG107_contig_30_2894			unknown	2.29489	2.03662	1.60985	-5.32494	-3.37485	-6.79617	7.14577	0.0154
	MAG107	MAG107_contig_30_4113			Aldo/keto reductase family	2.47912	1.69548	1.5945	-4.06228	-6.06479	-5.53898	7.14505	0.00242
	MAG107	MAG107_contig_30_3228			electron-transferring-flavoprotein dehydrogenase [EC:1,5,5,1]	3.57765	2.93744	2.75988	-3.94053	-3.95153	-4.26809	7.14504	0.000713
	MAG107	MAG107_contig_30_3237			Thiolase, N-terminal domain	1.75861	1.22528	0.680738	-6.6436	-5.3266	-5.79784	7.14422	0.00767
	MAG107	MAG107_contig_30_2175			diguanylate cyclase [EC:2,7,7,65]	4.10774	3.83081	3.58975	-3.03467	-3.32391	-3.54057	7.14248	9.73e-07
	MAG107	MAG107_contig_30_2118			probable rRNA maturation factor	7.08581	6.4988	6.23419	0.0262618	-0.231601	-1.39812	7.14075	0.00136
	MAG107	MAG107_contig_30_2855			unknown	5.53932	4.94479	4.74349	-1.35584	-3.0483	-1.78574	7.13916	0.00377
	MAG107	MAG107_contig_30_1646			MFS transporter, DHA1 family, inner membrane transport protein	2.95974	2.3831	1.98925	-4.42636	-6.27887	-3.3721	7.13647	0.0177
	MAG107	MAG107_contig_30_801			unknown	2.57525	2.57767	2.16218	-4.28025	-5.37478	-4.43527	7.13513	0.00337
	MAG107	MAG107_contig_30_2647			unknown	6.2239	6.17863	5.94624	-0.87821	-0.0922817	-2.08244	7.1339	0.00503
	MAG107	MAG107_contig_30_281			GTPase	7.57673	7.1222	6.78908	0.207968	0.0362431	-0.15752	7.13377	0.000303
	MAG107	MAG107_contig_30_468			unknown	8.41117	8.51549	8.05167	1.73397	1.20461	0.647517	7.13074	0.00102
	MAG107	MAG107_contig_30_3132			Molybdopterin oxidoreductase	4.26675	3.95301	3.50918	-2.16904	-3.68748	-3.80662	7.1307	0.00254
	MAG107	MAG107_contig_30_3182			3-oxoadipate CoA-transferase, alpha subunit [EC:2,8,3,6]	2.34559	1.54423	1.57523	-4.45442	-4.53674	-6.93405	7.13008	0.01
	MAG107	MAG107_contig_30_1757			UDP-3-O-[3-hydroxymyristoyl] N-acetylglucosamine deacetylase [EC:3,5,1,108]	6.24719	5.64234	5.12684	-1.64138	-1.2629	-1.46631	7.12899	0.00298
	MAG107	MAG107_contig_30_4597			unknown	3.88787	3.52136	3.39175	-1.30855	-6.01889	-3.2578	7.12874	0.0306
	MAG107	MAG107_contig_30_1313			unknown	3.28728	2.79994	3.13362	-2.46544	-4.41682	-5.28212	7.12841	0.0115
	MAG132	MAG132_contig_350_45			Carboxypeptidase regulatory-like domain	-0.468038	-0.723496	-1.11307	-6.4103	-9.03646	-8.23438	7.12551	0.0091
	MAG107	MAG107_contig_30_3303			multidrug efflux pump	1.97234	1.40235	0.975799	-5.25497	-6.36119	-5.40739	7.12468	0.00316
	MAG107	MAG107_contig_30_3771			Bacterial regulatory helix-turn-helix protein, lysR family	2.96192	2.68276	1.76704	-4.25341	-5.15271	-4.53828	7.1187	0.00387
	MAG107	MAG107_contig_30_420			uncharacterized protein	2.90481	2.33483	2.18594	-4.72482	-5.13851	-4.06487	7.11793	0.00373
	MAG107	MAG107_contig_30_136			Amino acid synthesis	2.5377	1.60068	1.25191	-4.54995	-5.79568	-5.61621	7.11738	0.000463
	MAG107	MAG107_contig_30_2904			tRNA (adenine37-N6)-methyltransferase [EC:2,1,1,-]	4.78628	4.56007	3.99093	-2.21314	-3.1056	-2.69215	7.11605	0.00165
	MAG107	MAG107_contig_30_726			Family of unknown function (DUF5682)	3.72602	3.30874	2.96147	-2.91869	-4.30428	-4.12313	7.11411	0.00154
	MAG103	MAG103_contig_547_98			DNA-directed RNA polymerase subunit alpha [EC:2,7,7,6]	0.995781	0.0478594	-0.323548	-7.28025	-7.58478	-5.7572	7.11411	0.0143
	MAG107	MAG107_contig_30_500			NMT1/THI5 like	1.95119	1.39299	0.837838	-4.8048	-5.48545	-6.86646	7.11291	0.00175
	MAG107	MAG107_contig_30_3265			N-[(2S)-2-amino-2-carboxyethyl]-L-glutamate dehydrogenase [EC:1,5,1,51]	0.946282	0.435575	-0.13058	-6.30988	-6.9897	-6.78676	7.11254	0.00107
	MAG107	MAG107_contig_30_1286			cobalt-zinc-cadmium efflux system protein	1.83124	1.10406	0.606262	-5.21282	-6.89157	-5.68994	7.11196	0.00475
	MAG107	MAG107_contig_30_662			ring-1,2-phenylacetyl-CoA epoxidase subunit PaaA [EC:1,14,13,149]	1.38613	0.920987	0.0783776	-5.16173	-5.83988	-7.94613	7.11108	0.00417
	MAG107	MAG107_contig_30_3765			fumarate hydratase, class II [EC:4,2,1,2]	6.33685	5.96239	5.73839	-0.355985	-1.46635	-1.46743	7.10913	0.000938
	MAG107	MAG107_contig_30_168			putative tricarboxylic transport membrane protein	1.52387	0.660892	0.103128	-6.89502	-6.57997	-5.5634	7.10876	0.0123
	MAG103	MAG103_contig_1008_530			type IV secretion system protein VirB2	2.52548	1.59356	1.29567	-4.75519	-4.38321	-6.77232	7.10848	0.00728
	MAG107	MAG107_contig_30_351			Phage integrase family	4.86289	4.39501	4.03536	-1.5809	-3.6434	-2.80545	7.10767	0.00452
	MAG107	MAG107_contig_30_761			NUDIX domain	5.17118	5.01389	4.76792	-1.79463	-2.14851	-2.41989	7.10534	9.75e-05
	MAG107	MAG107_contig_30_4212			AMP-binding enzyme	1.37606	0.825997	0.401696	-5.63434	-5.64164	-7.43191	7.10388	0.00311
	MAG107	MAG107_contig_30_4166			unknown	3.65208	3.36571	3.94852	-1.94215	-5.04188	-3.35939	7.10324	0.013
	MAG107	MAG107_contig_30_3423			putative redox protein	8.24743	7.74376	7.5109	1.32868	0.737315	0.127937	7.10272	0.000402
	MAG107	MAG107_contig_30_2084			unknown	5.68334	5.57648	5.48295	-0.323074	-1.69235	-2.54887	7.10236	0.00684
	MAG107	MAG107_contig_30_2459			cell division topological specificity factor	8.65138	7.96848	7.78171	1.74968	-0.0169645	1.36497	7.10129	0.00424
	MAG107	MAG107_contig_30_3263			MFS transporter, DHA1 family, staphyloferrin B biosynthesis exporter	1.78402	1.07553	0.283092	-6.05863	-6.30048	-5.79784	7.09987	0.00546
	MAG107	MAG107_contig_30_2397			flavin reductase [EC:1,5,1,-]	6.6824	5.91578	5.69884	0.0773387	-2.18066	-0.89367	7.098	0.00491
	MAG107	MAG107_contig_30_2790			potassium-transporting ATPase ATP-binding subunit [EC:7,2,2,6]	1.17957	0.361499	-0.116586	-6.97499	-6.66372	-6.2275	7.0969	0.00686
	MAG107	MAG107_contig_30_4117			Cyclophilin type peptidyl-prolyl cis-trans isomerase/CLD	8.06039	7.44725	7.14784	1.39165	-0.090359	0.0722019	7.09399	0.00125
	MAG107	MAG107_contig_30_953			unknown	3.8162	3.65262	3.29526	-3.13249	-4.53674	-2.84658	7.0933	0.00697
	MAG107	MAG107_contig_30_3142			polyhydroxybutyrate depolymerase	1.94263	1.49178	0.996215	-3.06772	-5.74471	-8.03651	7.09319	0.0259
	MAG107	MAG107_contig_30_3866			unknown	2.36717	2.28523	1.99973	-3.69306	-3.64187	-7.29101	7.09269	0.0232
	MAG103	MAG103_contig_128_289			two-component system, OmpR family, response regulator PhoP	1.0813	0.433867	0.0758201	-6.45442	-6.29273	-6.93405	7.09073	0.00112
	MAG111	MAG111_contig_1_1			Extended Signal Peptide of Type V secretion system	-2.37527	-2.31602	-2.17795	-9.29855	-9.99178	-8.84693	7.08934	0.00181
	MAG107	MAG107_contig_30_993			unknown	5.86752	5.50326	4.83193	0.997011	-2.79539	-3.25938	7.08682	0.0237
	MAG107	MAG107_contig_30_3013	fatty acid	acsl,fadD	long-chain acyl-CoA synthetase [EC:6,2,1,3]	3.34711	2.82034	2.39424	-3.86099	-4.35555	-4.48062	7.08629	0.000224
	MAG107	MAG107_contig_30_4471			Serine aminopeptidase, S33	2.81012	2.28794	1.96355	-3.01869	-7.45327	-3.72458	7.08605	0.0334
	MAG107	MAG107_contig_30_134			3-(3-hydroxy-phenyl)propionate hydroxylase [EC:1,14,13,127]	1.51478	0.99722	0.394273	-4.84657	-6.85521	-6.64384	7.08397	0.00368
	MAG107	MAG107_contig_30_4611			trimeric autotransporter adhesin	2.50257	2.01367	1.56359	-4.86931	-5.60744	-4.69395	7.08351	0.00348
	MAG107	MAG107_contig_30_4002			iron complex outermembrane recepter protein	2.39102	2.02248	1.59811	-4.94188	-4.97932	-5.31707	7.08329	0.000323
	MAG107	MAG107_contig_30_1740			epsilon-lactone hydrolase [EC:3,1,1,83]	5.17469	4.8967	4.67418	-1.67573	-2.4575	-2.36995	7.08292	0.000429
	MAG107	MAG107_contig_30_1784			YNCE-like beta-propeller	2.12769	1.64148	1.29251	-5.06251	-6.07233	-5.05218	7.0829	0.00316
	MAG111	MAG111_contig_1_2330			type IV fimbrial biogenesis protein FimT	0.866884	0.980581	1.20615	-6.28571	-6.13854	-5.7661	7.08132	6.12e-05
	MAG107	MAG107_contig_30_1508			N-acetyl-D-muramate 6-phosphate phosphatase [EC:3,1,3,105]	5.80206	5.35687	5.05655	-1.05377	-1.99029	-1.98425	7.08126	0.000409
	MAG107	MAG107_contig_30_123			antitoxin YefM	8.11576	7.55963	7.01732	1.28564	-0.365225	0.529091	7.08107	0.00372
	MAG107	MAG107_contig_30_1735			unknown	5.93386	6.07692	5.65194	-0.672434	-1.036	-1.86632	7.07916	0.00139
	MAG107	MAG107_contig_30_774			transposase	3.71912	2.99115	2.82202	-3.37055	-4.78947	-3.54478	7.07903	0.00331
	MAG103	MAG103_contig_1008_367			unknown	3.04001	2.43283	1.97526	-4.08918	-5.11104	-4.58817	7.07883	0.00161
	MAG107	MAG107_contig_30_4358			MerR HTH family regulatory protein	7.89216	7.42164	7.16573	0.893518	-0.317822	0.668419	7.07847	0.00259
	MAG111	MAG111_contig_1_2379			RNA polymerase-binding transcription factor	-0.177203	-0.0930217	-0.269283	-7.6575	-5.98218	-8.13364	7.07794	0.00722
	MAG107	MAG107_contig_30_1962			Proteobacterial lipase chaperone protein	3.16157	2.34085	2.29667	-3.89094	-4.70869	-4.82716	7.07529	1.18e-05
	MAG107	MAG107_contig_30_3211			ribose 5-phosphate isomerase A [EC:5,3,1,6]	1.5077	0.571619	0.124831	-7.75587	-5.22605	-6.03605	7.07404	0.0233
	MAG107	MAG107_contig_30_1644			4-hydroxy-tetrahydrodipicolinate reductase [EC:1,17,1,8]	2.27099	1.55762	0.832647	-5.27407	-5.53319	-5.7522	7.07357	0.00153
	MAG107	MAG107_contig_30_3122			unknown	2.06168	1.74715	1.33844	-4.96103	-5.86743	-5.24434	7.07335	0.00178
	MAG111	MAG111_contig_1_135			SPFH domain / Band 7 family	2.72498	2.63514	2.83293	-3.30167	-3.93598	-5.78919	7.0733	0.0123
	MAG107	MAG107_contig_30_2731			Domain of unknown function (DUF4189)	2.8626	1.75849	1.38036	-5.10818	-5.10422	-5.00465	7.07283	0.00438
	MAG107	MAG107_contig_30_547			diamine N-acetyltransferase [EC:2,3,1,57]	3.26083	2.2682	2.31704	-4.27803	-4.9126	-4.18124	7.07265	0.00186
	MAG107	MAG107_contig_30_4143			benzoate/toluate 1,2-dioxygenase subunit alpha [EC:1,14,12,10 1,14,12,-]	1.09471	0.29806	0.334317	-6.49087	-4.6034	-8.394	7.07179	0.0248
	MAG107	MAG107_contig_30_1435			Protein of unknown function (DUF2726)	7.37646	6.90682	6.86415	0.734014	-0.0347336	-0.766689	7.07161	0.00171
	MAG107	MAG107_contig_30_4013			Fels-1 Prophage Protein-like	6.59958	6.10987	5.83272	-0.223202	-1.34242	-1.10541	7.07107	0.000748
	MAG107	MAG107_contig_30_1161			cytokinin riboside 5'-monophosphate phosphoribohydrolase [EC:3,2,2,-]	4.74459	4.47177	4.1674	-1.67611	-3.277	-2.87312	7.07	0.00293
	MAG107	MAG107_contig_30_3333			NAD(P)H dehydrogenase (quinone) [EC:1,6,5,2]	2.73967	2.11617	1.51419	-3.78226	-6.62766	-4.43002	7.06999	0.0143
	MAG107	MAG107_contig_30_3698			unknown	3.60999	3.18035	2.90733	-3.50491	-4.28531	-3.71852	7.0688	0.00118
	MAG107	MAG107_contig_30_2089			Carboxymuconolactone decarboxylase family	7.00478	6.09457	6.06594	-0.0162756	-0.935978	-1.08875	7.06876	3.71e-05
	MAG107	MAG107_contig_30_1783			MFS transporter, DHA2 family, multidrug resistance protein	4.85963	4.69598	4.54659	-1.9067	-2.68484	-2.49978	7.0645	0.000632
	MAG107	MAG107_contig_30_494			Sigma-54 interaction domain	2.48213	2.21735	1.74129	-3.32979	-5.09817	-6.30892	7.05922	0.0086
	MAG107	MAG107_contig_30_2873			Secretory lipase	3.08056	2.52768	2.14512	-3.80933	-4.59246	-5.02234	7.05917	0.000147
	MAG107	MAG107_contig_30_2376			iron complex outermembrane recepter protein	2.09551	1.66344	1.08189	-4.46254	-5.86913	-6.00121	7.0579	0.00159
	MAG107	MAG107_contig_30_4516			Vanillate O-demethylase oxygenase C-terminal domain	3.80295	3.6479	3.31076	-4.12225	-3.16444	-3.12523	7.05784	0.00399
	MAG107	MAG107_contig_30_2131			Pyridine nucleotide-disulphide oxidoreductase	4.47368	3.94731	3.59891	-2.12835	-2.98313	-4.03707	7.05615	0.00186
	MAG107	MAG107_contig_30_4565			unknown	4.91207	4.70831	4.29168	-1.73339	-3.05321	-2.46393	7.0542	0.00252
	MAG113	MAG113_contig_546_49			OmpA-OmpF porin, OOP family	3.39453	2.63872	2.64258	-3.54799	-3.32882	-5.60951	7.05405	0.00869
	MAG107	MAG107_contig_30_90			uncharacterized protein	2.16025	1.2976	0.84486	-6.86703	-4.95633	-5.0232	7.04976	0.0193
	MAG107	MAG107_contig_30_458			DinB family	3.22111	2.65331	2.47208	-2.55728	-5.20115	-5.04269	7.0492	0.00822
	MAG107	MAG107_contig_30_2634			multidrug efflux pump	1.92658	1.23136	0.716104	-4.66083	-5.47753	-7.1352	7.0492	0.00325
	MAG107	MAG107_contig_30_1466			ATP-binding cassette, subfamily C, bacterial LapB	3.15103	2.69437	2.50794	-3.55634	-4.87346	-4.36374	7.04896	0.0014
	MAG107	MAG107_contig_30_2154			2-isopropylmalate synthase [EC:2,3,3,13]	8.26912	7.34384	6.868	1.26131	-0.0980839	0.175288	7.04748	0.000948
	MAG107	MAG107_contig_30_4426			yiaA/B two helix domain	5.61907	5.05222	4.89	-1.30662	-2.30958	-1.96323	7.04691	0.000508
	MAG107	MAG107_contig_30_647			YadA-like membrane anchor domain	1.59748	0.926941	0.186703	-5.63461	-6.00632	-6.7865	7.04618	0.000177
	MAG107	MAG107_contig_30_813			glutamate/aspartate transport system ATP-binding protein [EC:7,4,2,1]	4.63843	4.14363	3.68351	-2.48256	-3.51601	-2.67188	7.04534	0.00287
	MAG107	MAG107_contig_30_4411			Histidine kinase-, DNA gyrase B-, and HSP90-like ATPase	2.23186	1.68788	1.35331	-4.89903	-5.00245	-5.95897	7.0445	0.000686
	MAG107	MAG107_contig_30_4320			DUF218 domain	3.57313	3.28804	2.99381	-2.59812	-4.64956	-4.02867	7.04378	0.0052
	MAG107	MAG107_contig_30_2129			Family of unknown function (DUF6670)	5.32227	4.79973	4.28511	-2.15883	-2.42497	-2.13945	7.04345	0.00203
	MAG107	MAG107_contig_30_497			iron complex outermembrane recepter protein	1.64583	0.921726	0.415056	-6.31217	-4.77985	-7.04982	7.04148	0.00933
	MAG107	MAG107_contig_30_3544			DNA polymerase V [EC:3,4,21,-]	2.11987	1.68503	1.40055	-3.39232	-6.84419	-5.68048	7.04081	0.015
	MAG107	MAG107_contig_30_2391			cyclohexanecarboxyl-CoA dehydrogenase [EC:1,3,99,-]	2.35434	1.98888	1.30823	-4.98216	-5.24946	-5.23609	7.03972	0.00125
	MAG110	MAG110_contig_62_37			large subunit ribosomal protein L14	3.81025	3.15407	2.77686	-2.4234	-4.03403	-4.91954	7.03938	0.00369
	MAG107	MAG107_contig_30_4280			TPS secretion domain	2.35676	1.93957	1.53303	-5.24449	-4.51428	-5.52128	7.03647	0.00221
	MAG107	MAG107_contig_30_3552			Acyltransferase	2.12956	1.06777	0.91763	-5.95154	-4.60773	-6.43434	7.03619	0.0101
	MAG107	MAG107_contig_30_1695			two-component system, OmpR family, phosphate regulon response regulator PhoB	3.43257	3.20347	2.65962	-2.15461	-4.21595	-5.44121	7.03581	0.0112
	MAG107	MAG107_contig_30_3046			YqaJ-like viral recombinase domain	1.91839	1.63502	0.853141	-5.07337	-7.07601	-4.55006	7.03533	0.0179
	MAG132	MAG132_contig_669_67			elongation factor Tu	2.57788	2.18363	1.84358	-4.29479	-4.49558	-5.70969	7.03505	0.00142
	MAG107	MAG107_contig_30_2201			branched chain amino acid efflux pump	2.13437	1.61571	1.14557	-6.54692	-3.63099	-6.02616	7.03324	0.0194
	MAG107	MAG107_contig_30_197			Haemolysin secretion/activation protein ShlB/FhaC/HecB	1.07756	0.653785	0.147828	-5.53755	-8.0326	-5.65012	7.03315	0.0146
	MAG111	MAG111_contig_1_654			Protein of unknown function (DUF3247)	1.40998	2.45772	2.94832	-3.60212	-6.59989	-4.08035	7.03279	0.0265
	MAG107	MAG107_contig_30_694			peptide deformylase [EC:3,5,1,88]	4.89618	4.22281	4.35399	-1.87081	-3.51053	-2.24207	7.03213	0.00253
	MAG107	MAG107_contig_30_2859			Linear amide C-N hydrolases, choloylglycine hydrolase family	6.18817	5.48185	4.84748	0.18362	-2.15226	-2.60741	7.03118	0.00534
	MAG111	MAG111_contig_1_816			polysaccharide biosynthesis/export protein	-0.0517012	0.0630335	-0.476017	-7.46545	-7.14684	-6.94198	7.02986	0.00167
	MAG107	MAG107_contig_30_480			iron complex outermembrane recepter protein	1.34782	0.879494	0.122288	-6.46362	-5.01577	-7.26024	7.02975	0.00675
	MAG107	MAG107_contig_30_490			sulfonate transport system ATP-binding protein [EC:7,6,2,14]	1.69906	0.95117	0.551649	-6.68902	-5.36052	-5.83245	7.02796	0.00924
	MAG103	MAG103_contig_128_161			unknown	2.37692	1.94966	1.57718	-6.01048	-4.66811	-4.49292	7.02509	0.00976
	MAG107	MAG107_contig_30_1063			type VI secretion system secreted protein VgrG	3.54376	3.06157	2.78748	-3.59011	-3.9179	-4.17157	7.02413	6.17e-05
	MAG107	MAG107_contig_30_2974	ketone	bvmo	Flavin-binding monooxygenase-like	2.16523	1.55308	0.900165	-6.46912	-5.15513	-4.82914	7.02395	0.0144
	MAG107	MAG107_contig_30_4028			SOS response associated peptidase (SRAP)	2.51999	2.79943	2.35727	-4.4682	-5.7119	-3.21298	7.02326	0.0143
	MAG107	MAG107_contig_30_50			uncharacterized protein	2.82451	2.11172	1.54838	-3.31066	-3.92739	-7.34673	7.02313	0.0173
	MAG107	MAG107_contig_30_331			thioredoxin-dependent peroxiredoxin [EC:1,11,1,24]	5.80223	5.29401	5.36337	-0.466963	-1.50038	-2.64231	7.02308	0.00532
	MAG107	MAG107_contig_30_3252			3-hydroxybutyrate dehydrogenase [EC:1,1,1,30]	2.09108	1.47873	1.38853	-3.96918	-4.44943	-7.69084	7.0226	0.0208
	MAG107	MAG107_contig_30_105			hemoglobin/transferrin/lactoferrin receptor protein	1.72419	0.889442	0.315102	-5.63824	-6.65046	-5.84977	7.0224	0.00376
	MAG107	MAG107_contig_30_2695			unknown	2.92847	2.63145	1.6943	-3.05069	-7.21445	-3.5477	7.02236	0.0389
	MAG111	MAG111_contig_1_3243			bacterioferritin [EC:1,16,3,1]	2.54153	2.43939	2.20895	-3.89035	-4.87472	-5.10912	7.02135	0.00176
	MAG107	MAG107_contig_30_4448			Sensors of blue-light using FAD	3.46901	3.08338	3.14337	-2.7262	-4.67724	-3.95691	7.01871	0.00415
	MAG107	MAG107_contig_30_339			Enoyl-CoA hydratase/isomerase	7.08157	6.36426	5.9321	-0.263785	-0.609273	-0.804776	7.01859	0.000636
	MAG107	MAG107_contig_30_2712			unknown	2.04279	1.30916	0.793138	-5.5862	-5.25594	-6.06529	7.01751	0.00204
	MAG107	MAG107_contig_30_1745			unknown	3.62954	3.38689	3.01369	-4.20789	-2.85947	-3.95465	7.01738	0.00427
	MAG107	MAG107_contig_30_3475			Tetracyclin repressor-like, C-terminal domain	2.3844	1.89193	1.66978	-3.77269	-4.7544	-6.57613	7.01645	0.00798
	MAG107	MAG107_contig_30_2306			OmpA-OmpF porin, OOP family	12.3291	11.7621	11.3869	5.39617	4.6086	4.42618	7.01572	9.77e-05
	MAG107	MAG107_contig_30_4600			DNA polymerase V	0.735132	0.0906367	-0.27049	-5.7769	-7.46098	-7.25284	7.01533	0.00183
	MAG107	MAG107_contig_30_160			Spore Coat Protein U domain	2.83952	2.19578	1.8611	-3.51422	-5.41655	-5.21345	7.01354	0.00269
	MAG107	MAG107_contig_30_812			glutamate/aspartate transport system permease protein	4.07431	3.85678	3.29235	-1.97361	-4.51493	-3.32779	7.01325	0.00979
	MAG107	MAG107_contig_30_2671			Acetoacetate decarboxylase (ADC)	1.88641	1.38364	1.03065	-5.14218	-6.8979	-4.69618	7.01232	0.0109
	MAG107	MAG107_contig_30_3238			3-hydroxybutyryl-CoA dehydrogenase [EC:1,1,1,157]	1.79673	1.27295	0.59746	-6.06801	-5.75413	-5.5435	7.01093	0.005
	MAG107	MAG107_contig_30_4258			uncharacterized protein	5.16358	4.71172	4.51389	-1.5313	-2.14837	-2.96231	7.01039	0.00115
	MAG107	MAG107_contig_30_1998			unknown	7.91386	7.71273	7.42135	1.1794	0.38311	0.46113	7.0081	0.000612
	MAG107	MAG107_contig_30_3144			kynureninase [EC:3,7,1,3]	1.66969	1.24057	0.55337	-5.13126	-5.81486	-6.6073	7.00569	0.000232
	MAG107	MAG107_contig_30_2527			cell filamentation protein, protein adenylyltransferase [EC:2,7,7,108]	3.42884	3.02781	2.8021	-3.50186	-3.86167	-4.39335	7.00521	0.000187
	MAG107	MAG107_contig_30_3531			unknown	2.70085	2.06404	1.71478	-5.17486	-4.44377	-4.91386	7.00405	0.00387
	MAG107	MAG107_contig_30_1000			glycerophosphoryl diester phosphodiesterase [EC:3,1,4,46]	5.56774	5.13014	4.78587	-1.37675	-2.08602	-2.0653	7.00394	0.000244
	MAG134	MAG134_contig_780_2653			acetoin utilization protein AcuB	4.21054	3.86936	3.42413	-0.56109	-4.83715	-4.10922	7.00383	0.0266
	MAG107	MAG107_contig_30_3140			aspartate racemase [EC:5,1,1,13]	0.352657	0.330283	-0.206472	-6.79342	-6.46658	-7.27175	7.00274	0.000227
	MAG107	MAG107_contig_30_3932			TerD domain	2.68482	2.08377	1.47412	-2.72441	-7.25022	-4.78965	7.00233	0.0278
	MAG107	MAG107_contig_30_775			unknown	6.46537	5.92309	6.11814	-0.670984	-0.972192	-0.855061	7.00161	0.000103
	MAG107	MAG107_contig_30_952			unknown	3.966	3.66012	3.59035	-2.94136	-4.14161	-2.70348	7.00097	0.00389
	MAG107	MAG107_contig_30_2673			transmembrane sensor	1.40965	0.691936	0.0976108	-5.2981	-6.97779	-6.51941	6.99817	0.00231
	MAG107	MAG107_contig_30_618			OmpA family	1.68623	0.875473	0.452237	-5.55053	-4.81332	-7.6128	6.99686	0.00976
	MAG107	MAG107_contig_30_1814			unknown	1.36193	0.825427	0.128452	-6.05316	-6.08468	-6.53491	6.99618	0.000998
	MAG110	MAG110_contig_39_33			FKBP-type peptidyl-prolyl cis-trans isomerase SlyD [EC:5,2,1,8]	1.01261	0.685267	-0.0464338	-5.82604	-7.20022	-6.30954	6.99575	0.00458
	MAG107	MAG107_contig_30_4168			Acetamidase/Formamidase family	2.59749	2.19018	1.37832	-5.09086	-5.03716	-4.6925	6.9955	0.0047
	MAG107	MAG107_contig_30_495			alkanesulfonate monooxygenase [EC:1,14,14,5 1,14,14,34]	1.92597	1.24366	0.458161	-6.45489	-4.55121	-6.34647	6.99345	0.0114
	MAG107	MAG107_contig_30_3696			BD-FAE	3.59113	3.25995	2.92866	-3.50342	-3.44371	-4.24389	6.99026	0.00043
	MAG107	MAG107_contig_30_3939			Family of unknown function (DUF1028)	2.09893	0.986484	0.643542	-4.0894	-4.49279	-8.65714	6.98943	0.0271
	MAG107	MAG107_contig_30_682			gamma-resorcylate decarboxylase [EC:4,1,1,103]	3.17692	2.61857	2.2439	-4.08007	-4.92915	-3.91966	6.98942	0.00361
	MAG107	MAG107_contig_30_2603			DNA primase [EC:2,7,7,101]	5.05275	4.559	4.31573	-1.88525	-2.68392	-2.47069	6.98911	0.000369
	MAG107	MAG107_contig_30_2030			N-acyl-phosphatidylethanolamine-hydrolysing phospholipase D [EC:3,1,4,54]	3.99629	3.86354	3.49169	-2.43479	-3.50374	-3.67674	6.98893	0.00166
	MAG107	MAG107_contig_30_2553			short chain dehydrogenase	4.13498	3.67418	3.40496	-2.00275	-4.16159	-3.58795	6.9888	0.00488
	MAG107	MAG107_contig_30_3031			unknown	3.29644	2.51321	2.50053	-2.49472	-5.84308	-4.3128	6.98693	0.0112
	MAG107	MAG107_contig_30_1018			MazG nucleotide pyrophosphohydrolase domain	2.29135	2.17226	1.65178	-2.75945	-6.43208	-5.65294	6.98662	0.0214
	MAG107	MAG107_contig_30_3634			tRNA threonylcarbamoyladenosine biosynthesis protein TsaE	6.24085	5.7303	5.55613	-0.601238	-1.12862	-1.70172	6.98629	0.000378
	MAG111	MAG111_contig_1_2528			uncharacterized protein	-0.207409	0.204929	-0.536474	-6.21228	-5.87472	-9.40996	6.986	0.0178
	MAG107	MAG107_contig_30_2998			SIR2-like domain	1.9567	1.79185	1.21978	-4.41164	-5.67267	-5.88934	6.98066	0.00213
	MAG107	MAG107_contig_30_1988			Methyltransferase domain	4.3429	4.00874	3.77015	-2.77774	-3.90018	-2.13283	6.97751	0.00692
	MAG107	MAG107_contig_30_2798			MFS transporter, FSR family, fosmidomycin resistance protein	2.45898	1.81776	1.37437	-5.35389	-5.35909	-4.56697	6.97702	0.00614
	MAG107	MAG107_contig_30_648			putative transport protein	3.32764	2.83397	2.23377	-2.33724	-4.47185	-5.71938	6.97462	0.0094
	MAG107	MAG107_contig_30_3234			Nadh:quinone reductase (non-electrogenic) [EC:1,6,5,9]	2.26267	1.77505	1.08822	-3.76589	-5.31924	-6.7024	6.97116	0.00536
	MAG107	MAG107_contig_30_1728			urea transport system ATP-binding protein	1.62885	0.769255	0.201145	-5.91411	-5.00408	-7.39205	6.96983	0.00729
	MAG110	MAG110_contig_62_36			small subunit ribosomal protein S17	4.45722	3.82661	3.43061	-3.35584	-3.0483	-2.78574	6.9681	0.00439
	MAG107	MAG107_contig_30_3774			Protein of unknown function (DUF2946)	7.77312	7.5602	7.2661	0.456754	0.450665	0.789429	6.96753	0.00131
	MAG107	MAG107_contig_30_2696			Spore Coat Protein U domain	3.73252	3.20017	2.79721	-3.00218	-3.87667	-4.29316	6.9673	0.000279
	MAG107	MAG107_contig_30_4147			benzoate membrane transport protein	2.00147	1.45236	0.975095	-3.76893	-7.35909	-5.34458	6.96718	0.0176
	MAG107	MAG107_contig_30_583			membrane fusion protein, multidrug efflux system	1.50294	0.628755	0.178848	-5.47595	-5.15744	-7.95245	6.96546	0.00932
	MAG107	MAG107_contig_30_3002			arsenate reductase (glutaredoxin) [EC:1,20,4,1]	3.09351	2.17759	2.26366	-5.04814	-4.77049	-3.54187	6.96509	0.00925
	MAG107	MAG107_contig_30_3491			unknown	2.99494	2.16399	1.94832	-3.60212	-6.10466	-4.08035	6.96479	0.00919
	MAG107	MAG107_contig_30_557			Cupin domain	1.35465	1.24572	0.699143	-5.72436	-5.66064	-6.2089	6.96447	6.76e-05
	MAG107	MAG107_contig_30_3262			2-[(L-alanin-3-ylcarbamoyl)methyl]-3-(2-aminoethylcarbamoyl)-2-hydroxypropanoate synthase [EC:6,3,2,55]	1.0806	0.573559	0.0427984	-5.44991	-7.1416	-6.60223	6.96357	0.00292
	MAG107	MAG107_contig_30_474			Amidohydrolase family	2.08373	1.38512	0.908713	-6.27442	-4.22215	-6.01326	6.96246	0.0128
	MAG107	MAG107_contig_30_3391			multidrug efflux pump	1.19175	0.625439	0.0790469	-6.44609	-6.6227	-5.92045	6.96183	0.005
	MAG107	MAG107_contig_30_3193			cytochrome bd ubiquinol oxidase subunit I [EC:7,1,1,7]	1.8078	0.84087	0.287791	-6.41922	-5.857	-5.67241	6.9617	0.00907
	MAG107	MAG107_contig_30_262			NAD(P) transhydrogenase [EC:1,6,1,1]	6.3089	5.90531	5.64421	-0.797852	-1.16322	-1.06435	6.96128	0.000332
	MAG107	MAG107_contig_30_2534			inner membrane protein	6.99374	6.87793	6.6413	1.22964	-0.637884	-0.954247	6.95848	0.0073
	MAG107	MAG107_contig_30_1192			HI0933-like protein	1.67184	1.0239	0.399226	-5.32167	-6.3266	-6.11977	6.95433	0.0012
	MAG107	MAG107_contig_30_3477			aerobic C4-dicarboxylate transport protein	1.54533	0.746038	0.0384783	-6.17486	-6.44377	-5.91386	6.95411	0.00562
	MAG107	MAG107_contig_30_84			uncharacterized protein	2.46148	1.88348	1.06905	-5.10406	-5.49559	-4.8458	6.95315	0.00559
	MAG107	MAG107_contig_30_1194			uncharacterized protein	7.95915	7.95905	7.53942	1.18868	1.83323	-0.42105	6.95225	0.00592
	MAG107	MAG107_contig_30_2687			DcaP outer membrane protein	2.28145	2.09741	1.59711	-5.23341	-5.66292	-3.9747	6.949	0.00978
	MAG107	MAG107_contig_30_483			biopolymer transport protein ExbD	2.596	1.4659	1.26349	-4.81665	-5.39037	-5.31279	6.9484	0.00125
	MAG107	MAG107_contig_30_3826			holin-like protein	2.19359	1.11871	0.313594	-6.78165	-4.78506	-5.64515	6.94592	0.0207
	MAG107	MAG107_contig_30_1991			unknown	5.30833	5.0768	4.72284	-1.1664	-2.40656	-2.15622	6.94571	0.00178
	MAG107	MAG107_contig_30_4279			Haemolysin secretion/activation protein ShlB/FhaC/HecB	2.56491	1.87442	1.42408	-4.79996	-5.13928	-5.0342	6.94562	0.00144
	MAG107	MAG107_contig_30_2401			SMODS and SLOG-associating 2TM effector domain family 5	3.79088	3.69013	3.39214	-3.39232	-2.69204	-3.87312	6.94354	0.00164
	MAG107	MAG107_contig_30_3033			unknown	2.90742	2.57075	2.16769	-4.03794	-4.17993	-4.96518	6.94297	0.000252
	MAG107	MAG107_contig_30_3792			Phosphotransferase enzyme family	2.45796	2.30765	1.91395	-4.2452	-4.4421	-5.45848	6.94178	0.000965
	MAG107	MAG107_contig_30_301			NAD(P)H dehydrogenase (quinone) [EC:1,6,5,2]	2.90597	1.99869	1.79475	-3.19033	-4.56537	-6.36878	6.94129	0.00803
	MAG107	MAG107_contig_30_2975			short chain dehydrogenase	3.34887	2.87845	2.5444	-3.45467	-4.00408	-4.5847	6.93839	0.0002
	MAG134	MAG134_contig_780_4021			Aerolysin/Pertussis toxin (APT) domain	1.76822	1.16057	0.448996	-4.55919	-6.70441	-6.17224	6.93787	0.00458
	MAG107	MAG107_contig_30_3053			biofilm PGA synthesis protein PgaA	4.54364	4.36987	3.46082	-2.94872	-2.41972	-3.06868	6.93715	0.00171
	MAG107	MAG107_contig_30_638			unknown	3.51293	2.80619	1.63452	-5.30168	-4.93598	-2.61926	6.93685	0.0372
	MAG107	MAG107_contig_30_939			Cytochrome C assembly protein	5.99784	5.59662	5.25432	-1.55751	-1.05739	-1.3438	6.93582	0.00199
	MAG107	MAG107_contig_30_2704			CRISP-associated protein Cas1	2.39523	1.98395	1.51712	-4.07394	-5.92296	-4.91354	6.93558	0.00487
	MAG107	MAG107_contig_30_1110			C4-dicarboxylate transporter, DctM subunit	4.85744	4.30166	3.95764	-2.64747	-2.38115	-2.65885	6.93473	0.00169
	MAG107	MAG107_contig_30_2897			Uncharacterised MFS-type transporter YbfB	4.34753	4.01279	3.52391	-2.7149	-3.20418	-2.99866	6.93399	0.00092
	MAG107	MAG107_contig_30_4566			uncharacterized protein	4.12882	3.98853	3.57698	-3.32298	-3.03091	-2.75147	6.93323	0.00222
	MAG107	MAG107_contig_30_4383			ADP-dependent NAD(P)H-hydrate dehydratase / NAD(P)H-hydrate epimerase [EC:4,2,1,136 5,1,99,6]	1.87266	0.942698	0.547933	-6.42646	-3.5223	-7.48699	6.93301	0.0304
	MAG107	MAG107_contig_30_3120			Pili and flagellar-assembly chaperone, PapD N-terminal domain	1.55091	1.38505	0.727589	-6.6617	-5.33274	-5.1405	6.93283	0.00963
	MAG107	MAG107_contig_30_4046			unknown	4.52854	4.35639	3.44294	-0.980321	-5.06911	-2.42065	6.93265	0.031
	MAG107	MAG107_contig_30_707			Amidohydrolase family	1.51868	0.827413	0.497066	-6.12581	-5.81227	-6.01626	6.9325	0.00265
	MAG107	MAG107_contig_30_3878			N-acyl-phosphatidylethanolamine-hydrolysing phospholipase D [EC:3,1,4,54]	2.06285	1.38436	0.550034	-6.32157	-5.00151	-5.47649	6.93227	0.011
	MAG107	MAG107_contig_30_4439			Protein of unknown function (DUF3142)	1.39784	1.43785	1.11626	-6.34818	-4.34206	-6.14964	6.93061	0.00721
	MAG110	MAG110_contig_62_13			DNA-directed RNA polymerase subunit beta' [EC:2,7,7,6]	-0.679984	-1.25601	-1.77758	-7.64845	-7.72893	-9.12326	6.92902	0.00133
	MAG107	MAG107_contig_30_822			unknown	5.23329	5.10603	4.73286	-1.30938	-2.06708	-2.33022	6.92629	0.000787
	MAG107	MAG107_contig_30_2961			Haemolysin secretion/activation protein ShlB/FhaC/HecB	2.18868	1.58358	1.01771	-5.24413	-5.34631	-5.39745	6.92595	0.00179
	MAG107	MAG107_contig_30_660			ring-1,2-phenylacetyl-CoA epoxidase subunit PaaC [EC:1,14,13,149]	1.95452	1.58344	1.10804	-3.59558	-5.36052	-7.16773	6.92328	0.0127
	MAG110	MAG110_contig_62_51			small subunit ribosomal protein S4	1.81899	1.42653	0.572667	-5.22478	-7.59989	-4.1205	6.92112	0.0312
	MAG111	MAG111_contig_1_157			Macro domain	0.522327	0.539074	0.29443	-6.37302	-6.18284	-6.84975	6.92048	0.000313
	MAG107	MAG107_contig_30_2368			protein PhnA	5.92381	6.0405	5.80464	-0.423969	-0.74456	-1.81605	6.91785	0.0029
	MAG103	MAG103_contig_547_126			small subunit ribosomal protein S7	1.68135	1.21341	0.860359	-5.36924	-7.35668	-4.27212	6.91772	0.0201
	MAG107	MAG107_contig_30_2144			sec-independent protein translocase protein TatC	1.67587	1.09313	0.455639	-5.76802	-5.44079	-6.31802	6.91716	0.00155
	MAG107	MAG107_contig_30_2202			LysR substrate binding domain	2.0355	1.5829	1.30976	-4.67467	-4.67267	-6.4743	6.9166	0.00426
	MAG111	MAG111_contig_1_751			small subunit ribosomal protein S9	2.50733	2.51471	2.33044	-3.75519	-4.38321	-5.25312	6.91467	0.00303
	MAG107	MAG107_contig_30_3111			molybdate transport system substrate-binding protein	2.43872	2.08425	1.24632	-4.80178	-4.89011	-5.28009	6.91376	0.000907
	MAG107	MAG107_contig_30_3811			Peptidase inhibitor I78 family	7.78039	7.15547	7.49457	0.733571	0.778999	0.18395	6.9113	0.00161
	MAG111	MAG111_contig_1_2754			ribosome hibernation promoting factor	3.2328	3.08974	3.31661	-5.83095	-3.50105	-1.76268	6.91128	0.0271
	MAG107	MAG107_contig_30_1425			malate dehydrogenase (oxaloacetate-decarboxylating)(NADP+) [EC:1,1,1,40]	5.77013	5.35521	4.90765	-1.25726	-1.80602	-1.63518	6.91048	0.000738
	MAG110	MAG110_contig_62_41			small subunit ribosomal protein S8	2.4652	2.2426	1.36599	-3.72253	-6.71351	-4.22121	6.91035	0.0218
	MAG107	MAG107_contig_30_3139			LysR family transcriptional regulator, hypochlorite-specific transcription factor HypT	2.56839	2.72935	2.41742	-2.73883	-5.73767	-4.53828	6.90998	0.017
	MAG107	MAG107_contig_30_4537			unknown	7.90402	7.40565	6.97172	0.841788	0.462806	0.251386	6.90847	0.00021
	MAG110	MAG110_contig_60_93			cold shock protein	4.61434	4.90548	4.20207	-0.89835	-2.7913	-3.31281	6.90812	0.0101
	MAG103	MAG103_contig_547_116			small subunit ribosomal protein S3	1.13149	0.319664	0.249846	-6.62445	-6.29485	-6.10339	6.9079	0.00386
	MAG107	MAG107_contig_30_2912			Protein of unknown function (DUF3144)	5.88476	5.65353	5.41807	-0.909759	-1.12536	-1.72783	6.90644	0.000301
	MAG107	MAG107_contig_30_2240			putative transposase	2.10454	2.05853	1.81171	-5.18461	-4.85289	-4.70584	6.90604	0.00104
	MAG107	MAG107_contig_30_518			Aminotransferase class-III	2.90373	2.5434	2.41005	-3.72944	-4.82818	-4.29857	6.90446	0.00115
	MAG107	MAG107_contig_30_2438			YadA-like membrane anchor domain	2.71502	2.2763	1.77927	-4.41128	-4.5191	-5.01082	6.90393	0.000259
	MAG107	MAG107_contig_30_73			NitT/TauT family transport system permease protein	2.1753	1.63901	1.28004	-5.58326	-5.84644	-4.18601	6.90335	0.0108
	MAG107	MAG107_contig_30_3165			unknown	4.23895	3.62522	4.00331	-2.56189	-3.42119	-2.85709	6.90256	0.000115
	MAG107	MAG107_contig_30_1861			unknown	3.48378	2.97394	2.65671	-2.89429	-3.93349	-4.76095	6.90105	0.00189
	MAG132	MAG132_contig_1114_119			large subunit ribosomal protein L31	3.62767	3.12666	3.1596	-5.44189	-1.88032	-3.46672	6.90095	0.0281
	MAG107	MAG107_contig_30_1699			MATE family, multidrug efflux pump	5.45657	5.18474	4.97488	-1.46594	-1.72725	-1.89167	6.90035	6.19e-06
	MAG107	MAG107_contig_30_1812			unknown	2.35034	1.84766	1.5746	-5.22532	-4.31924	-5.38047	6.89921	0.00347
	MAG107	MAG107_contig_30_3398			superoxide oxidase [EC:1,10,3,17]	4.55156	4.09791	3.94664	-2.30527	-1.73734	-4.05136	6.89669	0.0081
	MAG107	MAG107_contig_30_1984			superoxide dismutase, Cu-Zn family [EC:1,15,1,1]	7.39246	7.0121	7.08104	0.694069	0.60932	-0.506156	6.89612	0.00265
	MAG107	MAG107_contig_30_4187			uncharacterized protein	2.30624	1.66144	1.00742	-4.1795	-5.73693	-5.79319	6.89491	0.0015
	MAG107	MAG107_contig_30_3025			L-2,4-diaminobutyrate decarboxylase [EC:4,1,1,86]	6.71067	6.32023	6.10445	0.343681	-0.906575	-0.984	6.89408	0.00149
	MAG107	MAG107_contig_30_3152			Styrene monooxygenase A putative substrate binding domain	1.10751	0.571589	-0.0123008	-5.10895	-5.37733	-8.5282	6.89376	0.0137
	MAG107	MAG107_contig_30_4530			Bacterial regulatory helix-turn-helix protein, lysR family	6.23218	5.79733	5.69478	-0.386687	-1.21562	-1.35452	6.8937	0.000399
	MAG108	MAG108_contig_46_3441			AMP-binding enzyme	6.77944	6.04179	5.76202	-0.927856	-0.543181	-0.626295	6.89353	0.00353
	MAG111	MAG111_contig_1_2972			periplasmic protein TonB	0.741506	0.0414533	0.225633	-6.36738	-6.04781	-7.25165	6.89181	0.00361
	MAG107	MAG107_contig_30_3401			carbon storage regulator	10.9553	10.5183	10.6214	4.14823	3.60761	3.66794	6.89039	3.98e-05
	MAG107	MAG107_contig_30_3313			outer membrane protein	2.54903	2.14361	1.72655	-4.02935	-3.71521	-6.50488	6.88954	0.0102
	MAG107	MAG107_contig_30_3229			MFS transporter, AAHS family, cis,cis-muconate transporter	2.11674	1.51047	0.81295	-5.12683	-5.49681	-5.60287	6.88889	0.00127
	MAG107	MAG107_contig_30_3707			glutaryl-CoA transferase [EC:2,8,3,-]	1.67642	0.980895	0.128729	-5.68037	-5.04174	-7.15647	6.88821	0.00393
	MAG107	MAG107_contig_30_3207			succinate-semialdehyde dehydrogenase / glutarate-semialdehyde dehydrogenase [EC:1,2,1,16 1,2,1,79 1,2,1,20]	1.20998	0.344476	-0.11905	-7.0222	-5.70802	-6.49775	6.88779	0.00957
	MAG130	MAG130_contig_179_668			cold shock protein	5.11336	5.12846	5.96483	-2.91893	-0.781573	-0.753733	6.88696	0.00797
	MAG107	MAG107_contig_30_1599			iron-sulfur cluster insertion protein	10.4237	10.425	10.1989	3.7743	3.01703	3.59767	6.88623	0.00144
	MAG107	MAG107_contig_30_3016			TetR/AcrR family transcriptional regulator, fatty acid biosynthesis regulator	6.26411	5.94388	5.61352	-0.613626	-0.916423	-1.30329	6.88495	5.89e-06
	MAG107	MAG107_contig_30_2347			unknown	4.2284	3.79899	3.70903	-2.34727	-4.98368	-1.58698	6.88478	0.0212
	MAG107	MAG107_contig_30_4294			unknown	7.56573	7.16558	6.95953	0.63437	0.467279	-0.0645915	6.88459	0.000198
	MAG107	MAG107_contig_30_4204			Histidine phosphatase superfamily (branch 1)	6.22914	6.07103	5.7967	-0.850566	-0.575089	-1.13027	6.88426	0.00034
	MAG107	MAG107_contig_30_2650			5-formyltetrahydrofolate cyclo-ligase [EC:6,3,3,2]	3.64069	3.15557	2.94863	-1.66085	-5.7119	-3.53491	6.88419	0.0224
	MAG107	MAG107_contig_30_4482			Glutathione-dependent formaldehyde-activating enzyme	3.5153	2.99069	2.29735	-4.96475	-3.0077	-3.87416	6.88331	0.0132
	MAG107	MAG107_contig_30_4513			phosphate transport system substrate-binding protein	3.96855	3.46544	3.27449	-1.94055	-4.39283	-3.60508	6.88231	0.00662
	MAG107	MAG107_contig_30_727			VWA domain containing CoxE-like protein	3.89904	3.47516	3.10664	-3.15121	-3.83392	-3.17999	6.88198	0.00198
	MAG107	MAG107_contig_30_2608			purine-nucleoside/S-methyl-5'-thioadenosine phosphorylase / adenosine deaminase [EC:2,4,2,1 2,4,2,28 3,5,4,4]	2.12545	1.36699	1.04625	-4.65248	-6.32336	-5.13132	6.88195	0.00406
	MAG107	MAG107_contig_30_706			CobW/HypB/UreG, nucleotide-binding domain	1.5676	0.868086	0.509513	-6.29811	-5.21219	-6.19004	6.88185	0.00573
	MAG111	MAG111_contig_1_1763			OmpA-OmpF porin, OOP family	3.10021	3.35198	2.89563	-3.9169	-3.72416	-3.65638	6.88175	0.00058
	MAG107	MAG107_contig_30_460			Solute-binding protein AdeT 1/2	2.51022	1.86057	1.44259	-5.26822	-4.62566	-4.93784	6.8817	0.00424
	MAG107	MAG107_contig_30_2383			unknown	4.15486	3.46191	3.18354	-3.1015	-3.732	-3.00936	6.88105	0.0025
	MAG130	MAG130_contig_179_1099			cold shock protein	6.18	6.44902	6.94846	0.250986	-0.781573	-0.531342	6.8798	0.00485
	MAG111	MAG111_contig_1_817			unknown	5.40427	6.52163	6.10657	-0.355835	-0.46334	-1.78574	6.87913	0.00797
	MAG107	MAG107_contig_30_1306			Acetyltransferase (GNAT) family	3.30706	3.31262	3.1636	-3.37978	-3.0077	-4.45912	6.87663	0.00316
	MAG107	MAG107_contig_30_1950			type IV pilus assembly protein PilV	3.04606	2.90046	2.63326	-2.55444	-6.8622	-2.62393	6.87345	0.0416
	MAG107	MAG107_contig_30_562			Vanillate O-demethylase oxygenase C-terminal domain	2.2688	1.52915	1.2286	-4.60444	-5.09267	-5.88844	6.8707	0.000433
	MAG107	MAG107_contig_30_3166			amidase [EC:3,5,1,4]	1.40593	0.6639	-0.062957	-4.90659	-7.17319	-6.5209	6.86918	0.00496
	MAG107	MAG107_contig_30_550			4-hydroxy-tetrahydrodipicolinate synthase [EC:4,3,3,7]	2.31152	1.54631	1.25245	-5.44763	-5.12418	-4.92523	6.86911	0.00459
	MAG107	MAG107_contig_30_3809			cardiolipin synthase C [EC:2,7,8,-]	4.81782	4.36942	4.09808	-2.00804	-2.49638	-2.81607	6.8686	1.38e-05
	MAG107	MAG107_contig_30_228			unknown	4.01386	3.56107	3.28423	-2.63497	-2.55739	-4.55359	6.86836	0.00543
	MAG107	MAG107_contig_30_2830			methionyl aminopeptidase [EC:3,4,11,18]	5.46476	4.92959	4.7441	-1.03278	-1.92151	-2.5108	6.86785	0.00101
	MAG107	MAG107_contig_30_4478			serine O-acetyltransferase [EC:2,3,1,30]	5.42161	5.1048	4.76886	-1.29793	-1.85695	-2.15148	6.86721	0.000119
	MAG107	MAG107_contig_30_3226			unknown	4.7303	4.6747	4.39908	-2.85394	-1.91609	-2.02571	6.86661	0.00277
	MAG107	MAG107_contig_30_1202			uncharacterized protein	4.06837	3.81018	3.53514	-2.47367	-3.51389	-3.19563	6.86563	0.00118
	MAG111	MAG111_contig_1_1946			preprotein translocase subunit SecG	2.21	2.39418	2.42248	-5.95886	-3.37485	-4.22727	6.86254	0.0103
	MAG107	MAG107_contig_30_1559			Matrixin	1.74505	1.14175	0.898773	-3.41505	-5.79308	-7.59285	6.86219	0.0191
	MAG107	MAG107_contig_30_570			HxlR-like helix-turn-helix	7.88012	7.65423	7.53903	0.955216	0.878521	0.65976	6.85996	4.14e-05
	MAG107	MAG107_contig_30_1779			glutathione S-transferase [EC:2,5,1,18]	4.31046	3.78244	3.52282	-3.97566	-2.79201	-2.19296	6.85878	0.0119
	MAG107	MAG107_contig_30_148			AraC family transcriptional regulator, ethanolamine operon transcriptional activator	3.12639	2.78567	2.28911	-3.46778	-3.84644	-5.06048	6.85862	0.00128
	MAG107	MAG107_contig_30_4319			Serine aminopeptidase, S33	3.61035	3.05921	2.90665	-2.64423	-3.70292	-4.65153	6.85829	0.00305
	MAG107	MAG107_contig_30_2363			unknown	4.64003	4.24401	3.88916	-1.57965	-3.69745	-2.52133	6.85721	0.00626
	MAG108	MAG108_contig_46_4617			methylglutaconyl-CoA hydratase [EC:4,2,1,18]	6.50274	5.54707	5.48227	-1.46672	-0.403901	-1.16723	6.85665	0.00737
	MAG107	MAG107_contig_30_1346			ubiquinone biosynthesis accessory factor UbiK	4.73882	4.59292	4.5277	-1.44225	-1.84113	-3.42646	6.85643	0.00646
	MAG107	MAG107_contig_30_1836			Bacterial Fe(2+) trafficking	7.98154	7.27143	7.43888	1.24894	-0.188457	1.06265	6.85624	0.00216
	MAG107	MAG107_contig_30_142			Bacterial transcriptional regulator	3.89132	3.54205	3.29346	-3.42346	-2.85695	-3.55359	6.85361	0.00148
	MAG107	MAG107_contig_30_2104			peptide-methionine (S)-S-oxide reductase [EC:1,8,4,11]	7.17241	6.66562	6.48658	0.845494	-0.566876	-0.508457	6.85148	0.00156
	MAG107	MAG107_contig_30_4238			Helix-turn-helix domain	3.88571	3.43861	3.2809	-2.60211	-3.26275	-4.08035	6.85015	0.00147
	MAG107	MAG107_contig_30_1384			Bacterial regulatory proteins, tetR family	2.50133	1.84396	1.52164	-4.18695	-6.144	-4.3459	6.84793	0.00803
	MAG107	MAG107_contig_30_3530			unknown	2.08317	1.4937	1.11805	-4.08749	-6.27674	-5.48037	6.84651	0.00484
	MAG107	MAG107_contig_30_905			Protein of unknown function (DUF805)	8.55555	7.77776	7.75932	1.88306	1.02831	0.64702	6.84474	0.000392
	MAG107	MAG107_contig_30_4474			TAG lipase / steryl ester hydrolase / phospholipase A2 / LPA acyltransferase [EC:3,1,1,3 3,1,1,13 3,1,1,4 2,3,1,51]	2.53673	2.02105	1.6942	-4.46911	-4.28066	-5.52958	6.84378	0.00165
	MAG107	MAG107_contig_30_3468			Chlorhexidine efflux transporter	2.46836	1.5991	1.29589	-2.67132	-7.00739	-5.48677	6.84294	0.0207
	MAG107	MAG107_contig_30_3280			unknown	2.25691	1.72671	1.22419	-3.58621	-5.66738	-6.06529	6.84223	0.00531
	MAG111	MAG111_contig_1_1793			ribonuclease R [EC:3,1,13,1]	-0.0482347	-0.275627	-0.447757	-8.01338	-6.38192	-6.90294	6.8422	0.00688
	MAG107	MAG107_contig_30_2256			iron complex outermembrane recepter protein	2.007	1.42055	0.985238	-4.70395	-5.12987	-6.27834	6.84165	0.000995
	MAG107	MAG107_contig_30_3731			unknown	2.60774	2.32615	1.8377	-4.53665	-4.19709	-5.01801	6.84111	0.000687
	MAG107	MAG107_contig_30_7			unknown	2.66894	1.99461	0.772468	-6.28704	-2.81657	-5.98308	6.8409	0.0293
	MAG111	MAG111_contig_1_2402			small subunit ribosomal protein S6	2.40848	2.81534	2.53257	-4.07485	-3.11986	-5.56834	6.83981	0.00891
	MAG107	MAG107_contig_30_928			iron complex outermembrane recepter protein	2.38128	1.88815	1.40986	-6.06812	-4.34221	-4.42745	6.83902	0.0138
	MAG107	MAG107_contig_30_3210			RpiR family transcriptional regulator, carbohydrate utilization regulator	1.41856	0.640121	-0.211633	-6.9218	-4.59685	-7.14531	6.837	0.0168
	MAG110	MAG110_contig_787_10			outer membrane protein insertion porin family	-0.752641	-0.776526	-1.86924	-7.18787	-8.46245	-8.24754	6.83315	0.00388
	MAG107	MAG107_contig_30_4038			trimeric autotransporter adhesin	2.02548	1.5474	1.02952	-5.29648	-5.36138	-5.23903	6.8331	0.00201
	MAG107	MAG107_contig_30_120			Major Facilitator Superfamily	2.12159	1.59911	1.09095	-4.31396	-4.5839	-6.78969	6.83306	0.00594
	MAG107	MAG107_contig_30_215			short chain dehydrogenase	3.22421	2.48095	2.06215	-2.85719	-5.62002	-4.25258	6.83237	0.0086
	MAG107	MAG107_contig_30_3729			Schlafen, AlbA_2	2.58272	2.56769	2.0666	-2.71789	-5.0421	-5.51657	6.83119	0.0123
	MAG107	MAG107_contig_30_1789			Domain of unknown function (DUF4442)	3.24247	2.28629	2.11981	-2.76231	-6.56967	-3.51298	6.83118	0.0215
	MAG107	MAG107_contig_30_2853			Fatty acid hydroxylase	2.84518	2.59839	2.19704	-3.75188	-4.01189	-5.0778	6.82739	0.00107
	MAG111	MAG111_contig_1_2388			elongation factor P	0.55029	0.791456	0.595656	-6.02486	-5.68286	-6.83619	6.8271	0.00197
	MAG107	MAG107_contig_30_532			outer-membrane receptor for ferric coprogen and ferric-rhodotorulic acid	1.46449	0.905828	0.307743	-6.10013	-6.78939	-4.91195	6.82651	0.0136
	MAG111	MAG111_contig_1_3054			2-oxoacid dehydrogenases acyltransferase (catalytic domain)	-0.550133	-0.838463	-0.98126	-6.89502	-7.57996	-8.37076	6.82529	0.00198
	MAG107	MAG107_contig_30_3388			outer-membrane receptor for ferric coprogen and ferric-rhodotorulic acid	2.00802	1.44056	0.821008	-5.24587	-5.58729	-5.37272	6.82516	0.00222
	MAG107	MAG107_contig_30_674			unknown	3.39586	2.88061	2.74807	-3.23173	-4.69745	-3.52134	6.82502	0.00326
	MAG107	MAG107_contig_30_3133			FdhD protein	1.99311	1.66079	1.31124	-3.785	-6.45803	-5.26336	6.82384	0.00999
	MAG107	MAG107_contig_30_728			unknown	3.46674	2.94256	2.56332	-2.50564	-4.75957	-4.22331	6.82038	0.00532
	MAG107	MAG107_contig_30_2631			unknown	5.31752	5.03086	4.80804	-2.46573	-0.869053	-1.96274	6.81798	0.00631
	MAG107	MAG107_contig_30_3883			outer membrane protein	1.11769	0.828615	0.301295	-5.13295	-6.13617	-6.93143	6.81605	0.00184
	MAG107	MAG107_contig_30_3575			beta-barrel assembly-enhancing protease [EC:3,4,-,-]	4.25727	4.12641	3.93325	-2.04044	-3.19723	-2.89222	6.81561	0.00188
	MAG103	MAG103_contig_690_35			small subunit ribosomal protein S1	0.57319	-0.282381	-1.01087	-7.70402	-6.0415	-7.41687	6.81411	0.0121
	MAG107	MAG107_contig_30_338			bifunctional NMN adenylyltransferase/nudix hydrolase [EC:2,7,7,1 3,6,1,-]	2.74293	2.10744	1.87337	-5.96651	-3.30103	-4.44921	6.81349	0.0202
	MAG107	MAG107_contig_30_130			unknown	3.4396	3.04005	2.32862	-3.90696	-4.90778	-2.81729	6.81343	0.0153
	MAG107	MAG107_contig_30_3767			Metalloprotease StcE, beta-sandwich domain	3.25221	2.79294	2.52624	-3.02901	-4.09122	-4.74603	6.81255	0.00179
	MAG107	MAG107_contig_30_2445			sulfate adenylyltransferase subunit 2 [EC:2,7,7,4]	5.44569	5.72111	5.86073	-0.347112	-1.65014	-1.40948	6.81142	0.00556
	MAG107	MAG107_contig_30_600			short chain dehydrogenase	2.11059	1.08824	0.932704	-4.74216	-6.33944	-5.22068	6.81127	0.00291
	MAG107	MAG107_contig_30_4369			YceI-like domain	6.52021	5.72607	5.53329	-0.0706559	-1.22343	-1.33727	6.80364	0.000256
	MAG107	MAG107_contig_30_3196			Sigma-54 interaction domain	2.83946	2.48259	2.01837	-3.10554	-4.45624	-5.50667	6.80296	0.00456
	MAG111	MAG111_contig_1_3245			protein-L-isoaspartate(D-aspartate) O-methyltransferase [EC:2,1,1,77]	1.04424	0.583278	0.236609	-5.66434	-6.03242	-6.84691	6.8026	0.000442
	MAG107	MAG107_contig_30_3003			ArsR family transcriptional regulator, arsenate/arsenite/antimonite-responsive transcriptional repressor	3.1677	2.76781	2.8845	-3.85394	-6.18603	-1.54029	6.80009	0.0353
	MAG107	MAG107_contig_30_766			unknown	1.99237	1.80452	1.34635	-4.86847	-5.03716	-5.34458	6.79782	6.25e-05
	MAG111	MAG111_contig_1_2087			peptidylprolyl isomerase [EC:5,2,1,8]	2.24988	2.0193	2.10292	-5.09501	-3.76636	-5.15871	6.79739	0.00551
	MAG107	MAG107_contig_30_4190			3-dehydroquinate dehydratase II [EC:4,2,1,10]	5.28432	4.94711	4.95384	-0.754465	-3.32764	-1.12235	6.79657	0.0116
	MAG107	MAG107_contig_30_3273			unknown	2.78297	2.44618	2.07958	-3.59481	-3.81142	-5.67003	6.795	0.00492
	MAG107	MAG107_contig_30_924			Family of unknown function (DUF6176)	4.99083	4.20838	4.06709	-2.85394	-1.91609	-2.34764	6.79466	0.00607
	MAG110	MAG110_contig_556_94			ATP synthase delta (OSCP) subunit	3.43099	3.73145	2.45103	-1.4714	-2.85083	-6.44022	6.79198	0.0278
	MAG107	MAG107_contig_30_1303			two-component system, OmpR family, osmolarity sensor histidine kinase EnvZ [EC:2,7,13,3]	4.35741	4.04565	3.66226	-2.23838	-3.15533	-2.91427	6.7911	0.00091
	MAG134	MAG134_contig_780_2715			4-hydroxyphenylpyruvate dioxygenase [EC:1,13,11,27]	1.26073	0.327492	0.0343002	-5.20033	-5.61922	-7.9297	6.79059	0.00785
	MAG107	MAG107_contig_30_210			Bacterial regulatory proteins, gntR family	2.13959	1.58083	1.26957	-4.02049	-4.27553	-7.08447	6.79016	0.0132
	MAG107	MAG107_contig_30_2668			unknown	1.99465	1.48282	1.07696	-5.39227	-4.40358	-6.01903	6.78977	0.00455
	MAG107	MAG107_contig_30_1663			unknown	3.59468	3.11964	2.89575	-2.62293	-4.44443	-3.69162	6.78968	0.00348
	MAG107	MAG107_contig_30_2880			Secretory lipase	3.74748	3.24999	2.77646	-3.03196	-3.65865	-3.90401	6.78952	9.46e-05
	MAG134	MAG134_contig_780_2482			unknown	4.17685	2.07631	2.15374	-1.61642	-5.65046	-4.69323	6.789	0.00671
	MAG107	MAG107_contig_30_439			acyl-CoA thioesterase I [EC:3,1,2,- 3,1,2,2 3,1,1,2 3,1,1,5]	6.35121	6.21202	6.12932	-0.35518	-0.616417	-0.702186	6.78878	3.68e-05
	MAG111	MAG111_contig_1_92			arginine decarboxylase [EC:4,1,1,19]	-1.19678	-1.36885	-1.54985	-8.4391	-8.12727	-7.91414	6.78834	0.0014
	MAG107	MAG107_contig_30_330			diphthine-ammonia ligase [EC:6,3,1,14]	5.60365	5.08317	4.99162	-0.931332	-2.24692	-1.50598	6.78756	0.0016
	MAG107	MAG107_contig_30_2992			Toxic anion resistance protein (TelA)	4.56404	4.37591	4.02496	-1.4677	-3.024	-2.90106	6.78589	0.00348
	MAG107	MAG107_contig_30_58			Protein of unknown function (DUF3015)	9.17114	8.74537	8.65295	3.19352	1.85351	1.16532	6.7857	0.00416
	MAG107	MAG107_contig_30_2944			vacuolar iron transporter family protein	2.70699	2.0341	1.6726	-4.93178	-5.18521	-3.82618	6.78562	0.00918
	MAG111	MAG111_contig_1_2863			peptidoglycan-associated lipoprotein	3.35204	3.03761	3.1025	-3.63412	-2.69574	-4.53396	6.78532	0.00671
	MAG107	MAG107_contig_30_2556			Putative heavy-metal-binding	3.76057	2.99204	2.77968	-1.5887	-4.67724	-4.54187	6.78004	0.0112
	MAG107	MAG107_contig_30_4259			unknown	2.52859	2.21082	2.01914	-5.03989	-3.60725	-4.93114	6.77894	0.00567
	MAG107	MAG107_contig_30_124			toxin YoeB [EC:3,1,-,-]	7.29358	6.51	6.15239	0.462513	0.219735	-1.05588	6.77653	0.00154
	MAG107	MAG107_contig_30_4283			Integral membrane protein TerC family	6.36196	6.15601	5.91601	-0.136889	-0.964114	-0.785932	6.77364	0.000728
	MAG107	MAG107_contig_30_3474			Acetyltransferase (GNAT) domain	2.06607	1.5491	1.52994	-4.1039	-5.33758	-5.73372	6.77343	0.00223
	MAG107	MAG107_contig_30_1575			uncharacterized protein	4.12097	3.72509	3.66287	-2.96651	-3.30103	-2.54232	6.77293	0.00176
	MAG107	MAG107_contig_30_1969			FAM171A1/A2/B, N-terminal	3.54392	3.26084	2.85582	-2.92103	-3.55319	-4.1818	6.7722	0.000605
	MAG107	MAG107_contig_30_3192			cytochrome bd ubiquinol oxidase subunit II [EC:7,1,1,7]	1.4394	1.07501	0.40794	-5.70721	-5.91714	-5.76909	6.77193	0.00197
	MAG107	MAG107_contig_30_1914			Fusaric acid resistance protein family	2.0017	1.33449	1.10629	-5.14425	-4.97068	-5.75662	6.77134	0.00133
	MAG107	MAG107_contig_30_3908			3-hydroxyisobutyryl-CoA hydrolase [EC:3,1,2,4]	1.90183	1.769	1.23861	-4.7482	-6.01323	-4.64006	6.77031	0.0066
	MAG107	MAG107_contig_30_1937			TPM domain	2.28583	1.44372	0.541852	-4.9665	-4.62296	-6.44921	6.77003	0.00281
	MAG107	MAG107_contig_30_2592			unknown	3.17052	2.65294	2.19172	-1.80629	-3.17383	-7.31278	6.76936	0.0396
	MAG107	MAG107_contig_30_1620			uncharacterized protein	2.36912	1.71094	1.0255	-5.06752	-5.32337	-4.80939	6.76861	0.00501
	MAG107	MAG107_contig_30_2322			malonate transporter and related proteins	3.10041	2.68306	2.25583	-3.95226	-4.79986	-3.51207	6.76783	0.00574
	MAG107	MAG107_contig_30_361			unknown	3.33016	2.5881	2.23482	-2.94215	-5.84783	-3.35939	6.76748	0.0157
	MAG107	MAG107_contig_30_2195			fumarylpyruvate hydrolase [EC:3,7,1,20]	2.41559	1.80528	1.54974	-3.34682	-6.18521	-4.99611	6.76625	0.00917
	MAG107	MAG107_contig_30_4011			Flavin containing amine oxidoreductase	4.16094	3.72079	3.63048	-1.97757	-3.32487	-3.47899	6.76455	0.00214
	MAG111	MAG111_contig_1_190			DNA gyrase subunit B [EC:5,6,2,2]	-1.81017	-1.12467	-1.5095	-6.85755	-8.54748	-9.33219	6.76429	0.016
	MAG107	MAG107_contig_30_2870			unknown	9.3713	8.89526	9.17174	2.64529	2.66869	1.8321	6.76407	0.00226
	MAG107	MAG107_contig_30_1445			Protein of unknown function (DUF805)	3.73695	3.43634	3.01472	-3.49024	-3.15457	-3.45599	6.76294	0.0012
	MAG107	MAG107_contig_30_3050			biofilm PGA synthesis protein PgaD	5.28457	5.15447	4.79946	-1.60596	-1.24395	-2.19971	6.76271	0.000746
	MAG107	MAG107_contig_30_3853			unknown	2.36717	2.28523	1.99973	-3.69306	-3.64187	-6.29867	6.76191	0.0127
	MAG107	MAG107_contig_30_11			unknown	1.67179	1.22996	0.793463	-3.68891	-6.92524	-5.97572	6.7617	0.0139
	MAG107	MAG107_contig_30_671			3-oxoadipate CoA-transferase, alpha subunit [EC:2,8,3,6]	2.2119	1.62493	0.920743	-5.5771	-5.06655	-4.88021	6.76048	0.00715
	MAG107	MAG107_contig_30_4184			unknown	3.69099	2.7494	3.20905	-2.9765	-4.17754	-3.47399	6.75916	0.000154
	MAG107	MAG107_contig_30_3574			glyoxylate/hydroxypyruvate/2-ketogluconate reductase [EC:1,1,1,79 1,1,1,81 1,1,1,215]	4.66072	4.25391	3.93567	-1.89089	-3.08421	-2.44201	6.7558	0.00191
	MAG107	MAG107_contig_30_1657			carboxymethylenebutenolidase [EC:3,1,1,45]	6.09875	5.494	5.2292	-0.589459	-1.54953	-1.3054	6.75544	0.000497
	MAG107	MAG107_contig_30_1731			unknown	1.88361	1.46611	0.833497	-3.6432	-6.31392	-6.12206	6.75413	0.00936
	MAG107	MAG107_contig_30_3749			nitrogen fixation protein NifU and related proteins	10.2662	9.04751	8.7321	2.79034	2.59636	2.3992	6.75332	0.00288
	MAG107	MAG107_contig_30_2264			unknown	3.94562	3.31481	3.05943	-2.58504	-4.53404	-2.81729	6.75207	0.0073
	MAG107	MAG107_contig_30_950			unknown	5.84707	5.25187	4.84982	-2.25595	-1.38723	-0.662414	6.75145	0.0121
	MAG107	MAG107_contig_30_3728			uncharacterized protein	3.37993	3.20852	2.74924	-3.2574	-3.91047	-3.74078	6.74878	0.000791
	MAG111	MAG111_contig_1_412			putative lipoprotein	0.540186	-0.253796	-0.338854	-7.02547	-6.70192	-6.5708	6.74857	0.00373
	MAG111	MAG111_contig_1_1162			large subunit ribosomal protein L6	2.71515	2.71435	2.15875	-5.75887	-3.82487	-3.07336	6.74845	0.0189
	MAG107	MAG107_contig_30_634			vanillate monooxygenase ferredoxin subunit	1.51937	0.869737	0.679847	-5.58326	-6.25896	-5.32352	6.7449	0.00301
	MAG107	MAG107_contig_30_3571			unknown	6.56894	5.94633	5.45044	-0.450339	-1.65726	-0.160447	6.74459	0.0076
	MAG107	MAG107_contig_30_3754			DNA-binding protein HU-beta	9.8426	9.2796	9.24799	3.91474	2.11232	2.1104	6.74424	0.00364
	MAG107	MAG107_contig_30_2362			uncharacterized protein	5.81339	5.65128	5.3352	-0.982078	-1.12578	-1.32146	6.74306	4.17e-05
	MAG107	MAG107_contig_30_3104			tryptophan synthase beta chain [EC:4,2,1,20]	1.77454	1.2159	0.611031	-4.33095	-5.75099	-6.54408	6.7425	0.00229
	MAG107	MAG107_contig_30_3178			penicillin G amidase [EC:3,5,1,11]	1.26945	0.829184	0.380585	-5.57325	-6.26332	-5.91036	6.74205	0.00123
	MAG107	MAG107_contig_30_572			unknown	2.51821	2.70548	2.57918	-2.53729	-3.19967	-6.68402	6.74128	0.0344
	MAG107	MAG107_contig_30_4273			transaldolase [EC:2,2,1,2]	5.1927	4.7851	4.48998	-1.2056	-2.40559	-2.14205	6.74033	0.00121
	MAG110	MAG110_contig_418_35			ribosome maturation factor RimP	1.28181	0.954189	0.354655	-5.02485	-4.68286	-7.9185	6.73895	0.0135
	MAG134	MAG134_contig_780_3201			unknown	5.12554	2.95483	2.13365	-0.395921	-2.77799	-6.82098	6.7363	0.0261
	MAG107	MAG107_contig_30_762			ADP-ribose/FAD diphosphatase [EC:3,6,1,13 3,6,1,18]	7.25267	6.67213	6.52547	0.604774	-0.0250273	-0.331512	6.73401	8.78e-05
	MAG107	MAG107_contig_30_154			Bacterial transcriptional regulator	1.77269	1.38797	0.770288	-4.01925	-7.52928	-4.71986	6.73311	0.0255
	MAG107	MAG107_contig_30_3306			uncharacterized protein	1.38378	1.35731	0.284301	-5.22996	-4.86227	-7.07047	6.72937	0.00244
	MAG107	MAG107_contig_30_2802			cell division protein ZapA	5.41593	4.64161	4.35636	-1.41526	-1.50203	-2.85569	6.72896	0.00215
	MAG134	MAG134_contig_780_409			phosphoenolpyruvate---glycerone phosphotransferase subunit DhaM [EC:2,7,1,121]	2.22099	1.55293	0.876425	-3.5667	-5.23608	-6.73326	6.7288	0.00607
	MAG107	MAG107_contig_30_240			isocitrate dehydrogenase [EC:1,1,1,42]	3.04937	2.70678	2.419	-3.32832	-3.94484	-4.73724	6.72852	0.00115
	MAG107	MAG107_contig_30_1810			unknown	2.68351	2.11852	1.71046	-4.01424	-5.09456	-4.5597	6.727	0.00164
	MAG107	MAG107_contig_30_383			unknown	2.97911	2.71715	2.38449	-2.87323	-4.41279	-4.81283	6.72653	0.0042
	MAG111	MAG111_contig_1_1031			twitching motility protein PilJ	0.0189475	-0.278095	-0.392851	-5.97499	-8.24868	-6.60723	6.7263	0.00853
	MAG107	MAG107_contig_30_233			EamA-like transporter family	2.45409	1.76695	1.4961	-3.40832	-3.46434	-7.58614	6.72532	0.03
	MAG107	MAG107_contig_30_3326			apolipoprotein D and lipocalin family protein	5.26323	5.02079	4.59896	-1.38049	-1.74037	-2.1702	6.72468	3.63e-05
	MAG107	MAG107_contig_30_2410			unknown	11.3133	10.4142	10.485	4.1693	4.14645	3.72462	6.72405	0.00142
	MAG107	MAG107_contig_30_121			Bacterial regulatory proteins, tetR family	3.5187	3.1229	2.77734	-2.11221	-4.277	-4.35855	6.72223	0.00665
	MAG107	MAG107_contig_30_538			TetR/AcrR family transcriptional regulator, transcriptional repressor for nem operon	2.97683	2.36123	1.80487	-3.74519	-4.72621	-4.54878	6.72103	0.000992
	MAG107	MAG107_contig_30_2062			pilus assembly protein FimV	2.53906	2.09464	1.70375	-4.46209	-4.92567	-4.4351	6.72011	0.00187
	MAG111	MAG111_contig_1_2469			cold shock protein	3.59463	4.55704	3.96482	-1.91894	-2.78157	-3.3387	6.71857	0.00795
	MAG107	MAG107_contig_30_3230			acyl-CoA dehydrogenase [EC:1,3,99,-]	1.69655	0.842271	0.106295	-5.23535	-4.23952	-8.03361	6.71786	0.0171
	MAG134	MAG134_contig_780_2519			glycerol-3-phosphate dehydrogenase [EC:1,1,5,3]	0.557591	0.556836	0.271199	-4.14123	-5.91576	-8.70397	6.71553	0.0325
	MAG111	MAG111_contig_1_2207			topoisomerase IV subunit B [EC:5,6,2,2]	-1.54595	-2.7749	-2.62471	-8.44179	-8.12997	-10.5178	6.71466	0.0119
	MAG107	MAG107_contig_30_196			filamentous hemagglutinin	1.93782	1.50894	1.0443	-4.47706	-5.27344	-5.90204	6.71453	0.000547
	MAG107	MAG107_contig_30_1660			apo-salmochelin esterase [EC:3,1,1,107]	1.27303	1.0247	0.452237	-5.55053	-5.81332	-6.02784	6.71388	0.000303
	MAG107	MAG107_contig_30_792			unknown	8.38497	7.78146	7.1025	1.49931	1.19496	0.444169	6.71016	0.00018
	MAG107	MAG107_contig_30_3070			FCD domain	3.47033	2.73942	2.10804	-3.17023	-3.38321	-5.25312	6.70811	0.00285
	MAG107	MAG107_contig_30_3547			unknown	6.37506	5.80032	5.52597	-0.395921	-1.77799	-0.24781	6.70769	0.006
	MAG107	MAG107_contig_30_94			LysR substrate binding domain	2.26787	1.83956	1.28062	-4.57677	-4.51795	-5.63897	6.70725	0.000689
	MAG107	MAG107_contig_30_742			AraC family transcriptional regulator	2.94991	2.45041	2.29066	-3.51285	-4.18664	-4.72801	6.70616	0.000599
	MAG107	MAG107_contig_30_298			Helix-turn-helix domain	3.25315	3.0383	2.81645	-2.58026	-4.71632	-3.70991	6.7048	0.00695
	MAG107	MAG107_contig_30_325			unknown	9.78669	9.64829	9.51459	3.32337	3.00307	2.51074	6.70413	0.000561
	MAG107	MAG107_contig_30_1240			AMP-polyphosphate phosphotransferase [EC:2,7,4,33]	4.10386	3.73438	3.52756	-2.77127	-2.98261	-2.9906	6.70343	0.000237
	MAG107	MAG107_contig_30_2697			Spore Coat Protein U domain	1.83242	0.870503	0.786421	-4.32088	-5.5606	-6.73205	6.70096	0.00384
	MAG107	MAG107_contig_30_2591			GDYXXLXY protein	2.91115	2.43596	2.06725	-3.0042	-3.02846	-6.65506	6.70069	0.0224
	MAG107	MAG107_contig_30_1687			unknown	8.03084	7.2303	7.07676	1.09881	0.762485	0.379421	6.69906	0.0004
	MAG107	MAG107_contig_30_2792			two-component system, OmpR family, sensor histidine kinase KdpD [EC:2,7,13,3]	1.61963	1.01709	0.494201	-5.40481	-5.09519	-6.46431	6.69841	0.00192
	MAG107	MAG107_contig_30_3589			LysE type translocator	2.34377	1.99193	0.975975	-5.21228	-4.87472	-4.69303	6.69723	0.00671
	MAG107	MAG107_contig_30_2041			OmpA-OmpF porin, OOP family	3.99293	3.60879	3.2579	-1.57828	-4.01322	-3.64006	6.69706	0.00794
	MAG107	MAG107_contig_30_3004			arsenite transporter	1.74527	1.04836	0.880733	-4.42811	-6.668	-5.31975	6.69674	0.00575
	MAG107	MAG107_contig_30_4461			Protein of unknown function (DUF3426)	3.86224	3.7063	3.40603	-2.65264	-3.32841	-3.1304	6.69534	0.000643
	MAG107	MAG107_contig_30_3999			Haloacid dehalogenase-like hydrolase	1.70473	0.902074	0.648291	-6.42223	-4.5039	-5.90198	6.6944	0.0136
	MAG111	MAG111_contig_1_1863			nucleoside-diphosphate kinase [EC:2,7,4,6]	1.61445	1.69305	1.20525	-4.02075	-3.6494	-7.88623	6.68971	0.0309
	MAG107	MAG107_contig_30_2486			DNA repair protein SbcD/Mre11	2.99162	2.50201	2.06624	-2.67183	-5.81486	-4.02234	6.68963	0.0148
	MAG107	MAG107_contig_30_2269			3-(methylthio)propionyl---CoA ligase [EC:6,2,1,44]	3.16797	2.74422	2.48811	-3.3963	-3.98368	-4.28664	6.68897	9.1e-05
	MAG107	MAG107_contig_30_2583			unknown	5.99858	5.74805	5.63895	0.425577	-2.77843	-0.327158	6.68853	0.0186
	MAG107	MAG107_contig_30_1615			dihydroxy-acid dehydratase [EC:4,2,1,9]	5.63936	5.2162	4.90399	-0.719108	-1.84352	-1.74059	6.68759	0.000925
	MAG107	MAG107_contig_30_4505			DJ-1/PfpI family	4.43317	4.49141	4.16581	-2.12183	-1.65565	-3.19131	6.68639	0.00281
	MAG107	MAG107_contig_30_4138			Alpha/beta hydrolase family	3.60529	3.28739	2.9896	-3.09521	-3.96519	-3.1132	6.6853	0.00246
	MAG107	MAG107_contig_30_1093			unknown	2.68859	2.19834	1.88665	-3.96918	-3.64208	-5.66997	6.68494	0.00545
	MAG107	MAG107_contig_30_4423			unknown	6.61793	6.20267	6.17219	-0.167961	0.504631	-1.39841	6.68485	0.00653
	MAG107	MAG107_contig_30_2265			transcriptional regulator	2.90927	2.37727	2.25106	-4.65221	-4.31522	-3.54787	6.6843	0.00574
	MAG107	MAG107_contig_30_811			glutamate/aspartate transport system permease protein	4.41545	4.13818	3.64893	-2.68153	-2.08105	-3.08543	6.68352	0.00145
	MAG107	MAG107_contig_30_2447			unknown	4.93536	4.65239	4.43546	-1.95128	-0.829988	-3.24593	6.68347	0.00913
	MAG107	MAG107_contig_30_3672			branched chain amino acid efflux pump	2.65687	2.28711	2.05424	-4.05621	-4.45892	-4.53616	6.68317	5.02e-05
	MAG134	MAG134_contig_780_3236			Protein of unknown function (DUF3545)	6.18082	5.5884	4.80317	0.0591753	-1.82491	-1.70845	6.68219	0.00326
	MAG111	MAG111_contig_1_1136			large subunit ribosomal protein L11	2.48397	2.30451	1.80963	-3.46317	-6.02774	-3.95691	6.68197	0.015
	MAG107	MAG107_contig_30_2078			D-glutamate cyclase [EC:4,2,1,48]	1.99768	1.09549	0.826453	-3.66485	-7.14677	-5.31298	6.68141	0.0138
	MAG107	MAG107_contig_30_3305			heme oxygenase (biliverdin-IX-beta and delta-forming) [EC:1,14,99,58]	1.46124	0.31198	0.129402	-4.52322	-5.7683	-7.84544	6.67986	0.00928
	MAG107	MAG107_contig_30_1375			unknown	3.04004	2.72548	2.35795	-3.27385	-4.52588	-4.11608	6.67976	0.00187
	MAG107	MAG107_contig_30_809			RNA polymerase sigma-54 factor	4.3452	3.96261	3.63703	-1.97858	-2.90922	-3.20627	6.67964	0.00071
	MAG107	MAG107_contig_30_3950			2-oxo-4-hydroxy-4-carboxy-5-ureidoimidazoline decarboxylase [EC:4,1,1,97]	1.37402	1.16555	0.619713	-5.72436	-4.94483	-6.2089	6.67913	0.00194
	MAG110	MAG110_contig_805_27	fatty acid	acat,atoB	acetyl-CoA C-acetyltransferase [EC:2,3,1,9]	0.379721	0.421727	-0.437684	-5.61064	-8.56087	-5.50191	6.67906	0.0299
	MAG107	MAG107_contig_30_2826			peptide/nickel transport system ATP-binding protein	2.09544	1.44834	0.849687	-4.82702	-5.51362	-5.3024	6.67884	0.00155
	MAG130	MAG130_contig_245_341			ribonuclease E [EC:3,1,26,12]	-1.7659	-2.01109	-2.3407	-7.79679	-8.78638	-9.57011	6.67853	0.00273
	MAG107	MAG107_contig_30_1211			tRNA-binding protein	6.27987	5.46696	5.40855	-0.1438	-1.35448	-1.37778	6.67714	0.000362
	MAG107	MAG107_contig_30_3887			Uncharacterized protein conserved in bacteria (DUF2147)	3.03389	2.14479	1.92583	-3.54325	-3.75878	-5.61996	6.6755	0.00506
	MAG107	MAG107_contig_30_3421			Aldo/keto reductase family	4.66896	4.25272	3.95357	-2.24934	-2.2518	-2.64589	6.67409	0.000351
	MAG107	MAG107_contig_30_857			unknown	4.61462	4.41908	4.14852	-1.9525	-2.73375	-2.15361	6.67403	0.00142
	MAG107	MAG107_contig_30_4508			serine protease SohB [EC:3,4,21,-]	5.6755	5.26869	5.11907	-0.797145	-1.42577	-1.72947	6.67188	0.000267
	MAG107	MAG107_contig_30_3752			unknown	5.5167	5.16616	5.03973	-1.34416	-1.54978	-1.39801	6.67152	0.000346
	MAG107	MAG107_contig_30_2652			Permuted papain-like amidase enzyme, YaeF/YiiX, C92 family	2.89815	2.64876	2.47678	-2.02975	-4.86197	-5.09552	6.67031	0.0166
	MAG107	MAG107_contig_30_607			paraquat-inducible protein B	2.67179	2.44169	1.8752	-3.412	-4.90636	-4.69464	6.66723	0.00304
	MAG107	MAG107_contig_30_1849			Inner membrane component of T3SS, cytoplasmic domain	6.52391	5.98138	5.73188	-0.228655	-0.73238	-0.798509	6.66557	0.000106
	MAG107	MAG107_contig_30_3592			iron complex outermembrane recepter protein	1.60601	1.13056	0.728539	-5.55531	-6.09274	-4.87806	6.66374	0.00624
	MAG107	MAG107_contig_30_1097			polar amino acid transport system substrate-binding protein	1.81392	0.781141	0.181751	-6.07464	-5.16676	-5.96716	6.66179	0.00845
	MAG107	MAG107_contig_30_627			(E)-2-((N-methylformamido)methylene)succinate hydrolase [EC:3,5,1,-]	1.54418	0.844852	-2.16406e-05	-5.20845	-4.46658	-7.91417	6.6594	0.0125
	MAG107	MAG107_contig_30_3268			type VI secretion system secreted protein VgrG	2.13086	1.73709	1.13904	-4.89002	-4.77442	-5.30536	6.65893	0.000746
	MAG107	MAG107_contig_30_559	alkane	hcaD	3-phenylpropionate/trans-cinnamate dioxygenase ferredoxin reductase component [EC:1,18,1,3]	1.4217	0.314082	-0.555481	-5.33095	-7.33595	-6.12903	6.65875	0.00806
	MAG107	MAG107_contig_30_3244			3-oxoadipate CoA-transferase, beta subunit [EC:2,8,3,6]	0.858323	0.526429	0.12067	-4.7592	-6.88495	-6.82428	6.65795	0.00645
	MAG107	MAG107_contig_30_4375			unknown	3.36292	3.02452	2.53157	-1.8007	-2.06143	-7.19248	6.65787	0.0492
	MAG107	MAG107_contig_30_2590			Domain of unknown function (DUF4401)	2.56649	2.00632	1.62763	-3.86088	-4.75041	-5.15909	6.65694	0.000299
	MAG111	MAG111_contig_1_1171			DNA-directed RNA polymerase subunit alpha [EC:2,7,7,6]	1.71861	1.80956	1.2246	-4.95832	-3.50031	-6.75719	6.6562	0.0132
	MAG107	MAG107_contig_30_1881			beta-hydroxylase [EC:1,14,11,-]	5.22261	4.83821	4.75536	-1.58326	-1.80204	-1.7628	6.65476	0.000157
	MAG107	MAG107_contig_30_2019			nucleobase:cation symporter-1, NCS1 family	1.68099	1.26915	0.491268	-5.48108	-5.70258	-5.33399	6.65302	0.00392
	MAG107	MAG107_contig_30_3832			unknown	2.19307	1.72289	1.02317	-2.53737	-6.4581	-6.02295	6.65252	0.0225
	MAG107	MAG107_contig_30_3783			2-hydroxy-3-keto-5-methylthiopentenyl-1-phosphate phosphatase [EC:3,1,3,87]	1.79378	1.48115	0.803235	-6.57649	-5.24605	-4.05561	6.65211	0.0225
	MAG107	MAG107_contig_30_4198			FAD:protein FMN transferase [EC:2,7,1,180]	1.31675	1.19426	0.818024	-5.29832	-6.20705	-5.12168	6.65203	0.00401
	MAG111	MAG111_contig_1_2476			FKBP-type peptidyl-prolyl cis-trans isomerase SlyD [EC:5,2,1,8]	1.43687	1.84859	1.69784	-5.47655	-5.11694	-4.37827	6.65169	0.00187
	MAG134	MAG134_contig_780_322			methyl-galactoside transport system substrate-binding protein	2.70644	2.69895	2.23178	-2.55566	-4.35036	-5.41117	6.65145	0.0114
	MAG107	MAG107_contig_30_4155			NAD-dependent protein deacetylase/lipoamidase [EC:2,3,1,286 2,3,1,313]	2.21474	1.74388	1.29629	-3.51674	-6.18521	-4.99611	6.65099	0.00968
	MAG107	MAG107_contig_30_3892			Bacterial regulatory helix-turn-helix protein, lysR family	1.60071	1.19661	0.421619	-3.46881	-6.73059	-6.5313	6.64988	0.0155
	MAG107	MAG107_contig_30_476			Nadh:flavin oxidoreductase / Nadh oxidase family	2.60674	1.91951	1.25754	-5.10895	-4.79237	-4.26311	6.64941	0.00898
	MAG107	MAG107_contig_30_2001			unknown	4.88555	4.33872	3.93955	-2.32298	-0.708981	-3.75148	6.64909	0.0146
	MAG107	MAG107_contig_30_1732			L-amino acid N-acyltransferase [EC:2,3,1,-]	2.01832	1.65805	1.29404	-5.61526	-4.26118	-5.1002	6.64902	0.00586
	MAG107	MAG107_contig_30_1618			Surface-adhesin protein E	4.89608	4.39166	3.98038	-2.18589	-1.81288	-2.67941	6.64877	0.00145
	MAG107	MAG107_contig_30_2568			Protein of unknown function (DUF3298)	6.08352	5.57001	5.45761	-0.425387	-1.04913	-1.35878	6.64815	0.000183
	MAG107	MAG107_contig_30_2799			unknown	6.58497	6.55882	6.25985	0.227778	0.00669298	-0.774424	6.64787	0.000915
	MAG107	MAG107_contig_30_3714			unknown	5.28792	4.56133	4.28697	-1.60768	-1.81932	-2.37885	6.64736	0.000502
	MAG107	MAG107_contig_30_454			unknown	1.18994	1.59399	1.09969	-4.96715	-5.64282	-5.44493	6.64617	0.00225
	MAG107	MAG107_contig_30_1681			transcription antitermination protein NusB	7.66062	7.05031	6.73352	0.959859	0.18212	0.368668	6.6446	0.000496
	MAG107	MAG107_contig_30_1309			Acetyltransferase (GNAT) domain, PanZ	5.89944	5.38494	5.34175	-0.941365	-1.33425	-1.02541	6.64239	0.000457
	MAG107	MAG107_contig_30_438			ABC transporter	4.07492	3.83159	3.49963	-2.51005	-2.65088	-3.35135	6.63947	0.000273
	MAG111	MAG111_contig_1_1137			large subunit ribosomal protein L1	0.584443	0.287129	-0.181621	-5.53693	-8.25964	-5.43126	6.63926	0.0214
	MAG107	MAG107_contig_30_4077			unknown	5.74659	5.56811	5.39211	0.519793	-2.85737	-0.872921	6.63911	0.0195
	MAG107	MAG107_contig_30_4380			unknown	5.47297	5.17947	4.8579	-2.08918	-0.899084	-1.41824	6.63895	0.00487
	MAG107	MAG107_contig_30_126			unknown	2.04545	1.5567	1.1575	-5.19967	-4.277	-5.68048	6.63893	0.00397
	MAG107	MAG107_contig_30_381			proton-dependent oligopeptide transporter, POT family	2.23134	1.45061	1.08171	-4.7972	-5.22059	-5.13511	6.63885	0.00125
	MAG107	MAG107_contig_30_4131			unknown	8.5459	7.81525	7.90673	1.81261	1.49205	1.04774	6.63849	0.000593
	MAG107	MAG107_contig_30_156			Iron-containing alcohol dehydrogenase	1.56292	0.868979	0.338635	-4.57202	-6.52234	-6.04833	6.63774	0.00333
	MAG107	MAG107_contig_30_1298			Male sterility protein	2.42518	1.77417	1.53063	-4.28496	-3.96624	-5.93143	6.63754	0.00559
	MAG107	MAG107_contig_30_2579			unknown	5.27324	4.70965	4.55703	-0.934866	-1.85946	-2.57614	6.6368	0.00164
	MAG107	MAG107_contig_30_2901			trans-2,3-dihydro-3-hydroxyanthranilate isomerase [EC:5,3,3,17]	3.94808	3.177	3.03457	-2.52179	-3.41912	-3.80709	6.63588	0.00027
	MAG107	MAG107_contig_30_2137			Domain of unknown function (DUF1963)	3.35298	3.10087	2.8572	-3.10966	-2.78308	-4.70342	6.63574	0.00545
	MAG107	MAG107_contig_30_4242			presequence protease [EC:3,4,24,-]	5.77907	5.40365	5.06106	-0.867531	-1.23837	-1.55442	6.6347	2.14e-06
	MAG107	MAG107_contig_30_2259			unknown	5.9841	5.52195	5.30864	-0.794983	-0.718023	-1.57277	6.63349	0.000898
	MAG107	MAG107_contig_30_3390			membrane fusion protein, multidrug efflux system	1.59534	1.1423	0.740142	-4.64825	-5.23406	-6.53945	6.63318	0.0024
	MAG107	MAG107_contig_30_2507			Uncharacterized protein conserved in bacteria (DUF2252)	1.70081	1.1328	0.636645	-4.14009	-6.40872	-5.87914	6.63273	0.00551
	MAG107	MAG107_contig_30_78			NMT1-like family	1.74146	0.838427	0.57089	-4.52002	-5.42242	-6.80421	6.63248	0.00312
	MAG111	MAG111_contig_1_1168			small subunit ribosomal protein S13	2.35981	3.07186	2.81572	-3.27446	-2.30891	-6.06357	6.63144	0.0277
	MAG111	MAG111_contig_1_76			murein DD-endopeptidase [EC:3,4,24,-]	-0.247114	-0.517404	-0.287628	-6.38993	-6.07543	-8.47271	6.62864	0.0141
	MAG107	MAG107_contig_30_4497			Family of unknown function (DUF6847)	5.2299	4.54969	4.25518	-0.570057	-2.63788	-2.64231	6.62834	0.00404
	MAG102	MAG102_contig_73_1882			glycerol transport system ATP-binding protein	2.44329	3.31765	2.54381	-4.13825	-2.81959	-4.61479	6.62579	0.00199
	MAG107	MAG107_contig_30_824			Bacterial regulatory proteins, tetR family	2.69772	1.78753	2.12453	-2.55252	-3.20654	-7.50834	6.62572	0.0479
	MAG107	MAG107_contig_30_3311			hemoglobin/transferrin/lactoferrin receptor protein	1.69299	0.936689	0.513663	-5.94215	-4.95529	-5.83154	6.6241	0.00616
	MAG111	MAG111_contig_1_582			unknown	-0.133011	0.166754	0.138054	-5.86704	-6.54129	-7.29086	6.62366	0.00545
	MAG107	MAG107_contig_30_3195			LrgB-like family	2.32829	1.12223	0.984815	-6.48592	-4.56884	-4.38045	6.62352	0.0265
	MAG107	MAG107_contig_30_92			Helix-turn-helix domain	1.27257	0.603283	0.178555	-5.21908	-5.8979	-6.69618	6.62252	0.000363
	MAG107	MAG107_contig_30_2060			L-asparaginase [EC:3,5,1,1]	3.4969	2.99236	2.66025	-2.88193	-3.25324	-4.58128	6.62199	0.00221
	MAG111	MAG111_contig_1_1149			large subunit ribosomal protein L23	1.59754	2.44162	1.38262	-7.30759	-3.16934	-3.96465	6.62112	0.0286
	MAG107	MAG107_contig_30_163			Spore Coat Protein U domain	1.93935	0.605703	0.35629	-5.45069	-5.33758	-6.17352	6.62104	0.004
	MAG107	MAG107_contig_30_4469			unknown	4.03841	3.59049	3.39009	-2.89035	-3.06737	-2.88567	6.62079	0.000817
	MAG111	MAG111_contig_1_2310			glutamate dehydrogenase [EC:1,4,1,2]	-2.07631	-2.08357	-2.24907	-8.9705	-6.85588	-10.4445	6.62065	0.022
	MAG107	MAG107_contig_30_3387			tRNA_anti-like	2.69291	2.21956	1.89237	-3.21064	-5.39283	-4.45308	6.62046	0.00593
	MAG107	MAG107_contig_30_1665			Heavy-metal-associated domain	7.24647	6.83273	6.37918	0.26005	0.789571	-0.452017	6.62026	0.00194
	MAG107	MAG107_contig_30_3715			unknown	2.7542	2.45038	2.15763	-3.90285	-3.88751	-4.70546	6.61934	0.000532
	MAG108	MAG108_contig_46_4616			3-methylcrotonyl-CoA carboxylase beta subunit [EC:6,4,1,4]	6.85182	5.99071	5.86482	-0.544048	4.32802e-05	-0.606215	6.61919	0.00386
	MAG110	MAG110_contig_248_52			Acetyl-CoA dehydrogenase C-terminal like	-0.250008	0.110938	-0.789811	-6.82434	-5.07749	-8.88436	6.6191	0.0157
	MAG107	MAG107_contig_30_3534			unknown	0.387638	-0.123126	-0.690007	-6.54258	-6.71961	-7.01751	6.61807	0.000693
	MAG107	MAG107_contig_30_4252			cytochrome bd-I ubiquinol oxidase subunit X [EC:7,1,1,7]	6.27176	4.69844	3.39619	-2.72029	-1.12728	-1.63931	6.61776	0.0318
	MAG107	MAG107_contig_30_1633			peptidoglycan LD-endopeptidase CwlK [EC:3,4,-,-]	1.88207	1.09684	0.648465	-4.35103	-5.17286	-6.70138	6.61755	0.00305
	MAG107	MAG107_contig_30_3665			integration host factor subunit beta	11.0278	10.5882	10.6545	4.29875	4.25295	3.86802	6.61694	0.000459
	MAG107	MAG107_contig_30_1689			nicotinate phosphoribosyltransferase [EC:6,3,4,21]	6.2459	5.89335	5.54671	-0.168027	-1.33672	-0.660083	6.61693	0.00222
	MAG107	MAG107_contig_30_4308			poly[(R)-3-hydroxyalkanoate] polymerase subunit PhaC [EC:2,3,1,304]	2.52946	2.10558	2.02847	-4.28496	-4.13617	-4.76151	6.61538	0.000798
	MAG107	MAG107_contig_30_3424			Peptidase family M23	5.02131	4.56504	4.32089	-1.24164	-1.9153	-2.78127	6.61515	0.00144
	MAG107	MAG107_contig_30_3414			Isochorismatase family	2.77287	2.18069	1.5476	-3.52043	-4.49543	-5.32575	6.61426	0.000662
	MAG107	MAG107_contig_30_3330			unknown	1.86604	0.773591	1.10581	-5.32494	-4.95981	-5.81223	6.61414	0.00454
	MAG107	MAG107_contig_30_4247			Inner membrane protein YqiJ, OB-fold	4.03974	3.69299	3.18077	-2.86503	-2.84895	-3.20839	6.61196	0.000534
	MAG107	MAG107_contig_30_3162			Helix-turn-helix domain	1.27119	0.666002	0.275508	-4.47887	-6.96578	-6.1782	6.61185	0.00682
	MAG107	MAG107_contig_30_2355			Uncharacterized protein conserved in bacteria (DUF2147)	4.36174	4.22219	4.10004	-2.20494	-2.83715	-2.10923	6.61177	0.00139
	MAG107	MAG107_contig_30_2656			ribonuclease T [EC:3,1,13,-]	5.44084	5.19081	5.07377	-1.32251	-1.57299	-1.2322	6.61104	0.000532
	MAG107	MAG107_contig_30_3340			unknown	7.67306	7.27414	6.99434	1.53468	0.5835	-0.00903498	6.6108	0.00146
	MAG107	MAG107_contig_30_3020			unknown	4.98423	4.84777	4.57535	-1.23225	-2.46936	-1.72201	6.61032	0.00286
	MAG107	MAG107_contig_30_3740			porphyrinogen peroxidase [EC:1,11,1,-]	3.43214	3.07123	2.78634	-2.51787	-3.83988	-4.17954	6.609	0.00248
	MAG107	MAG107_contig_30_2462			unknown	2.78817	2.42273	2.11241	-3.3842	-4.25744	-4.86091	6.60862	0.00125
	MAG107	MAG107_contig_30_2539			two-component system, OmpR family, response regulator	4.55311	4.13298	3.93862	-1.62794	-2.69438	-2.87795	6.60832	0.00104
	MAG103	MAG103_contig_987_443			large subunit ribosomal protein L20	2.86818	2.47429	1.66702	-3.31066	-3.92739	-5.57685	6.60813	0.0024
	MAG107	MAG107_contig_30_2183			Family of unknown function (DUF695)	1.95214	1.25688	1.21956	-3.57948	-4.84603	-6.96285	6.60565	0.0145
	MAG107	MAG107_contig_30_1713			uncharacterized protein	2.97333	2.44025	1.96266	-3.89066	-4.36966	-4.17669	6.60442	0.00124
	MAG107	MAG107_contig_30_1651			alcohol/geraniol dehydrogenase (NADP+) [EC:1,1,1,2 1,1,1,183]	4.54222	4.30298	3.89712	-1.42186	-2.37053	-3.27695	6.60389	0.00281
	MAG111	MAG111_contig_1_1857			GTPase	-1.34025	-1.1182	-1.86027	-6.92213	-7.60727	-9.59812	6.60293	0.00884
	MAG107	MAG107_contig_30_976			stearoyl-CoA desaturase (Delta-9 desaturase) [EC:1,14,19,1]	2.72609	2.22508	1.81003	-3.41505	-5.20812	-4.42293	6.60243	0.00395
	MAG107	MAG107_contig_30_1630			putative pyrimidine permease RutG	2.35889	1.78599	1.4859	-2.92824	-5.93468	-5.31097	6.60156	0.0113
	MAG107	MAG107_contig_30_4142			catechol 1,2-dioxygenase [EC:1,13,11,1]	1.70687	1.41127	0.796897	-4.11549	-5.79308	-5.97765	6.60042	0.00381
	MAG107	MAG107_contig_30_3261			staphyloferrin B biosynthesis citrate synthase	1.42374	1.33006	0.669671	-3.74216	-5.41453	-7.22068	6.60028	0.014
	MAG107	MAG107_contig_30_625			flavin-dependent trigonelline monooxygenase, oxygenase component [EC:1,14,14,-]	0.898812	0.410808	-0.698663	-6.35606	-5.99917	-6.83284	6.59968	0.0026
	MAG108	MAG108_contig_46_4618			3-methylcrotonyl-CoA carboxylase alpha subunit [EC:6,4,1,4]	6.66014	6.03097	5.92301	-0.570323	0.0797979	-0.688039	6.59756	0.00312
	MAG107	MAG107_contig_30_893			unknown	2.39966	2.67993	1.74956	-4.27803	-3.9126	-4.76621	6.59533	5.03e-05
	MAG107	MAG107_contig_30_1266			shikimate kinase [EC:2,7,1,71]	3.20285	2.55776	1.94615	-4.2574	-3.49543	-4.32574	6.59511	0.00436
	MAG107	MAG107_contig_30_1186			ABC1 atypical kinase-like domain	4.94629	4.5328	4.26125	-1.94825	-2.00581	-2.08714	6.59385	0.000589
	MAG107	MAG107_contig_30_4368			unknown	3.24901	3.2616	2.65547	-2.64874	-4.18333	-3.78226	6.59347	0.00469
	MAG107	MAG107_contig_30_2149			unknown	1.731	1.25595	0.932636	-5.57677	-4.22134	-6.06202	6.59324	0.00727
	MAG107	MAG107_contig_30_2922			two-component system, OmpR family, response regulator	2.59553	2.06511	1.44822	-3.06736	-6.05526	-4.54726	6.59292	0.0134
	MAG111	MAG111_contig_1_2101			DNA-binding protein HU-beta	5.81425	5.4206	5.99985	-0.972786	-0.432003	-1.13753	6.59234	0.00337
	MAG107	MAG107_contig_30_3434			serine O-acetyltransferase [EC:2,3,1,30]	4.41444	4.152	3.70529	-1.86557	-2.61802	-3.02082	6.59205	0.000563
	MAG107	MAG107_contig_30_3279			unknown	0.651141	-0.207849	-0.218231	-8.18296	-4.91759	-6.44865	6.59142	0.0318
	MAG107	MAG107_contig_30_2155			FMN-dependent dehydrogenase	2.34698	1.77392	0.988565	-4.14878	-5.15215	-5.36226	6.59089	0.000686
	MAG107	MAG107_contig_30_2814			16S rRNA (cytidine1402-2'-O)-methyltransferase [EC:2,1,1,198]	2.53951	2.14042	1.7573	-5.35211	-3.1529	-4.82999	6.59074	0.0127
	MAG111	MAG111_contig_1_1208			outer membrane protein insertion porin family	-1.08745	-0.929498	-0.853963	-7.8495	-5.46854	-9.32415	6.59043	0.0285
	MAG107	MAG107_contig_30_1005			L,D-transpeptidase catalytic domain	3.87886	3.56235	3.12243	-2.79968	-2.97469	-3.43304	6.59035	4.54e-05
	MAG107	MAG107_contig_30_250			Protein of unknown function (DUF3325)	1.9512	1.68036	0.864224	-7.04548	-3.67641	-4.54771	6.58846	0.0318
	MAG107	MAG107_contig_30_1491			N-acetyl-anhydromuramoyl-L-alanine amidase [EC:3,5,1,28]	4.78418	4.60805	4.39603	-2.06712	-2.26677	-1.64189	6.58801	0.00174
	MAG107	MAG107_contig_30_1457			restriction system protein	3.20885	2.92403	2.37941	-2.7981	-3.9536	-4.49951	6.58783	0.00194
	MAG111	MAG111_contig_1_2136			ribosome maturation factor RimP	0.356516	1.00922	0.37352	-5.79285	-5.44443	-6.78434	6.58696	0.00205
	MAG107	MAG107_contig_30_2128			CDP-diacylglycerol---serine O-phosphatidyltransferase [EC:2,7,8,8]	7.23043	6.8591	6.48861	0.632799	0.0639861	0.12307	6.5861	0.000355
	MAG107	MAG107_contig_30_4170			unknown	5.77007	5.05801	4.15745	-1.91433	-0.570276	-2.28784	6.58599	0.00814
	MAG111	MAG111_contig_1_63			iron-sulfur cluster insertion protein	0.562318	0.909443	1.25532	-4.4234	-7.68696	-4.91954	6.58566	0.025
	MAG107	MAG107_contig_30_2192			gentisate 1,2-dioxygenase [EC:1,13,11,4]	2.92288	2.27305	2.08433	-3.44349	-5.44566	-3.57923	6.58288	0.00829
	MAG107	MAG107_contig_30_1597			anhydro-N-acetylmuramic acid kinase [EC:2,7,1,170]	3.95155	3.39809	3.06029	-2.56299	-3.02913	-3.74568	6.58258	0.000302
	MAG103	MAG103_contig_1008_588			DNA gyrase subunit A [EC:5,6,2,2]	-1.08874	-1.6984	-2.15789	-7.44987	-8.72537	-8.50934	6.57985	0.00115
	MAG107	MAG107_contig_30_710			copper homeostasis protein (lipoprotein)	7.31156	7.01076	7.0488	1.14913	0.72623	-0.241593	6.57912	0.00294
	MAG107	MAG107_contig_30_921			8-amino-7-oxononanoate synthase [EC:2,3,1,47]	2.27964	1.66839	1.13235	-4.1272	-5.26913	-5.25556	6.57742	0.000749
	MAG107	MAG107_contig_30_177			Conserved hypothetical protein 698	1.62427	0.966061	0.655471	-4.71904	-4.98376	-6.78089	6.5765	0.00454
	MAG107	MAG107_contig_30_1772			PadR family transcriptional regulator	2.94871	2.34853	1.76624	-4.84236	-3.49543	-4.32574	6.57567	0.00855
	MAG107	MAG107_contig_30_3992			uncharacterized protein	2.79451	2.15695	1.96112	-4.22458	-5.46163	-3.12323	6.57401	0.0133
	MAG107	MAG107_contig_30_3079			uncharacterized protein	3.38917	3.38655	2.91008	-2.52948	-3.27492	-4.2298	6.57333	0.00291
	MAG103	MAG103_contig_1008_599			small subunit ribosomal protein S6	2.25491	1.82286	1.5996	-4.12821	-7.2933	-2.61996	6.57295	0.0435
	MAG107	MAG107_contig_30_1255			multicomponent K+:H+ antiporter subunit F	3.98966	3.58926	3.03266	-2.32298	-3.03091	-3.75148	6.57232	0.000442
	MAG107	MAG107_contig_30_871			unknown	4.08356	3.77099	3.41261	-2.16799	-2.47793	-3.79218	6.56842	0.00234
	MAG107	MAG107_contig_30_1967			uncharacterized protein	2.37799	2.17863	1.9981	-3.10577	-6.0642	-3.97995	6.56821	0.0163
	MAG107	MAG107_contig_30_2271			neutral ceramidase [EC:3,5,1,23]	1.84106	1.17851	0.51924	-4.99114	-5.19324	-5.98089	6.56803	0.000436
	MAG107	MAG107_contig_30_3820			Hemerythrin HHE cation binding domain	5.10798	4.30803	4.24879	-1.66919	-2.30958	-2.05634	6.56664	0.000445
	MAG107	MAG107_contig_30_2179			TatD DNase family protein [EC:3,1,21,-]	6.9428	6.57332	6.40046	0.131603	0.0196023	0.065848	6.56651	0.00044
	MAG107	MAG107_contig_30_1101			unknown	4.69735	4.43966	4.11974	-1.31834	-2.83288	-2.29122	6.5664	0.00318
	MAG107	MAG107_contig_30_47			indole-3-glycerol phosphate synthase [EC:4,1,1,48]	5.19257	4.40362	4.02304	-1.31122	-2.80812	-1.95542	6.56466	0.00295
	MAG107	MAG107_contig_30_635			GntR family transcriptional regulator, vanillate catabolism transcriptional regulator	2.57302	1.87999	1.51765	-3.27385	-6.11084	-4.33848	6.56461	0.0116
	MAG107	MAG107_contig_30_639			unknown	3.53958	3.26529	2.69566	-2.50707	-4.03799	-3.64186	6.56249	0.00333
	MAG107	MAG107_contig_30_4564			short-chain fatty acids transporter	2.47941	2.122	1.43495	-4.12243	-5.03002	-4.49859	6.56246	0.00287
	MAG107	MAG107_contig_30_3386			outer membrane receptor for ferrienterochelin and colicins	1.59227	0.962786	0.588526	-4.67509	-6.27081	-5.59743	6.56231	0.00262
	MAG107	MAG107_contig_30_3471			Bacterial collagen, middle region	1.82738	1.32718	0.804062	-4.91667	-5.36374	-5.44526	6.56143	0.000571
	MAG107	MAG107_contig_30_4036			unknown	2.95093	2.817	2.34203	-4.07674	-3.52539	-3.97058	6.56089	0.00126
	MAG107	MAG107_contig_30_1619			gamma-glutamylputrescine synthase [EC:6,3,1,11]	1.31555	0.79078	0.163138	-5.32947	-5.27759	-6.80519	6.56058	0.00161
	MAG107	MAG107_contig_30_4345			unknown	2.14607	1.92929	1.38481	-6.75065	-3.59265	-3.87416	6.55921	0.0304
	MAG107	MAG107_contig_30_690			unknown	1.26225	0.84244	1.22841	-5.39145	-6.07318	-4.87907	6.55893	0.00131
	MAG107	MAG107_contig_30_691			unknown	2.58694	2.56136	2.50814	-1.84056	-6.51866	-3.661	6.55889	0.0402
	MAG107	MAG107_contig_30_1976			uncharacterized protein	3.08233	2.25533	2.03135	-2.71584	-5.38778	-4.19445	6.55569	0.00716
	MAG111	MAG111_contig_1_47			F-type H+/Na+-transporting ATPase subunit alpha [EC:7,1,2,2 7,2,2,1]	-0.819626	-0.538388	-0.848884	-7.0989	-7.7852	-6.98938	6.55553	0.00281
	MAG107	MAG107_contig_30_2197			benzoate transport porin	2.97531	2.62031	2.11061	-3.70734	-3.39087	-4.86147	6.5553	0.00188
	MAG107	MAG107_contig_30_2623			glycerol-3-phosphate dehydrogenase [EC:1,1,5,3]	2.50268	5.25498	4.6392	-1.6155	-2.71669	-2.9357	6.55492	0.0331
	MAG107	MAG107_contig_30_2778			unknown	2.25113	1.96118	1.38864	-4.68876	-5.93754	-3.43224	6.55317	0.0187
	MAG110	MAG110_contig_62_33			small subunit ribosomal protein S3	5.43603	5.61309	5.062	-0.206247	-1.64119	-1.69826	6.55227	0.00525
	MAG107	MAG107_contig_30_517			succinate-semialdehyde dehydrogenase / glutarate-semialdehyde dehydrogenase [EC:1,2,1,16 1,2,1,79 1,2,1,20]	2.90215	2.39025	2.0224	-3.73065	-3.96367	-4.64684	6.55199	0.000231
	MAG107	MAG107_contig_30_4359			Arabinose-binding domain of AraC transcription regulator, N-term	3.19215	2.85687	2.55811	-3.19279	-3.25931	-4.58727	6.54883	0.00221
	MAG107	MAG107_contig_30_314			dTMP kinase [EC:2,7,4,9]	4.73858	4.42499	4.01247	-1.21472	-2.97469	-2.28104	6.54883	0.00442
	MAG107	MAG107_contig_30_264			unknown	5.362	4.89758	4.93156	-1.15739	-1.00769	-2.28919	6.54847	0.00335
	MAG107	MAG107_contig_30_2205			2,4-didehydro-3-deoxy-L-rhamnonate hydrolase [EC:3,7,1,26]	1.89936	0.90796	0.800654	-5.92946	-5.01965	-5.08543	6.54751	0.00944
	MAG111	MAG111_contig_1_820			low molecular weight protein-tyrosine phosphatase [EC:3,1,3,48]	1.1815	1.13999	1.58386	-4.10149	-4.732	-6.90246	6.5471	0.0219
	MAG111	MAG111_contig_1_2122			twitching motility two-component system response regulator PilH	2.15246	2.51191	3.27874	-4.38584	-2.41619	-4.88065	6.54193	0.0197
	MAG107	MAG107_contig_30_2400			Reverse transcriptase (RNA-dependent DNA polymerase)	1.34265	1.1339	0.797777	-4.37648	-5.79689	-6.17448	6.54073	0.00392
	MAG107	MAG107_contig_30_2166			Methyltransferase domain	3.32144	3.01472	2.81708	-3.36676	-3.02846	-4.07009	6.53952	0.00151
	MAG107	MAG107_contig_30_2474			outer membrane protein assembly factor BamE	8.27769	7.60408	7.69217	1.54859	1.66118	0.74688	6.5391	0.00216
	MAG107	MAG107_contig_30_2613			SsrA-binding protein	5.83947	5.51046	5.4628	-0.264922	-1.07357	-1.4622	6.5378	0.00132
	MAG107	MAG107_contig_30_67			aminoacrylate peracid reductase	2.96271	2.49196	1.84209	-4.59565	-4.21367	-3.50668	6.53758	0.00955
	MAG107	MAG107_contig_30_820			unknown	3.51913	3.32846	2.93624	-1.78161	-4.60773	-3.43435	6.53584	0.0134
	MAG107	MAG107_contig_30_385			Predicted membrane protein (DUF2306)	2.77116	2.33935	1.82878	-4.15357	-4.55822	-3.95503	6.53537	0.00329
	MAG107	MAG107_contig_30_911			porin	5.52358	5.36821	5.18602	-0.85824	-1.39982	-1.26152	6.53247	0.000333
	MAG107	MAG107_contig_30_756			Peptidase C13 family	5.77861	5.50918	5.18974	-0.722027	-0.968258	-1.42818	6.532	4.43e-05
	MAG107	MAG107_contig_30_1522			NADPH-dependent FMN reductase	7.20811	6.4951	6.61056	0.0645242	0.789971	-0.13592	6.53173	0.00428
	MAG107	MAG107_contig_30_4591			unknown	4.2161	3.91709	3.49829	-2.08449	-3.30298	-2.57277	6.53057	0.00288
	MAG107	MAG107_contig_30_449			rod shape-determining protein MreC	4.82745	4.29735	4.15318	-1.87969	-1.68862	-2.7445	6.53026	0.0018
	MAG111	MAG111_contig_1_1369			ferredoxin	4.62915	5.01574	4.82609	-1.26897	-0.501053	-3.34764	6.52955	0.0158
	MAG107	MAG107_contig_30_3623			glutamate:Na+ symporter, ESS family	1.41674	0.710411	0.206781	-5.66669	-5.76492	-5.82089	6.52881	0.00219
	MAG111	MAG111_contig_1_1159			large subunit ribosomal protein L5	1.44472	1.51534	1.25937	-4.82604	-5.23049	-5.30954	6.5285	0.000451
	MAG107	MAG107_contig_30_814			Putative lipoprotein GNA1162-like	4.46165	3.76419	3.65229	-2.1743	-2.08886	-3.44255	6.52794	0.00307
	MAG107	MAG107_contig_30_2834			AraC family transcriptional regulator	3.54086	3.40177	3.07708	-2.1201	-3.54937	-3.89362	6.5276	0.00438
	MAG107	MAG107_contig_30_4008			IucA / IucC family	0.774553	0.0991875	-0.165417	-5.34204	-8.02972	-5.49525	6.52511	0.0159
	MAG107	MAG107_contig_30_2261			protein PsiE	3.90749	3.3084	2.83938	-1.85684	-3.61618	-4.04269	6.52366	0.00337
	MAG107	MAG107_contig_30_239			Protein of unknown function (DUF2867)	3.65136	3.13793	3.1148	-2.36745	-3.5957	-3.70102	6.52275	0.0015
	MAG107	MAG107_contig_30_1421			porphyrinogen peroxidase [EC:1,11,1,-]	5.57756	5.12262	4.99153	-0.830088	-1.20811	-1.83797	6.52263	0.000564
	MAG107	MAG107_contig_30_2044			putative (di)nucleoside polyphosphate hydrolase [EC:3,6,1,-]	5.30098	4.87477	4.75515	-1.0303	-1.67622	-1.93028	6.52256	0.00025
	MAG107	MAG107_contig_30_2800			unknown	3.49745	3.01636	3.01445	-1.99635	-2.09549	-5.94251	6.52087	0.0334
	MAG107	MAG107_contig_30_3248			3-(methylsulfanyl)propanoyl-CoA dehydrogenase [EC:1,3,99,41]	1.61061	0.972435	0.522156	-5.18923	-5.23956	-6.02692	6.5203	0.000681
	MAG107	MAG107_contig_30_2760			GTP 3',8-cyclase [EC:4,1,99,22]	1.66819	1.13538	0.725026	-5.90141	-5.16796	-4.96285	6.52027	0.00714
	MAG111	MAG111_contig_1_588			thioredoxin	0.567789	1.16914	1.25777	-3.88919	-8.2878	-4.38652	6.5194	0.0496
	MAG107	MAG107_contig_30_1049			Domain of unknown function (DUF4124)	4.54016	3.98556	3.86242	-2.72253	-1.5438	-2.89928	6.51792	0.00619
	MAG107	MAG107_contig_30_3836			unknown	2.26721	1.68104	1.17972	-3.88351	-4.76926	-5.77248	6.51774	0.00128
	MAG107	MAG107_contig_30_798			unknown	5.04928	4.6842	4.35938	-1.39418	-1.29497	-2.76877	6.51693	0.00261
	MAG107	MAG107_contig_30_981			deaminated glutathione amidase [EC:3,5,1,128]	4.59221	4.33567	3.88332	-1.8385	-2.23546	-2.6605	6.51522	4.35e-05
	MAG107	MAG107_contig_30_1327			phosphate transport system protein	6.49948	5.83252	5.62322	0.19901	-1.26597	-0.51371	6.51197	0.00207
	MAG107	MAG107_contig_30_2931			anthranilate phosphoribosyltransferase [EC:2,4,2,18]	4.16818	3.89019	3.78236	-1.88193	-2.70575	-3.10736	6.51192	0.00142
	MAG111	MAG111_contig_1_188			DNA polymerase III subunit beta [EC:2,7,7,7]	-0.905088	-0.683555	-0.448593	-7.47071	-6.15216	-7.94723	6.51095	0.00802
	MAG107	MAG107_contig_30_1198			hydroxyacylglutathione hydrolase [EC:3,1,2,6]	4.22035	3.82503	3.4912	-1.72442	-3.65204	-2.61972	6.51092	0.00551
	MAG107	MAG107_contig_30_3112			MFS transporter, MHS family, citrate/tricarballylate:H+ symporter	1.51809	0.891163	0.428807	-4.09753	-5.89724	-6.68891	6.50725	0.00487
	MAG107	MAG107_contig_30_1948			4-hydroxy-3-methylbut-2-en-1-yl diphosphate reductase [EC:1,17,7,4]	5.38893	4.87021	4.67293	-1.1811	-1.77202	-1.63593	6.50704	0.000242
	MAG110	MAG110_contig_756_10			acetyl-CoA carboxylase carboxyl transferase subunit alpha [EC:6,4,1,2 2,1,3,15]	-0.112369	0.33182	-0.865976	-7.22532	-6.9042	-6.03567	6.50622	0.0104
	MAG107	MAG107_contig_30_3463			unknown	2.10412	1.70922	1.36894	-4.01118	-5.2414	-5.08124	6.50537	0.00139
	MAG107	MAG107_contig_30_2450			NADPH:quinone reductase [EC:1,6,5,5]	3.3449	2.75235	2.52351	-3.36133	-3.24715	-4.28576	6.505	0.00153
	MAG107	MAG107_contig_30_4208			GMP/IMP 5'-nucleotidase [EC:3,1,3,-]	4.46801	4.03727	3.83824	-2.11705	-2.24605	-2.80769	6.50477	0.000297
	MAG111	MAG111_contig_1_1172			large subunit ribosomal protein L17	3.47577	4.11345	3.60603	-2.01069	-3.21366	-3.09164	6.50375	0.00683
	MAG107	MAG107_contig_30_2586			membrane-associated protein	5.46718	5.26686	5.0554	-0.836205	-1.32262	-1.55858	6.50228	0.000235
	MAG107	MAG107_contig_30_3873			unknown	3.47825	3.13197	2.80567	-3.2086	-2.98572	-3.89242	6.50088	0.000868
	MAG107	MAG107_contig_30_915			Bacterial low temperature requirement A protein (LtrA)	3.3267	2.8422	2.58131	-3.1272	-3.8097	-3.81498	6.5007	0.000142
	MAG107	MAG107_contig_30_3791	fatty acid	acadm,acd	acyl-CoA dehydrogenase [EC:1,3,8,7]	2.30431	1.4923	1.05272	-4.23448	-4.56998	-5.84807	6.50062	0.00139
	MAG107	MAG107_contig_30_2958			Glutathione-dependent formaldehyde-activating enzyme	3.90399	3.69003	3.64548	-1.94783	-2.06128	-4.25312	6.50058	0.0114
	MAG107	MAG107_contig_30_1845			DNA-binding protein H-NS	11.1419	10.7372	10.9705	4.87899	4.35602	4.11333	6.50042	0.00078
	MAG107	MAG107_contig_30_293			Aminotransferase class I and II	3.11806	2.62104	2.26162	-3.89525	-4.02698	-3.5776	6.50018	0.00284
	MAG103	MAG103_contig_987_261			unknown	4.62619	3.47385	3.59982	-2.50421	-3.70644	-1.58817	6.49956	0.01
	MAG107	MAG107_contig_30_1147			Cys/Met metabolism PLP-dependent enzyme	3.16056	2.63452	2.49314	-2.71324	-4.71797	-3.77442	6.49795	0.0046
	MAG107	MAG107_contig_30_2839			Amidohydrolase family	3.41515	3.07574	2.75483	-3.05951	-3.22525	-3.96206	6.49752	0.000344
	MAG107	MAG107_contig_30_2081			unknown	1.19939	0.825851	0.204041	-5.03414	-6.9805	-5.24788	6.49727	0.0112
	MAG107	MAG107_contig_30_4594			Arm DNA-binding domain	1.70915	0.977016	0.721355	-4.49676	-7.34988	-4.23593	6.4967	0.0222
	MAG107	MAG107_contig_30_4559			dGTPase [EC:3,1,5,1]	4.00567	3.65608	3.35682	-2.28461	-2.82331	-3.36084	6.49578	0.000362
	MAG107	MAG107_contig_30_1758			unknown	9.43499	8.79789	8.62046	2.73582	2.23576	2.39495	6.4956	0.000469
	MAG107	MAG107_contig_30_683			unknown	3.45612	2.76379	2.66702	-1.98874	-6.38883	-2.22089	6.49513	0.0399
	MAG107	MAG107_contig_30_21			phage terminase large subunit	1.55935	0.821702	0.185905	-5.45072	-6.53744	-4.92666	6.49393	0.0114
	MAG107	MAG107_contig_30_3846			short chain dehydrogenase	1.37916	0.834889	0.212594	-4.8266	-5.50027	-6.72806	6.49385	0.00121
	MAG107	MAG107_contig_30_2304	fatty acid	acat,atoB	acetyl-CoA C-acetyltransferase [EC:2,3,1,9]	3.83332	3.32671	2.86794	-2.55189	-2.63501	-4.26519	6.49335	0.00277
	MAG107	MAG107_contig_30_1403			AAA domain	3.62122	3.40159	2.96348	-2.59481	-3.22646	-3.67003	6.49253	0.000453
	MAG107	MAG107_contig_30_2292			phenylalanyl-tRNA synthetase beta chain [EC:6,1,1,20]	6.22483	5.97767	5.61904	-0.126058	-0.791727	-0.735449	6.49159	0.000458
	MAG107	MAG107_contig_30_4253			Cyd operon protein YbgE (Cyd_oper_YbgE)	8.01395	7.37856	7.04679	1.88898	0.385298	0.693061	6.49065	0.0016
	MAG107	MAG107_contig_30_3540			unknown	4.77775	4.17912	4.2669	-0.0255236	-3.96272	-2.259	6.49034	0.0214
	MAG107	MAG107_contig_30_36			Peptidase S24-like	2.81881	2.77604	2.06321	-3.78851	-4.26577	-3.75299	6.48844	0.00304
	MAG134	MAG134_contig_780_408			phosphoenolpyruvate---glycerone phosphotransferase subunit DhaL [EC:2,7,1,121]	1.09115	1.22219	0.118652	-5.24946	-5.91274	-5.86901	6.48774	0.00272
	MAG107	MAG107_contig_30_409			maleylacetoacetate isomerase [EC:5,2,1,2]	3.32533	3.01702	2.94289	-3.67668	-2.75527	-3.74215	6.48645	0.00321
	MAG107	MAG107_contig_30_2733			unknown	4.79051	4.32238	3.99885	-1.26929	-2.1225	-2.95465	6.48605	0.00159
	MAG107	MAG107_contig_30_1489			peptidylprolyl isomerase [EC:5,2,1,8]	5.30054	4.44865	4.40806	-1.83164	-1.97326	-1.4956	6.48592	0.003
	MAG110	MAG110_contig_919_76			large subunit ribosomal protein L32	4.51786	3.72124	3.15931	-2.94082	-1.82491	-3.29342	6.48585	0.00717
	MAG107	MAG107_contig_30_1232			unknown	2.03687	1.26263	0.434754	-5.68489	-5.04631	-4.99107	6.48551	0.0105
	MAG107	MAG107_contig_30_4341			Serine aminopeptidase, S33	3.29241	3.52781	2.92524	-2.03661	-2.56328	-5.0987	6.48135	0.015
	MAG107	MAG107_contig_30_4232			Protein of unknown function (DUF2797)	6.0927	5.70176	5.41245	-0.664023	-0.550759	-1.02212	6.48127	0.000517
	MAG107	MAG107_contig_30_946			unknown	2.27414	1.81901	1.66705	-3.32733	-6.07169	-4.27688	6.4787	0.0119
	MAG107	MAG107_contig_30_740			Phosphomethylpyrimidine kinase	2.46381	1.7827	1.44962	-2.72467	-5.39675	-5.61828	6.47861	0.00979
	MAG107	MAG107_contig_30_1558			unknown	1.99078	1.26319	0.544733	-3.1039	-5.33758	-7.19476	6.47832	0.0137
	MAG107	MAG107_contig_30_553	alkane	aldh	Aldehyde dehydrogenase family	1.21965	0.786705	-0.150535	-5.4156	-5.68623	-6.47614	6.47793	0.000191
	MAG111	MAG111_contig_1_3335			Protein of unknown function (DUF2909)	5.08018	5.70556	5.86243	-0.942149	-0.47873	-1.35939	6.47614	0.00335
	MAG111	MAG111_contig_1_3040			nitrite reductase (NO-forming) [EC:1,7,2,1]	-1.92431	-0.638261	-0.430227	-8.05407	-7.74009	-6.62645	6.47594	0.00234
	MAG107	MAG107_contig_30_4399			RNA polymerase sigma-32 factor	6.90812	6.53165	6.36408	0.661613	0.0822121	-0.365778	6.47527	0.000468
	MAG132	MAG132_contig_663_41			small subunit ribosomal protein S1	-0.53858	-0.520409	-0.687007	-6.50598	-6.93744	-7.7255	6.47431	0.00229
	MAG107	MAG107_contig_30_4018			Arm DNA-binding domain	4.42023	4.17591	4.13984	-2.04104	-2.23896	-2.40611	6.47403	3.51e-05
	MAG107	MAG107_contig_30_1920			DNA repair protein RecN (Recombination protein N)	3.18598	2.58225	2.24412	-2.7275	-4.44693	-4.23521	6.474	0.00247
	MAG107	MAG107_contig_30_4354			unknown	4.07891	4.16262	3.39516	-2.74299	-2.39982	-2.64162	6.47371	0.00127
	MAG107	MAG107_contig_30_2377			Bacterial extracellular solute-binding proteins, family 5 Middle	1.98997	1.67276	1.35312	-3.94972	-5.44476	-5.00983	6.47339	0.00282
	MAG107	MAG107_contig_30_4233			lipid-A-disaccharide synthase [EC:2,4,1,182]	4.70213	4.3322	3.90396	-1.68939	-2.69391	-2.09527	6.47229	0.00213
	MAG107	MAG107_contig_30_3433			creatinine amidohydrolase [EC:3,5,2,10]	2.60775	1.91007	1.80048	-5.51762	-4.15973	-3.41841	6.47136	0.0173
	MAG107	MAG107_contig_30_1397			Helix-turn-helix domain	2.28958	1.57202	1.11686	-2.96126	-5.33274	-6.14051	6.47099	0.00901
	MAG107	MAG107_contig_30_1017			competence protein ComEA	2.42613	1.73706	0.939159	-6.53839	-3.95981	-3.81223	6.47093	0.0368
	MAG107	MAG107_contig_30_3022			Fe(3+) dicitrate transport protein	2.38234	2.02965	1.37984	-4.21045	-4.72303	-4.68519	6.47017	0.00103
	MAG107	MAG107_contig_30_1108			EamA-like transporter family	1.44052	0.877163	0.494631	-5.53053	-5.79308	-5.27093	6.46895	0.00312
	MAG107	MAG107_contig_30_3601			CRP/FNR family transcriptional regulator, cyclic AMP receptor protein	3.16913	2.80903	2.11859	-2.93178	-5.18521	-3.18876	6.4675	0.0148
	MAG107	MAG107_contig_30_4541			LysE type translocator	5.15433	5.18933	4.46568	-0.898724	-1.96094	-1.73163	6.46688	0.00282
	MAG107	MAG107_contig_30_1912			NAD(P)H dehydrogenase (quinone) [EC:1,6,5,2]	2.41559	1.88565	1.52549	-4.19482	-5.18521	-4.18875	6.46517	0.00377
	MAG107	MAG107_contig_30_1729			urea transport system ATP-binding protein	2.25507	1.59708	1.04579	-3.92158	-5.17482	-5.40099	6.46511	0.000708
	MAG107	MAG107_contig_30_3940			LysR substrate binding domain	2.37007	2.09344	1.67884	-4.67113	-4.93532	-3.64564	6.46481	0.00769
	MAG107	MAG107_contig_30_375			2-oxoglutarate dehydrogenase E1 component [EC:1,2,4,2]	8.12929	7.68984	7.37492	1.68778	1.11631	1.0028	6.46238	8.35e-05
	MAG107	MAG107_contig_30_4418			sulfonate transport system substrate-binding protein	1.84244	0.667729	0.228566	-7.20653	-4.07785	-5.36174	6.46162	0.0391
	MAG107	MAG107_contig_30_1453			Putative general bacterial porin	3.52057	2.94293	2.60121	-2.48031	-3.35811	-4.48155	6.46156	0.00248
	MAG107	MAG107_contig_30_1846			general secretion pathway protein N	2.5347	2.3104	1.82386	-3.84512	-4.32336	-4.54635	6.46127	0.000178
	MAG107	MAG107_contig_30_300			N-acetyltransferase	3.76722	3.28494	2.99788	-2.51513	-3.06538	-3.75189	6.46081	0.000509
	MAG107	MAG107_contig_30_1833			aquaporin Z	4.0413	3.70514	3.17215	-2.39846	-3.34645	-2.71749	6.46032	0.00269
	MAG107	MAG107_contig_30_579			RHS protein	1.71857	1.07079	0.754614	-4.88303	-5.20381	-5.74407	6.45829	0.000223
	MAG110	MAG110_contig_62_39			large subunit ribosomal protein L5	2.79934	1.68366	1.4101	-3.2574	-5.48204	-4.74078	6.45777	0.00301
	MAG107	MAG107_contig_30_3713			2-methylcitrate synthase [EC:2,3,3,5]	5.66983	5.21106	4.95602	-0.237728	-1.6294	-1.66889	6.45764	0.0019
	MAG107	MAG107_contig_30_2624			unknown	3.86357	4.11225	3.44446	-2.40455	-2.7384	-2.80939	6.45754	0.000926
	MAG107	MAG107_contig_30_1871			unknown	5.05175	5.0645	4.70446	-0.684571	-1.88169	-1.98027	6.45575	0.00323
	MAG107	MAG107_contig_30_3302			membrane fusion protein, multidrug efflux system	1.35211	0.879823	0.256878	-4.89552	-5.80141	-6.17895	6.4549	0.000378
	MAG107	MAG107_contig_30_1769			single-stranded-DNA-specific exonuclease [EC:3,1,-,-]	2.79426	2.03449	1.65281	-4.56199	-4.04279	-4.27823	6.45486	0.00488
	MAG107	MAG107_contig_30_2215			unknown	4.21932	3.89224	3.40587	-2.37979	-3.0077	-2.45912	6.45468	0.00226
	MAG103	MAG103_contig_672_3			elongation factor Tu	1.32048	0.719026	0.0408223	-5.75084	-5.42333	-6.10898	6.45449	0.00228
	MAG132	MAG132_contig_382_98			cold shock protein	7.76244	8.09372	7.73329	1.88842	0.677855	1.6613	6.45396	0.00558
	MAG107	MAG107_contig_30_2838			Domain of unknown function (DUF4850)	2.43723	1.97065	1.21691	-5.73345	-3.59831	-4.40463	6.45373	0.0172
	MAG107	MAG107_contig_30_3253			GntP family permease	2.04688	1.50558	1.16657	-5.62683	-4.17464	-4.83945	6.45331	0.00903
	MAG107	MAG107_contig_30_2766			3-oxoadipyl-CoA thiolase [EC:2,3,1,174]	2.85791	3.70367	3.49616	-2.94781	-2.87185	-3.48056	6.45265	0.00282
	MAG107	MAG107_contig_30_1008			two-component system, OmpR family, sensor histidine kinase BaeS [EC:2,7,13,3]	3.00016	2.60867	2.15372	-3.10362	-4.0937	-4.39592	6.45193	0.000774
	MAG107	MAG107_contig_30_3363			Selenoprotein, putative	6.55718	6.02997	5.96493	0.567808	-1.67779	0.311968	6.45003	0.00959
	MAG107	MAG107_contig_30_2134			Domain of unknown function (DUF4105)	3.64734	3.22799	2.91359	-2.2309	-3.91166	-3.41806	6.44984	0.00326
	MAG107	MAG107_contig_30_3180			3-oxoadipyl-CoA thiolase [EC:2,3,1,174]	2.00521	1.5339	1.34994	-5.07253	-5.34061	-4.04618	6.44946	0.00668
	MAG107	MAG107_contig_30_3036			unknown	1.40766	0.946476	0.195549	-5.07464	-5.75172	-5.96716	6.44773	0.000581
	MAG111	MAG111_contig_1_1562			L-aminoadipate-semialdehyde dehydrogenase	-0.935026	-1.09988	-1.47973	-7.08183	-7.21547	-8.55729	6.44665	0.00239
	MAG103	MAG103_contig_49_526			S-adenosylmethionine decarboxylase [EC:4,1,1,50]	1.03752	0.0791835	0.0809305	-5.80179	-6.47507	-5.86506	6.44652	0.00167
	MAG107	MAG107_contig_30_248			unknown	2.96428	1.78393	1.96085	-4.23825	-2.8572	-5.5324	6.44563	0.0192
	MAG107	MAG107_contig_30_546			GntR family transcriptional regulator / MocR family aminotransferase	2.62822	2.10793	1.81193	-3.7671	-3.70079	-5.32066	6.44554	0.00351
	MAG107	MAG107_contig_30_1319			Protein of unknown function (DUF1294)	3.36832	3.10448	2.57538	-3.47835	-3.62786	-3.18114	6.44518	0.00287
	MAG107	MAG107_contig_30_879			quinolinate synthase [EC:2,5,1,72]	4.91217	4.54899	4.39087	-1.08987	-2.33778	-2.05555	6.44507	0.00157
	MAG107	MAG107_contig_30_3029			DNA mismatch repair protein MutS	4.48802	4.05891	3.66201	-1.69512	-2.71203	-2.71854	6.44487	0.000717
	MAG111	MAG111_contig_1_3017			uncharacterized protein	4.39534	4.05012	4.58611	-2.02722	-2.84113	-1.42646	6.44212	0.00155
	MAG107	MAG107_contig_30_1148			DNA double-strand break repair helicase HerA and related ATPase	4.1314	3.70787	3.38948	-1.71673	-3.15155	-3.22694	6.44132	0.00223
	MAG111	MAG111_contig_1_2957			Bacterial regulatory proteins, tetR family	-0.880049	0.150755	-0.0350942	-7.47023	-5.90018	-6.71779	6.44127	0.000934
	MAG107	MAG107_contig_30_4405			unknown	2.87685	2.35448	1.82492	-3.36701	-3.88385	-5.01622	6.44111	0.000963
	MAG134	MAG134_contig_780_169			branched-chain amino acid transport system ATP-binding protein	-1.11319	1.59536	1.02367	-4.93178	-5.18521	-7.6968	6.43988	0.0457
	MAG107	MAG107_contig_30_3996			nicotinate-nucleotide--dimethylbenzimidazole phosphoribosyltransferase [EC:2,4,2,21]	1.58222	1.10611	0.71094	-4.57685	-6.06479	-5.27595	6.43895	0.00327
	MAG103	MAG103_contig_987_87			unknown	0.499149	-0.455515	-1.79385	-6.28571	-5.94979	-8.82866	6.43798	0.00545
	MAG107	MAG107_contig_30_552			Thiamine pyrophosphate enzyme, C-terminal TPP binding domain	1.81579	1.14633	0.522046	-5.61236	-4.71428	-5.50271	6.43784	0.00592
	MAG107	MAG107_contig_30_744			methylated-DNA-[protein]-cysteine S-methyltransferase [EC:2,1,1,63]	3.75868	3.06411	3.16456	-2.45578	-3.51053	-3.35755	6.43707	0.000304
	MAG107	MAG107_contig_30_3087			two-component system, OmpR family, response regulator	3.40678	3.18625	2.84024	-2.71089	-3.07775	-4.08378	6.43523	0.00148
	MAG111	MAG111_contig_1_1978			DNA segregation ATPase FtsK/SpoIIIE, S-DNA-T family	-1.63055	-2.37426	-2.21142	-7.78478	-8.47455	-9.26025	6.43445	0.00228
	MAG107	MAG107_contig_30_2314			large conductance mechanosensitive channel	5.30304	4.74024	4.86151	-0.904926	-1.24539	-2.24641	6.43384	0.00283
	MAG107	MAG107_contig_30_3453			Helix-turn-helix	7.7089	7.72183	7.59493	1.69825	0.934698	1.09247	6.43342	0.00124
	MAG107	MAG107_contig_30_4488			uncharacterized protein	4.27097	3.77671	3.82449	-1.4019	-3.43208	-2.59405	6.4334	0.00472
	MAG107	MAG107_contig_30_1584			tRNA modification GTPase [EC:3,6,-,-]	5.63437	5.12226	4.69321	-1.3795	-0.986282	-1.47678	6.4308	0.00206
	MAG107	MAG107_contig_30_1936			uncharacterized protein	2.86955	2.43935	2.07264	-3.34726	-4.02914	-4.53417	6.4307	0.000315
	MAG107	MAG107_contig_30_1164			phospholipid transport system substrate-binding protein	7.02195	6.59724	6.38204	0.730236	0.0794703	-0.0931125	6.42821	0.000116
	MAG110	MAG110_contig_62_38			large subunit ribosomal protein L24	2.82219	2.13774	1.70096	-2.67172	-2.328	-7.61656	6.42573	0.0489
	MAG107	MAG107_contig_30_1520			TetR/AcrR family transcriptional regulator	7.00384	6.32211	6.27199	0.207431	-0.110114	0.225349	6.42509	0.00113
	MAG107	MAG107_contig_30_883			thioredoxin-dependent peroxiredoxin [EC:1,11,1,24]	5.37864	5.02308	4.90103	-0.403065	-1.55747	-2.0112	6.42483	0.00272
	MAG107	MAG107_contig_30_3821			Immunity protein 41	5.03852	4.9661	4.84724	-1.32319	-1.10816	-1.99111	6.42478	0.0012
	MAG107	MAG107_contig_30_1424			type VI secretion system secreted protein VgrG	4.24537	3.7575	3.3688	-1.98727	-2.83559	-3.073	6.42252	0.000265
	MAG107	MAG107_contig_30_3610			Acyl-CoA dehydrogenase, C-terminal domain	1.4342	0.663162	0.442291	-3.77801	-6.36824	-6.57604	6.42065	0.00874
	MAG107	MAG107_contig_30_652			phenylacetic acid degradation operon negative regulatory protein	3.38947	3.07717	2.90758	-3.16173	-3.66995	-3.05401	6.41997	0.00135
	MAG107	MAG107_contig_30_2056			translation initiation factor IF-1	9.98624	9.55196	9.3692	3.41792	3.21562	3.01499	6.41962	0.000135
	MAG107	MAG107_contig_30_1705			unknown	3.80164	3.45348	3.06498	-2.77628	-2.85774	-3.30309	6.41907	0.00016
	MAG107	MAG107_contig_30_826			membrane fusion protein, multidrug efflux system	3.26874	2.86512	2.45031	-3.81674	-3.02913	-3.82368	6.41791	0.00298
	MAG107	MAG107_contig_30_4429			unknown	1.40542	1.19358	0.865436	-3.45461	-6.07949	-6.25493	6.41782	0.0145
	MAG107	MAG107_contig_30_624			(Z)-2-((N-methylformamido)methylene)-5-hydroxybutyrolactone dehydrogenase [EC:1,2,1,-]	2.47105	1.83571	1.43075	-5.00419	-4.10492	-4.3923	6.41297	0.00682
	MAG107	MAG107_contig_30_3648			tetraacyldisaccharide 4'-kinase [EC:2,7,1,130]	4.88205	4.57532	4.32286	-1.45776	-2.29518	-1.70514	6.41276	0.00147
	MAG107	MAG107_contig_30_3949			5-hydroxyisourate hydrolase [EC:3,5,2,17]	4.21675	3.63988	3.37226	-2.81721	-2.46936	-2.72201	6.41249	0.00234
	MAG107	MAG107_contig_30_1092			unknown	2.48889	1.72427	1.35734	-4.59846	-3.99296	-5.07441	6.41212	0.00379
	MAG107	MAG107_contig_30_1318			unknown	7.86349	7.19566	7.25872	1.14145	1.51507	0.425148	6.41207	0.00326
	MAG107	MAG107_contig_30_1075			AraC family transcriptional regulator, regulatory protein of adaptative response / methylated-DNA-[protein]-cysteine methyltransferase [EC:2,1,1,63]	2.62087	1.95189	1.78328	-4.9218	-4.01189	-3.94029	6.41	0.00783
	MAG107	MAG107_contig_30_807			BolA-like protein	7.08482	6.22623	6.398	0.769721	-0.0768828	-0.209803	6.40867	0.000242
	MAG111	MAG111_contig_1_602			RNA polymerase sigma-32 factor	2.32853	2.01094	1.734	-3.80464	-3.48042	-5.86737	6.40863	0.00936
	MAG107	MAG107_contig_30_3850			Sugar (and other) transporter	1.78985	0.613513	0.0671017	-5.60587	-5.65102	-5.49715	6.40817	0.00686
	MAG107	MAG107_contig_30_3993			iron complex outermembrane recepter protein	2.04573	1.76389	1.37723	-3.90564	-5.29501	-4.83301	6.40684	0.00271
	MAG107	MAG107_contig_30_1703			unknown	3.64298	3.18728	2.79964	-2.91641	-2.77315	-3.89659	6.40535	0.00124
	MAG107	MAG107_contig_30_4134			Serine aminopeptidase, S33	3.26655	2.91557	2.62585	-3.85391	-3.53505	-3.00857	6.40183	0.00447
	MAG107	MAG107_contig_30_2139			unknown	4.26679	3.75679	3.60265	-1.13629	-3.07157	-3.37056	6.40155	0.00607
	MAG107	MAG107_contig_30_3526			unknown	2.55534	2.07084	1.84242	-3.33632	-5.57649	-3.81918	6.4002	0.00946
	MAG107	MAG107_contig_30_3888			unknown	3.3502	2.19593	1.53605	-2.98032	-2.69384	-6.44332	6.39988	0.0189
	MAG107	MAG107_contig_30_2787			host factor-I protein	3.46152	2.92027	2.61573	-2.2044	-2.14161	-5.85492	6.39948	0.0259
	MAG134	MAG134_contig_780_1454			uncharacterized protein	13.9786	7.90874	7.72282	5.54569	1.78431	3.08356	6.39886	0.0285
	MAG107	MAG107_contig_30_548			GntR family transcriptional regulator / MocR family aminotransferase	1.74838	1.11746	0.620436	-4.63434	-4.64164	-6.43191	6.39805	0.00339
	MAG107	MAG107_contig_30_313			Thioesterase superfamily	5.00214	4.4393	4.4055	-0.93536	-1.97893	-2.4312	6.39748	0.00164
	MAG107	MAG107_contig_30_764			unknown	1.65916	0.962771	0.579451	-4.47185	-5.15606	-6.36028	6.39652	0.0018
	MAG107	MAG107_contig_30_1750			glutathione synthase [EC:6,3,2,3]	4.3014	3.75408	3.35389	-2.46778	-1.98846	-3.32351	6.39637	0.00262
	MAG107	MAG107_contig_30_3849			LysR family transcriptional regulator, glycine cleavage system transcriptional activator	3.1669	2.7552	2.62688	-3.35333	-3.56066	-3.72395	6.39564	9.73e-05
	MAG107	MAG107_contig_30_3946			allantoicase [EC:3,5,3,4]	1.53518	0.634603	0.13476	-6.29811	-4.39283	-6.19004	6.39517	0.0157
	MAG134	MAG134_contig_780_594			Bacterial protein of unknown function (DUF885)	-1.42965	-1.30875	-1.86161	-6.62033	-8.06638	-9.09519	6.39396	0.00919
	MAG107	MAG107_contig_30_1557			unknown	2.74925	2.22562	1.78812	-2.61343	-4.56389	-5.23922	6.39318	0.00655
	MAG107	MAG107_contig_30_24			unknown	2.24145	1.58596	1.56178	-5.43485	-4.07357	-4.28186	6.39315	0.00999
	MAG107	MAG107_contig_30_3942			4-(gamma-glutamylamino)butanal dehydrogenase [EC:1,2,1,99]	1.99975	1.43513	1.11072	-4.01862	-5.70441	-4.90921	6.39261	0.0034
	MAG107	MAG107_contig_30_912			quinoprotein glucose dehydrogenase [EC:1,1,5,2]	5.13665	4.72548	4.43738	-0.994241	-1.70959	-2.17251	6.39195	0.000479
	MAG107	MAG107_contig_30_1891			DNA polymerase III subunit chi [EC:2,7,7,7]	4.10412	3.90737	3.78162	-1.14757	-2.47631	-3.75826	6.39175	0.0105
	MAG107	MAG107_contig_30_4254			Acetyltransferase (GNAT) domain	1.04956	0.272955	-0.019865	-4.87445	-4.52846	-8.46874	6.39143	0.0273
	MAG107	MAG107_contig_30_4473			Protein kinase domain	2.05095	1.4262	1.12106	-3.52907	-6.52502	-4.52179	6.39136	0.0146
	MAG107	MAG107_contig_30_3006			Cation efflux family	3.86142	3.56208	3.49918	-2.46637	-2.35258	-3.43224	6.39129	0.00213
	MAG111	MAG111_contig_1_885			transcriptional regulator MraZ	0.95862	1.001	1.47496	-5.20495	-4.83715	-5.69419	6.39029	0.00391
	MAG107	MAG107_contig_30_3784			MipA family protein	1.45255	0.59887	0.201145	-3.88167	-5.86799	-7.16773	6.38998	0.00838
	MAG107	MAG107_contig_30_71			DNA polymerase V [EC:3,4,21,-]	5.31607	4.93262	4.82666	-0.816566	-1.66589	-1.61066	6.38949	0.000457
	MAG107	MAG107_contig_30_4081			unknown	2.05914	1.31782	0.801299	-4.4755	-5.14318	-5.37007	6.389	0.000301
	MAG107	MAG107_contig_30_407			aromatic amino acid transport protein AroP	2.84217	2.73863	2.25233	-2.99592	-3.41789	-4.91911	6.38869	0.00394
	MAG107	MAG107_contig_30_3282			unknown	1.82848	1.27375	0.827778	-4.44071	-5.70839	-5.08687	6.38866	0.00241
	MAG107	MAG107_contig_30_1600			Solute-binding protein AdeT 1/2	5.16577	4.59606	4.44492	-1.70721	-1.47995	-1.76909	6.38767	0.00148
	MAG107	MAG107_contig_30_783			Glycosyl transferase family 2	1.93556	1.30227	1.03345	-4.79887	-5.04581	-5.04678	6.38758	0.000883
	MAG107	MAG107_contig_30_2043			phosphotransferase system, enzyme I, PtsP [EC:2,7,3,9]	4.32887	3.96108	3.61081	-1.49537	-2.69684	-3.06695	6.38663	0.00193
	MAG107	MAG107_contig_30_1031			4'-phosphopantetheinyl transferase [EC:2,7,8,-]	2.99363	2.38897	2.1508	-3.24141	-3.49279	-4.89113	6.38624	0.00288
	MAG107	MAG107_contig_30_108			unknown	1.7994	1.36747	0.733467	-3.78625	-6.46392	-5.00465	6.38505	0.0126
	MAG111	MAG111_contig_1_2525			unknown	-0.596172	-0.342267	-0.598859	-7.87929	-6.56413	-6.23745	6.38119	0.00564
	MAG107	MAG107_contig_30_3047			Recombination directionality factor-like	1.5961	1.06465	-0.122925	-5.16822	-5.79068	-5.64544	6.38072	0.00451
	MAG107	MAG107_contig_30_3643			chromosome partitioning protein	3.96407	3.50688	3.05009	-1.91004	-3.27086	-3.43909	6.38034	0.00174
	MAG107	MAG107_contig_30_4409			sulfate permease, SulP family	1.87271	0.838113	0.57975	-4.64625	-5.79202	-5.41118	6.38001	0.000954
	MAG107	MAG107_contig_30_3137			Sodium:dicarboxylate symporter family	2.81516	2.29648	1.96457	-3.08493	-4.88454	-4.09136	6.37901	0.00398
	MAG107	MAG107_contig_30_2213			CRP/FNR family transcriptional regulator, putaive post-exponential-phase nitrogen-starvation regulator	3.03594	2.43894	2.1943	-3.86946	-2.66227	-4.93405	6.37832	0.00997
	MAG107	MAG107_contig_30_1742			arsenate reductase (glutaredoxin) [EC:1,20,4,1]	6.54567	5.82041	5.86331	0.425986	0.629688	-1.96046	6.37806	0.0143
	MAG107	MAG107_contig_30_3158			anthranilate 1,2-dioxygenase (deaminating, decarboxylating) large subunit [EC:1,14,12,1]	2.27564	1.54711	1.1437	-4.13005	-5.62265	-4.41308	6.37741	0.00529
	MAG107	MAG107_contig_30_622			unknown	1.68973	1.08242	0.552416	-6.59145	-4.46665	-4.74581	6.37616	0.0217
	MAG107	MAG107_contig_30_3969			unknown	6.47306	6.22656	6.0066	0.872096	-0.881382	-0.408298	6.3746	0.00463
	MAG110	MAG110_contig_309_150			ribonuclease R [EC:3,1,13,1]	-1.87242	-1.85379	-3.23675	-8.9732	-7.66353	-9.44774	6.37383	0.00356
	MAG103	MAG103_contig_547_106			large subunit ribosomal protein L18	2.75483	1.78393	2.16956	-5.82711	-2.8572	-3.7287	6.37378	0.0317
	MAG107	MAG107_contig_30_1664			iron complex outermembrane recepter protein	2.6536	2.03313	1.58702	-4.02999	-4.20527	-4.61156	6.37352	0.000594
	MAG107	MAG107_contig_30_1873			unknown	3.57716	3.26248	3.01425	-2.34894	-3.34206	-3.56467	6.36986	0.00121
	MAG107	MAG107_contig_30_3127			cyclic pyranopterin monophosphate synthase [EC:4,6,1,17]	3.25325	2.78597	2.58221	-2.2153	-4.47793	-3.79218	6.36895	0.00656
	MAG107	MAG107_contig_30_3676	ketone	bvmo	Flavin-binding monooxygenase-like	3.00889	2.26196	2.0884	-3.60858	-4.05368	-4.08407	6.36853	0.000424
	MAG111	MAG111_contig_1_589			ATP-dependent RNA helicase RhlB [EC:3,6,4,13]	0.0960864	-0.473226	-0.236029	-6.73103	-5.19618	-7.79116	6.3684	0.0173
	MAG107	MAG107_contig_30_3299			Sigma-54 interaction domain	1.93125	1.40367	1.05445	-4.24105	-5.34322	-5.13135	6.36833	0.000883
	MAG107	MAG107_contig_30_3048			RepB plasmid partitioning protein	3.04588	2.55776	2.32849	-3.2574	-3.91047	-4.00382	6.36794	6.37e-05
	MAG107	MAG107_contig_30_3310			transmembrane sensor	1.88382	1.37899	0.561986	-4.30988	-5.9897	-4.97941	6.36792	0.00698
	MAG107	MAG107_contig_30_2753			NMT1-like family	2.92028	2.38617	2.01064	-3.18076	-4.94759	-3.65773	6.36772	0.00608
	MAG107	MAG107_contig_30_2878			Secretory lipase	1.87846	1.55512	1.02212	-4.36062	-5.74713	-4.53656	6.36667	0.00629
	MAG107	MAG107_contig_30_2323			uncharacterized protein	5.26949	4.52394	4.52446	-1.11396	-1.58521	-2.08199	6.36635	0.00051
	MAG107	MAG107_contig_30_3875			YfbU domain	5.33378	5.41756	4.9319	-0.618894	-1.82491	-0.971487	6.36618	0.00471
	MAG107	MAG107_contig_30_1566			unknown	2.25275	1.91995	1.42661	-4.98131	-4.0532	-4.46393	6.36592	0.00463
	MAG107	MAG107_contig_30_718			[ribosomal protein S18]-alanine N-acetyltransferase [EC:2,3,1,266]	3.08177	2.25663	1.63452	-2.97975	-3.35101	-5.78919	6.36429	0.00727
	MAG107	MAG107_contig_30_865			ATP-binding protein involved in chromosome partitioning	3.96851	3.7921	3.23191	-2.12683	-2.87179	-3.10037	6.36383	0.000671
	MAG107	MAG107_contig_30_1441			dimethylsulfone monooxygenase [EC:1,14,14,35]	1.82079	1.3116	0.9204	-4.50186	-6.2541	-4.27787	6.3622	0.0114
	MAG107	MAG107_contig_30_2638			Duf34/NIF3 (NGG1p interacting factor 3)	4.38487	3.71985	3.42641	-1.84004	-2.12174	-3.59173	6.36154	0.00295
	MAG107	MAG107_contig_30_1803			unknown	5.71198	5.6235	5.12071	-0.277118	-1.88032	-0.46672	6.36011	0.00831
	MAG107	MAG107_contig_30_3051			poly-beta-1,6-N-acetyl-D-glucosamine synthase [EC:2,4,1,-]	3.32392	3.02407	2.19438	-3.31056	-3.21644	-4.00902	6.35946	0.00047
	MAG107	MAG107_contig_30_3656			general secretion pathway protein J	3.09694	2.49396	2.31354	-3.77062	-4.02086	-3.37621	6.35738	0.003
	MAG107	MAG107_contig_30_4415			3-hydroxyacyl-CoA dehydrogenase / 3-hydroxy-2-methylbutyryl-CoA dehydrogenase [EC:1,1,1,35 1,1,1,178]	4.35606	3.90148	3.63572	-1.82655	-1.94623	-3.40463	6.35689	0.00311
	MAG107	MAG107_contig_30_1416			Fur family transcriptional regulator, zinc uptake regulator	6.1912	6.00604	5.79146	0.0956544	-0.697778	-0.47706	6.35596	0.00081
	MAG107	MAG107_contig_30_2321			Nadh:flavin oxidoreductase / Nadh oxidase family	4.75376	4.27278	3.9223	-1.58644	-2.39171	-2.13562	6.35421	0.00076
	MAG107	MAG107_contig_30_1717			RibD C-terminal domain	5.07505	4.50592	4.28333	-0.588945	-1.9504	-2.65832	6.35399	0.00342
	MAG107	MAG107_contig_30_818			oleate hydratase [EC:4,2,1,53]	5.03334	4.5712	4.33137	-0.274086	-2.36986	-2.48037	6.35341	0.00674
	MAG107	MAG107_contig_30_137			Glyoxalase-like domain	0.611871	0.524766	-0.35182	-5.25442	-4.88795	-8.13154	6.35291	0.0128
	MAG107	MAG107_contig_30_2444			Acetyltransferase (GNAT) domain	2.71069	2.32962	1.60233	-4.20495	-4.83715	-3.37226	6.35233	0.0117
	MAG108	MAG108_contig_46_4615			isovaleryl-CoA dehydrogenase [EC:1,3,8,4]	7.02681	6.46754	6.23924	-0.0850544	0.567224	0.194717	6.35223	0.0036
	MAG107	MAG107_contig_30_3750			cysteine desulfurase [EC:2,8,1,7]	8.40074	7.26728	6.72357	1.01033	1.32363	1.00131	6.35211	0.00671
	MAG107	MAG107_contig_30_194			Protein of unknown function (DUF2846)	3.78096	3.35792	3.2071	-1.97975	-2.93598	-3.78919	6.3503	0.00316
	MAG107	MAG107_contig_30_2966			histidine transporter	1.53071	1.12706	0.505393	-5.34864	-6.03386	-4.50239	6.34935	0.0111
	MAG107	MAG107_contig_30_2519			Enoyl-CoA hydratase/isomerase	3.68156	3.13637	2.85133	-2.785	-2.65068	-3.94144	6.34879	0.00217
	MAG107	MAG107_contig_30_1523			PAAR motif	7.20579	6.94228	6.61375	0.991978	-0.650263	1.38198	6.34604	0.0114
	MAG107	MAG107_contig_30_3882			Acyl-CoA dehydrogenase, C-terminal domain	1.581	0.990476	0.616329	-4.88656	-5.79237	-5.17	6.34558	0.00214
	MAG107	MAG107_contig_30_395			cell division protease FtsH [EC:3,4,24,-]	5.73143	5.30187	4.82454	-0.676872	-1.20958	-1.29123	6.34517	0.000349
	MAG107	MAG107_contig_30_2518			Serine aminopeptidase, S33	3.31983	3.01076	2.65701	-3.00092	-3.18068	-3.86538	6.34486	0.00023
	MAG111	MAG111_contig_1_3278			uroporphyrin-III C-methyltransferase [EC:2,1,1,107]	-0.757808	-1.16977	-1.13503	-7.56221	-7.2445	-7.28855	6.34422	0.00133
	MAG107	MAG107_contig_30_133			Fumarylacetoacetate (FAA) hydrolase family	1.44276	0.38353	0.518847	-5.12199	-5.37875	-6.18559	6.34382	0.00213
	MAG107	MAG107_contig_30_2085			DNA topoisomerase I [EC:5,6,2,1]	5.05341	4.71922	4.38506	-0.893569	-2.00956	-1.96629	6.34237	0.00126
	MAG107	MAG107_contig_30_3756			AraC family transcriptional regulator, alkane utilization regulator	3.07984	2.68184	2.32199	-2.72317	-5.20812	-3.00789	6.34095	0.015
	MAG107	MAG107_contig_30_3349			monothiol glutaredoxin	8.73727	8.28265	8.47191	2.23275	2.54149	1.69724	6.34012	0.00237
	MAG107	MAG107_contig_30_955			L-serine/L-threonine ammonia-lyase [EC:4,3,1,17 4,3,1,19]	2.27681	1.22286	0.724572	-3.50342	-5.30998	-5.98086	6.3395	0.002
	MAG107	MAG107_contig_30_2774			3-dehydroshikimate dehydratase [EC:4,2,1,118]	2.00157	1.79137	1.49817	-4.29283	-4.87154	-4.56197	6.33915	0.000765
	MAG107	MAG107_contig_30_216			4-hydroxy 2-oxovalerate aldolase [EC:4,1,3,39]	1.82543	1.08311	0.950954	-5.33316	-5.01322	-4.80998	6.33862	0.00439
	MAG107	MAG107_contig_30_2610			unknown	2.05948	1.65012	1.24585	-3.99479	-5.48641	-4.5776	6.33808	0.00405
	MAG107	MAG107_contig_30_2324			thiol:disulfide interchange protein DsbC [EC:5,3,4,1]	5.23921	4.77237	4.61916	-1.36701	-1.11831	-1.88693	6.33433	0.00124
	MAG107	MAG107_contig_30_870			unknown	3.88471	3.32931	2.76469	-3.23535	-3.20114	-2.58326	6.33282	0.0067
	MAG107	MAG107_contig_30_2482			unknown	3.43905	3.07495	2.77404	-1.98858	-4.36052	-3.36037	6.33251	0.00851
	MAG107	MAG107_contig_30_2664			SCP-2 sterol transfer family	8.91787	8.06415	8.13689	2.58426	2.32549	1.21214	6.33234	0.00291
	MAG107	MAG107_contig_30_1007			two-component system, OmpR family, response regulator BaeR	4.97064	4.60868	4.39605	-1.33571	-1.54752	-2.13722	6.33194	0.000299
	MAG110	MAG110_contig_61_61			large subunit ribosomal protein L27	5.22122	5.43039	4.56948	-1.98032	-0.371906	-1.42065	6.33132	0.00476
	MAG107	MAG107_contig_30_1788			single-strand DNA-binding protein	7.67333	7.1014	6.91441	1.43129	0.863938	0.40222	6.33056	0.000206
	MAG107	MAG107_contig_30_4239			Phage derived protein Gp49-like (DUF891)	6.11683	5.77349	5.52963	-0.952531	-0.434438	-0.18285	6.32992	0.0039
	MAG107	MAG107_contig_30_4122			D-amino-acid dehydrogenase [EC:1,4,5,1]	4.00598	3.73417	3.18332	-2.14829	-2.86281	-3.04967	6.32808	0.000464
	MAG107	MAG107_contig_30_2249			glycosyl transferase, family 25	4.38134	4.19234	3.95732	-1.57224	-2.60717	-2.26648	6.32563	0.00155
	MAG107	MAG107_contig_30_2071			unknown	2.49178	1.82686	1.48054	-4.16587	-4.1014	-4.90739	6.32462	0.00113
	MAG107	MAG107_contig_30_296			Proteobacterial lipase chaperone protein	1.86174	1.36583	1.29847	-4.21428	-6.06479	-4.16047	6.32186	0.00838
	MAG107	MAG107_contig_30_2431			Thioesterase superfamily	4.75236	3.89556	3.54345	-2.62293	-2.1225	-2.02865	6.32182	0.00728
	MAG107	MAG107_contig_30_2063			aspartate-semialdehyde dehydrogenase [EC:1,2,1,11]	4.84435	4.6277	4.3385	-1.05891	-2.1392	-1.95594	6.32154	0.00156
	MAG107	MAG107_contig_30_4560			unknown	1.69334	1.78176	1.36431	-4.11111	-4.09989	-5.91275	6.32105	0.00568
	MAG107	MAG107_contig_30_780			Hemagglutinin repeat	2.37042	1.85339	1.44597	-4.51175	-4.65666	-4.12488	6.32102	0.00379
	MAG107	MAG107_contig_30_1893			lipopolysaccharide export system permease protein	3.65223	3.26012	3.15453	-2.52793	-2.97623	-3.39118	6.32074	0.000323
	MAG111	MAG111_contig_1_2536			MFS transporter, DHA1 family, multidrug resistance protein	-1.49171	-1.22983	-1.66444	-7.72944	-7.41314	-8.20546	6.32069	0.00031
	MAG110	MAG110_contig_111_51			4-diphosphocytidyl-2-C-methyl-D-erythritol kinase [EC:2,7,1,148]	1.82643	1.61127	0.697436	-3.97217	-4.82	-6.03442	6.32058	0.00189
	MAG107	MAG107_contig_30_3909	fatty acid	paaF,echA	enoyl-CoA hydratase [EC:4,2,1,17]	2.07182	1.03461	1.06258	-4.74216	-4.41452	-5.63571	6.32047	0.00475
	MAG107	MAG107_contig_30_1505			protein dithiol oxidoreductase (disulfide-forming) [EC:1,8,4,15]	7.12415	6.60988	6.49359	1.10411	0.204128	-0.0366235	6.31867	0.00059
	MAG107	MAG107_contig_30_3983			Metallo-beta-lactamase superfamily	1.4019	1.16484	0.389269	-4.18194	-6.66527	-5.14509	6.3161	0.0141
	MAG110	MAG110_contig_727_4			Acyl-CoA dehydrogenase, C-terminal domain	0.975696	0.959718	0.428368	-6.88502	-4.41682	-5.28212	6.31591	0.0149
	MAG107	MAG107_contig_30_3275			uncharacterized protein	0.931388	0.564017	0.0366932	-4.07674	-7.19754	-6.14051	6.31563	0.0156
	MAG107	MAG107_contig_30_125			linear primary-alkylsulfatase [EC:3,1,6,21]	2.75029	2.19044	1.821	-3.91116	-4.24372	-4.02992	6.31551	0.00146
	MAG107	MAG107_contig_30_2455			magnesium and cobalt exporter, CNNM family	5.19376	4.86497	4.57577	-0.940205	-1.46288	-1.90639	6.31466	0.000254
	MAG107	MAG107_contig_30_3852			unknown	3.45141	3.5862	2.75728	-1.89835	-5.25824	-1.99089	6.31412	0.0386
	MAG110	MAG110_contig_62_32			large subunit ribosomal protein L22	3.17623	3.13709	2.91419	-4.65914	-2.69913	-2.35082	6.3122	0.0149
	MAG107	MAG107_contig_30_3914			LysR substrate binding domain	3.11852	2.57217	2.34564	-3.21811	-4.70192	-2.97952	6.31196	0.00786
	MAG107	MAG107_contig_30_4207			DNA recombination protein RmuC	1.9379	1.35399	0.95002	-3.64881	-5.91816	-5.12467	6.31118	0.00624
	MAG107	MAG107_contig_30_3109			tricarballylate dehydrogenase	2.27894	2.05725	1.43883	-4.60404	-3.61113	-4.94223	6.31081	0.0031
	MAG107	MAG107_contig_30_3631			Acetyltransferase (GNAT) family	3.97698	3.15528	3.04191	-1.59481	-3.81142	-3.3481	6.3095	0.00409
	MAG107	MAG107_contig_30_2965			histidine ammonia-lyase [EC:4,3,1,3]	2.45959	2.00056	1.63805	-3.99779	-3.96411	-4.86028	6.30679	0.000738
	MAG107	MAG107_contig_30_127			unknown	3.04176	2.67906	2.20256	-3.29828	-3.98314	-3.71514	6.30664	0.00117
	MAG107	MAG107_contig_30_4592			unknown	2.7934	2.24452	2.01931	-3.12183	-5.35609	-3.38396	6.30637	0.0109
	MAG107	MAG107_contig_30_1648			Bacterial regulatory helix-turn-helix protein, lysR family	1.3499	0.799129	0.795385	-4.72482	-5.72347	-5.5243	6.30567	0.000421
	MAG107	MAG107_contig_30_4312			Gram-negative porin	2.37429	1.90155	1.54478	-4.67381	-4.16271	-4.25722	6.30479	0.0036
	MAG107	MAG107_contig_30_1256			multicomponent K+:H+ antiporter subunit G	6.10865	5.53677	5.26168	0.00898878	-1.1479	-0.867634	6.30455	0.000909
	MAG107	MAG107_contig_30_1661			putative ATPase	4.05204	3.68716	3.37074	-2.42495	-2.47652	-2.90094	6.30412	0.000212
	MAG107	MAG107_contig_30_980			STAS domain	6.6739	6.2856	6.14094	0.379066	-0.0682549	-0.120944	6.30353	1.82e-05
	MAG107	MAG107_contig_30_2547			unknown	1.3911	1.13955	0.130272	-4.57621	-6.02998	-5.64218	6.3031	0.00477
	MAG107	MAG107_contig_30_2633			glycerophosphoryl diester phosphodiesterase [EC:3,1,4,46]	1.98148	1.41573	0.825289	-5.55233	-4.42717	-4.70675	6.30291	0.0096
	MAG107	MAG107_contig_30_4144			benzoate/toluate 1,2-dioxygenase subunit beta [EC:1,14,12,10 1,14,12,-]	1.86701	1.50361	0.851503	-5.24871	-4.29981	-5.13725	6.30263	0.00421
	MAG107	MAG107_contig_30_4549			polyisoprenyl-phosphate glycosyltransferase [EC:2,4,-,-]	0.980961	0.444116	0.1029	-4.68326	-5.94759	-6.7452	6.30134	0.00298
	MAG107	MAG107_contig_30_825			unknown	1.93484	1.32762	1.00034	-5.88803	-4.31195	-4.43733	6.30003	0.0144
	MAG107	MAG107_contig_30_1709			Ribbon-helix-helix protein	6.99947	6.52866	6.26545	0.813558	-0.109449	0.197626	6.29728	0.000761
	MAG107	MAG107_contig_30_4016			HxlR-like helix-turn-helix	4.55079	4.04987	4.12351	-1.41896	-1.69691	-3.05077	6.29693	0.00492
	MAG107	MAG107_contig_30_1083			Protein of unknown function (DUF3108)	6.13124	5.79911	5.66273	0.270421	-1.11831	-0.446362	6.29578	0.00256
	MAG107	MAG107_contig_30_1837			argininosuccinate lyase [EC:4,3,2,1]	6.62526	6.19918	5.9971	0.169592	-0.0214309	-0.212029	6.29514	0.000163
	MAG107	MAG107_contig_30_1439			Response regulator receiver domain	7.71795	7.28704	7.16321	1.15568	1.05688	1.07054	6.29503	0.00049
	MAG107	MAG107_contig_30_556			alpha/beta hydrolase fold	0.747327	0.271617	-0.159048	-4.52907	-7.15601	-6.32915	6.29137	0.00969
	MAG107	MAG107_contig_30_1736			unknown	5.26683	5.12426	4.9748	-0.080811	-1.26747	-2.15885	6.291	0.00671
	MAG107	MAG107_contig_30_874			Metallo-beta-lactamase superfamily	2.9105	2.33499	1.80983	-2.98978	-3.10937	-5.71475	6.28974	0.00992
	MAG111	MAG111_contig_1_899			UDP-3-O-[3-hydroxymyristoyl] N-acetylglucosamine deacetylase [EC:3,5,1,108]	0.892562	1.12392	0.97676	-5.102	-5.77943	-4.99444	6.2897	0.00237
	MAG111	MAG111_contig_1_1858			outer membrane protein assembly factor BamB	-0.62027	-0.865892	-0.916399	-7.62956	-6.53408	-7.10577	6.28895	0.00383
	MAG107	MAG107_contig_30_2508			peptidylprolyl isomerase [EC:5,2,1,8]	4.49809	3.43169	3.05185	-1.24334	-3.67641	-2.96274	6.28804	0.00438
	MAG107	MAG107_contig_30_4186			DNA polymerase V [EC:3,4,21,-]	1.95419	1.67185	0.64162	-4.24108	-4.47863	-5.87637	6.28792	0.000339
	MAG107	MAG107_contig_30_3689			Serine aminopeptidase, S33	2.77661	2.60642	2.1947	-3.55306	-3.9644	-3.76809	6.28776	0.000789
	MAG107	MAG107_contig_30_2784			two-component system, OmpR family, heavy metal sensor histidine kinase CusS [EC:2,7,13,3]	3.04677	2.71679	2.20927	-2.69725	-4.2698	-3.92299	6.28763	0.00339
	MAG107	MAG107_contig_30_4302			unknown	6.2342	5.93406	5.72529	-0.0773789	0.0210675	-0.907641	6.28583	0.0011
	MAG107	MAG107_contig_30_4214			Outer membrane lipoprotein	4.56122	4.34801	3.99082	-1.63776	-2.0503	-2.26757	6.28522	8.84e-05
	MAG107	MAG107_contig_30_4338			outer membrane protein	2.05641	1.38877	1.10997	-4.04243	-4.59863	-5.65638	6.2842	0.00149
	MAG110	MAG110_contig_556_98			unknown	3.54308	3.39864	2.86334	-3.63993	-3.29402	-2.11325	6.28408	0.0111
	MAG107	MAG107_contig_30_1865			alpha/beta hydrolase fold	3.43304	2.85893	2.79617	-3.37375	-3.05213	-3.33637	6.28346	0.00183
	MAG107	MAG107_contig_30_2277			GSH-dependent disulfide-bond oxidoreductase [EC:1,8,4,-]	4.77561	4.61425	4.51473	-1.24548	-1.54004	-2.15692	6.28234	0.000996
	MAG107	MAG107_contig_30_3452			unknown	3.40569	2.76609	2.11636	-1.43675	-6.37804	-2.74313	6.28202	0.0482
	MAG103	MAG103_contig_987_86			MFS transporter, UMF2 family, putative MFS family transporter protein	-0.217853	-0.775241	-1.18714	-6.8146	-5.914	-8.29047	6.27962	0.00868
	MAG110	MAG110_contig_1105_92			nitrogen regulatory protein P-II 1	1.41062	0.68036	0.942225	-4.05069	-7.20619	-4.54771	6.27926	0.016
	MAG107	MAG107_contig_30_5			Tape measure protein	1.45518	0.751498	0.197815	-5.35917	-5.07996	-5.99383	6.27915	0.00208
	MAG107	MAG107_contig_30_2688			DcaP outer membrane protein	4.42999	3.96364	3.60606	-1.19971	-3.28408	-2.35082	6.2781	0.00613
	MAG113	MAG113_contig_1102_5			large subunit ribosomal protein L10	1.90657	1.30477	1.10844	-5.79285	-5.44443	-3.27658	6.27788	0.0238
	MAG127	MAG127_contig_4_1519			NitT/TauT family transport system ATP-binding protein	-0.144469	-0.0732172	0.110069	-6.75945	-6.5184	-5.65294	6.27439	0.00172
	MAG107	MAG107_contig_30_2325			DKNYY family	1.94072	1.0871	0.822869	-4.38851	-4.8129	-5.77059	6.27423	0.00104
	MAG107	MAG107_contig_30_2576			NAD(P)H dehydrogenase (quinone) [EC:1,6,5,2]	2.75984	2.24182	1.8221	-3.59935	-4.57648	-3.81918	6.27293	0.00297
[truncated: 5,008 more rows]

## Sheet: Table S1C
	MAG ID	transcript_id	pathway	gene	predicted function	S2LMWPE_1	S2LMWPE_2	S2LMWPE_3	S2Glc_1	S2Glc_2	S2Glc_3	log2FoldChange	P value
	MAG234	MAG234_contig_173_564			Protein of unknown function (DUF1652)	5.65073	5.64903	4.42718	-3.41504	-8.90044	-3.55064	10.531	0.0353
	MAG234	MAG234_contig_173_1820			Cytochrome C oxidase, cbb3-type, subunit III	3.39541	4.40027	3.80139	-7.584	-5.342	-4.54299	9.68868	0.00612
	MAG238	MAG238_contig_60_194			D-hydroxyproline dehydrogenase subunit gamma	6.7537	5.29768	6.89717	-4.38846	-2.66575	-1.5689	9.19055	0.0113
	MAG238	MAG238_contig_356_1266			glycerol transport system permease protein	4.92495	4.15833	4.07947	-3.13507	-6.84725	-2.96475	8.70327	0.0181
	MAG238	MAG238_contig_60_946			pyrroloquinoline-quinone synthase [EC:1,3,3,11]	2.65165	1.36006	3.06602	-5.31673	-9.11657	-4.40591	8.63898	0.0114
	MAG238	MAG238_contig_60_192			putative spermidine/putrescine transport system permease protein	5.78889	4.46535	6.60145	-2.64124	-4.25397	-2.1261	8.62567	0.000129
	MAG234	MAG234_contig_173_1816			alcohol dehydrogenase (cytochrome c) [EC:1,1,2,8]	1.15217	0.650572	0.0480827	-6.57097	-10.7219	-6.54049	8.56138	0.0273
	MAG238	MAG238_contig_60_191			Binding-protein-dependent transport system inner membrane component	4.42889	2.83498	5.32404	-3.5295	-6.03362	-2.9343	8.36178	0.00102
	MAG238	MAG238_contig_60_1251			uncharacterized protein	7.10563	6.87617	7.88955	-0.861369	-2.09113	0.0485013	8.25845	0.00186
	MAG238	MAG238_contig_60_193			FAD dependent oxidoreductase	6.1063	4.77782	6.46191	-2.04647	-3.05054	-1.97276	8.1386	0.000463
	MAG238	MAG238_contig_60_195			Sarcosine oxidase A3 domain	5.91404	4.46877	6.08481	-2.3671	-3.33487	-2.08148	8.08369	0.000317
	MAG238	MAG238_contig_356_1263			glycerol transport system ATP-binding protein	5.78404	5.55569	6.42591	-2.26516	-2.79121	-1.40326	8.07509	0.000345
	MAG238	MAG238_contig_60_189			putative spermidine/putrescine transport system substrate-binding protein	6.9551	5.17209	7.2258	-1.52976	-2.17407	-1.00786	8.02156	0.00185
	MAG236	MAG236_contig_133_2638			aerobic carbon-monoxide dehydrogenase medium subunit [EC:1,2,5,3]	1.20814	1.60579	0.946035	-7.04196	-6.84725	-6.13468	7.92795	0.0029
	MAG234	MAG234_contig_173_1833			FIST N domain	0.498792	1.09621	0.392746	-9.24669	-6.59893	-5.90495	7.91278	0.0156
	MAG210	MAG210_contig_1151_148			large subunit ribosomal protein L35	5.25515	4.90369	3.37772	-0.962882	-0.961159	-8.02668	7.8291	0.0485
	MAG238	MAG238_contig_60_190			putative spermidine/putrescine transport system ATP-binding protein	5.57468	3.93422	6.33233	-2.7956	-2.45404	-2.14249	7.74445	0.00759
	MAG206	MAG206_contig_920_14			cyclase [EC:4,-,-,-]	1.32511	1.12436	0.537972	-5.54613	-5.93567	-8.62295	7.6974	0.00897
	MAG234	MAG234_contig_173_1841			dihydrolipoyl dehydrogenase [EC:1,8,1,4]	2.81399	2.83547	1.94286	-3.95364	-6.92377	-4.42787	7.63253	0.0191
	MAG220	MAG220_contig_149_6			unknown	3.6235	1.75867	3.81461	-2.32013	-7.77535	-3.56637	7.61954	0.0182
	MAG206	MAG206_contig_1730_90			CsbD-like	3.86126	6.41737	4.8691	-0.899421	-3.25034	-3.52532	7.6076	0.0354
	MAG234	MAG234_contig_173_1738			isovaleryl-CoA dehydrogenase [EC:1,3,8,4]	0.737739	1.21968	0.486138	-6.35209	-7.58697	-6.28216	7.55493	0.00694
	MAG234	MAG234_contig_173_1821			alcohol dehydrogenase (cytochrome c) [EC:1,1,2,8]	-1.32505	2.26689	1.42089	-7.69328	-5.9999	-6.48536	7.51376	0.00595
	MAG207	MAG207_contig_1242_1355			OmpA-OmpF porin, OOP family	0.595809	2.21369	0.799195	-5.38543	-6.50747	-6.81172	7.43777	0.0113
	MAG236	MAG236_contig_133_664			3-oxoacyl-[acyl-carrier protein] reductase [EC:1,1,1,100]	1.86276	0.531349	0.143981	-6.04196	-8.53434	-5.13467	7.41636	0.0221
	MAG236	MAG236_contig_133_665			anthraniloyl-CoA monooxygenase [EC:1,14,13,40]	1.65908	1.01806	-0.0791183	-5.37464	-8.86962	-5.38402	7.40877	0.031
	MAG215	MAG215_contig_4_151			nucleoside-diphosphate kinase [EC:2,7,4,6]	0.140857	3.35425	-0.433019	-9.01504	-4.97994	-5.15249	7.40319	0.0322
	MAG238	MAG238_contig_74_1929			unknown	6.79254	6.04181	6.07561	-0.493437	-2.27215	-0.528269	7.40127	0.00448
	MAG236	MAG236_contig_133_1369			Serine aminopeptidase, S33	0.0811351	1.38359	0.0889286	-5.54757	-8.34367	-6.66054	7.36848	0.0265
	MAG238	MAG238_contig_356_1264			glycerol transport system ATP-binding protein	4.50543	4.02623	4.69061	-3.11426	-2.85308	-2.8565	7.34871	0.00103
	MAG234	MAG234_contig_173_1840			2-oxoisovalerate dehydrogenase E2 component (dihydrolipoyl transacylase) [EC:2,3,1,168]	2.38506	2.64205	1.69796	-4.51244	-6.18551	-4.62008	7.3477	0.0105
	MAG220	MAG220_contig_470_5			nitric oxide reductase subunit C	-0.383083	0.108424	0.0909618	-5.51046	-9.64378	-7.0705	7.34701	0.0316
	MAG234	MAG234_contig_173_741			Acetoacetate decarboxylase (ADC)	0.712578	1.41182	0.841659	-6.05861	-6.86373	-6.15169	7.34669	0.00405
	MAG215	MAG215_contig_4_1125			large subunit ribosomal protein L5	-0.0290639	3.27572	0.0538481	-4.09525	-5.91259	-8.67789	7.32875	0.0464
	MAG207	MAG207_contig_1222_643			peptidoglycan-associated lipoprotein	0.312026	2.13849	1.07935	-4.3215	-5.72761	-8.35169	7.31022	0.0354
	MAG207	MAG207_contig_1242_213			unknown	1.55472	2.59605	0.919531	-3.88153	-7.69786	-5.27082	7.30684	0.0401
	MAG207	MAG207_contig_1242_1124			uncharacterized protein	0.715814	1.85495	0.113874	-4.28174	-5.11872	-9.52999	7.20503	0.0332
	MAG236	MAG236_contig_133_2780			Sugar (and other) transporter	0.749526	3.14445	1.81184	-5.17463	-5.97091	-4.70225	7.18454	0.0181
	MAG215	MAG215_contig_4_1644			Carboxypeptidase regulatory-like domain	-3.80406	0.108531	-3.06621	-9.28063	-9.59467	-9.39792	7.1705	0.0309
	MAG207	MAG207_contig_1242_1920			translation initiation factor IF-2	-1.83589	-0.529391	-1.53482	-6.64329	-9.36953	-9.3453	7.15267	0.0274
	MAG206	MAG206_contig_467_560			putative membrane protein	0.742472	1.64985	1.40611	-5.92473	-5.74537	-5.9786	7.14904	0.00113
	MAG220	MAG220_contig_471_10			Cytochrome c	3.82092	4.01476	4.03891	-1.87174	-3.79213	-3.88811	7.14219	0.0102
	MAG215	MAG215_contig_30_110			YMGG-like Gly-zipper	-1.01061	2.70859	-1.12904	-6.34576	-6.15956	-8.32297	7.13242	0.0199
	MAG238	MAG238_contig_113_322			putative tricarboxylic transport membrane protein	1.32815	1.43472	2.10275	-2.94497	-7.73859	-5.79758	7.11559	0.04
	MAG238	MAG238_contig_356_712			cyclopropane-fatty-acyl-phospholipid synthase [EC:2,1,1,79]	4.85338	4.81245	5.6222	-1.40468	-3.50937	-1.13538	7.11248	0.00755
	MAG236	MAG236_contig_231_689			unknown	1.4248	1.98828	1.55791	-4.98798	-8.14573	-3.18008	7.09493	0.047
	MAG238	MAG238_contig_356_711			Protein of unknown function (DUF2878)	5.8106	5.78671	6.4036	-0.251956	-2.72907	-0.262722	7.08155	0.0107
	MAG206	MAG206_contig_673_687			unknown	1.156	2.25442	2.05471	-3.23777	-7.6983	-4.82148	7.07423	0.048
	MAG215	MAG215_contig_30_444			Peptidase S46	-2.46192	0.76601	-2.44477	-7.30252	-9.05071	-9.00273	7.07176	0.04
	MAG238	MAG238_contig_113_10			Histidine phosphatase superfamily (branch 1)	4.13806	1.91603	1.09987	-3.77646	-6.58428	-3.69254	7.06908	0.0255
	MAG215	MAG215_contig_30_435			Sulfatase-modifying factor enzyme 1	-1.80181	1.60142	-1.59173	-6.81365	-8.19527	-7.98022	7.06567	0.0382
	MAG234	MAG234_contig_173_742			Acyl-CoA dehydrogenase, C-terminal domain	-0.410083	0.572473	-0.55723	-6.54492	-8.27315	-6.65424	7.02583	0.0164
	MAG234	MAG234_contig_173_740			short chain dehydrogenase	0.136191	0.358633	-0.0712803	-7.01691	-7.51924	-6.10878	7.02283	0.00576
	MAG238	MAG238_contig_113_285			bifunctional non-homologous end joining protein LigD [EC:6,5,1,1]	2.59244	2.45595	3.64495	-3.61713	-5.73318	-3.02063	7.02143	0.00719
	MAG215	MAG215_contig_30_317			unknown	-0.943364	2.75442	-0.848528	-4.74717	-6.14615	-9.01373	6.95653	0.0485
	MAG215	MAG215_contig_30_450			L,D-transpeptidase catalytic domain	-0.84606	2.58592	-0.916347	-7.47906	-7.28074	-5.25814	6.94715	0.0493
	MAG215	MAG215_contig_4_1443			unknown	-1.90717	1.20412	-1.91892	-7.4812	-8.27755	-7.59366	6.91015	0.0329
	MAG212	MAG212_contig_422_2367			large subunit ribosomal protein L13	3.87423	3.31716	2.48168	-3.65791	-5.06344	-2.32877	6.90773	0.0235
	MAG238	MAG238_contig_356_1268			glycerol transport system substrate-binding protein	3.86926	2.80694	3.38453	-3.5387	-4.24737	-2.87024	6.90568	0.00243
	MAG215	MAG215_contig_4_1691			transcription-repair coupling factor (superfamily II helicase) [EC:5,6,2,4]	-3.01958	0.271007	-3.04955	-7.62324	-9.00043	-9.7419	6.85582	0.0367
	MAG238	MAG238_contig_356_713			uncharacterized protein	4.34944	4.07144	5.02163	-1.61563	-3.88003	-1.49607	6.81141	0.00747
	MAG207	MAG207_contig_1242_1292			large subunit ribosomal protein L7/L12	2.44634	3.61019	2.21284	-2.32278	-3.3162	-6.51414	6.8075	0.0271
	MAG234	MAG234_contig_173_1600			glycerol transport system ATP-binding protein	0.250646	0.551462	-0.139177	-5.3695	-7.49165	-6.79558	6.77322	0.0106
	MAG215	MAG215_contig_4_1209			TonB dependent receptor	-3.47225	0.111419	-3.5583	-8.44001	-9.23377	-9.55799	6.77088	0.036
	MAG238	MAG238_contig_113_8			Phosphotransferase enzyme family	3.7827	1.77395	1.79703	-4.16649	-5.84161	-2.77495	6.71224	0.0247
	MAG238	MAG238_contig_60_942			sulfur-oxidizing protein SoxY	1.2784	0.276878	2.06262	-5.92911	-5.15029	-5.43398	6.71042	0.00917
	MAG234	MAG234_contig_173_1815			aldehyde dehydrogenase [EC:1,2,1,-]	1.44803	2.6145	1.9425	-4.29481	-5.0976	-4.71105	6.70283	0.00713
	MAG207	MAG207_contig_1222_799			large subunit ribosomal protein L21	3.74356	5.04112	3.64982	-0.989627	-3.72783	-2.8152	6.65572	0.0295
	MAG206	MAG206_contig_185_18			cardiolipin synthase A/B [EC:2,7,8,-]	-1.46432	0.265821	-0.200931	-6.42593	-6.80929	-8.11897	6.65159	0.017
	MAG206	MAG206_contig_451_260			glycerol transport system substrate-binding protein	-0.990263	-0.248116	-1.2079	-8.5387	-6.74987	-7.06664	6.63631	0.00546
	MAG234	MAG234_contig_188_892			maleylacetoacetate isomerase [EC:5,2,1,2]	0.337917	-0.25708	-0.203264	-4.16582	-9.29849	-6.56525	6.63571	0.0372
	MAG207	MAG207_contig_1242_884			large subunit ribosomal protein L13	0.983991	1.59708	0.806002	-5.22594	-5.06344	-6.2264	6.63428	0.00128
	MAG215	MAG215_contig_4_1130			large subunit ribosomal protein L16	-0.315542	3.15457	0.378023	-8.99066	-4.03607	-3.62956	6.62445	0.0406
	MAG236	MAG236_contig_133_130			Acetyltransferase (GNAT) family	0.912236	0.0898778	-0.705128	-5.4858	-8.53007	-5.51873	6.61053	0.0268
	MAG219	MAG219_contig_276_660			4-hydroxyphenylpyruvate dioxygenase [EC:1,13,11,27]	3.15283	3.58856	2.7288	-3.69676	-3.68959	-2.94299	6.59985	0.00525
	MAG212	MAG212_contig_422_205			Rrf2 family transcriptional regulator, iron-sulfur cluster assembly transcription factor	2.36905	2.37752	0.994797	-3.69059	-7.02594	-3.26354	6.57381	0.0488
	MAG207	MAG207_contig_1242_1919			transcription termination/antitermination protein NusA	-2.27148	-0.522748	-2.30346	-7.29002	-10.0998	-7.40086	6.56432	0.0488
	MAG215	MAG215_contig_4_278			proton-dependent oligopeptide transporter, POT family	-2.57014	1.00307	-2.60332	-8.28295	-7.18088	-8.39373	6.56239	0.0149
	MAG219	MAG219_contig_186_1286			unknown	4.33698	5.68781	4.41113	-1.33373	-3.39498	-0.508631	6.55776	0.0361
	MAG238	MAG238_contig_74_1672			unknown	5.16703	4.60783	5.03259	-0.604599	-3.07676	-1.18182	6.55688	0.00769
	MAG207	MAG207_contig_1242_1386			isocitrate dehydrogenase (NAD+) [EC:1,1,1,41]	-1.60888	-0.128827	-1.51636	-7.9751	-7.32308	-7.62339	6.55583	0.00249
	MAG206	MAG206_contig_467_42			Family of unknown function (DUF6482)	1.55634	2.63866	1.84817	-7.73748	-2.10443	-3.77851	6.55453	0.0423
	MAG238	MAG238_contig_60_502			unknown	5.2059	4.61806	5.48932	-2.36031	-1.7376	-0.21816	6.54312	0.00686
	MAG206	MAG206_contig_615_44			unknown	2.51588	4.0699	3.19184	-4.7608	-2.70013	-2.33093	6.52316	0.00632
	MAG207	MAG207_contig_1222_214			outer membrane protein	0.558415	2.12791	0.0718999	-4.91503	-6.3115	-5.57789	6.52088	0.021
	MAG215	MAG215_contig_30_98			large subunit ribosomal protein L10	0.176425	3.98096	0.720121	-5.35927	-5.17285	-4.11045	6.50669	0.0398
	MAG238	MAG238_contig_60_196			FAD dependent oxidoreductase	5.9586	4.60589	6.25999	-0.424238	-2.0784	-0.178082	6.50173	0.000203
	MAG238	MAG238_contig_60_695			putative membrane protein	7.68348	7.29832	8.18502	1.57511	0.161527	1.99868	6.47717	0.00259
	MAG206	MAG206_contig_673_363			OmpA-OmpF porin, OOP family	2.0454	3.6212	3.40227	-3.43195	-3.36273	-3.52382	6.46246	0.00577
	MAG234	MAG234_contig_173_147	fatty acid	acat,atoB	acetyl-CoA C-acetyltransferase [EC:2,3,1,9]	1.04177	1.65661	0.754545	-5.2535	-5.05282	-5.6226	6.46061	0.000384
	MAG236	MAG236_contig_133_1335			putative transport protein	-1.2471	-0.627886	-2.34746	-8.4812	-7.27754	-7.8427	6.45967	0.0062
	MAG215	MAG215_contig_4_1118			large subunit ribosomal protein L15	-0.114023	3.47307	-0.0362462	-5.38635	-5.22224	-5.41478	6.44873	0.029
	MAG215	MAG215_contig_30_367			3-oxoacyl-[acyl-carrier-protein] synthase III [EC:2,3,1,180]	-2.69742	0.87523	-2.75007	-8.70326	-7.44311	-7.74605	6.44005	0.0225
	MAG238	MAG238_contig_356_1096			unknown	7.23417	7.30879	7.47529	1.20162	-0.467109	1.96817	6.43852	0.0112
	MAG215	MAG215_contig_4_1345			regulator of sigma E protease [EC:3,4,24,-]	-2.70366	0.952378	-2.27405	-6.4846	-7.86766	-8.98523	6.43739	0.0478
	MAG207	MAG207_contig_1242_1866			iron complex outermembrane recepter protein	-3.3955	-1.45958	-3.464	-9.39648	-8.70428	-9.51426	6.43198	0.00397
	MAG215	MAG215_contig_4_693			Response regulator receiver domain	-3.73239	-0.153126	-3.31982	-8.71536	-8.93022	-8.83433	6.42486	0.0324
	MAG215	MAG215_contig_4_1319			phospholipid/cholesterol/gamma-HCH transport system substrate-binding protein	-2.16515	1.60723	-1.70685	-6.40938	-6.21158	-8.91017	6.42212	0.0283
	MAG215	MAG215_contig_4_1435			glutamyl-tRNA reductase [EC:1,2,1,70]	-2.78975	0.0628263	-3.1173	-7.98064	-9.02035	-8.08837	6.41504	0.0407
	MAG207	MAG207_contig_1222_1022			unknown	-1.80125	-1.1439	-1.66591	-8.05448	-9.13887	-6.58571	6.38933	0.0189
	MAG215	MAG215_contig_4_1454			unknown	-3.50043	-0.608283	-3.88561	-9.2824	-9.45118	-8.3997	6.37965	0.0382
	MAG207	MAG207_contig_1242_2030			small subunit ribosomal protein S1	-1.46484	-0.354562	-1.81028	-5.89624	-8.27755	-8.59366	6.37925	0.025
	MAG212	MAG212_contig_422_2368			small subunit ribosomal protein S9	2.13105	1.33356	0.245277	-4.27197	-6.22635	-4.85624	6.35482	0.0123
	MAG238	MAG238_contig_60_54	alkane	yiaY	alcohol dehydrogenase [EC:1,1,1,1]	4.71224	3.52134	4.29965	-1.4094	-3.88364	-1.20332	6.3432	0.00771
	MAG236	MAG236_contig_133_2635			xanthine dehydrogenase accessory factor	-0.060462	-0.306695	-0.951624	-4.56896	-8.0965	-7.67135	6.33934	0.0224
	MAG234	MAG234_contig_173_1739			3-methylcrotonyl-CoA carboxylase beta subunit [EC:6,4,1,4]	0.718096	0.574596	0.101341	-6.80883	-4.87334	-5.92544	6.33388	0.00943
	MAG238	MAG238_contig_74_1947			Family of unknown function (DUF6021)	5.29826	5.6995	5.46542	-0.013908	-3.29344	0.808187	6.32078	0.0427
	MAG215	MAG215_contig_4_657			GTPase	-1.84924	1.65894	-1.27814	-6.44716	-6.83041	-7.14042	6.31652	0.0314
	MAG234	MAG234_contig_173_1796			beta-ureidopropionase / N-carbamoyl-L-amino-acid hydrolase [EC:3,5,1,6 3,5,1,87]	-1.69199	0.103075	-2.06632	-6.77473	-7.71834	-8.10156	6.31313	0.0158
	MAG207	MAG207_contig_632_234			2-oxoglutarate dehydrogenase E1 component [EC:1,2,4,2]	-3.39158	-1.96505	-3.7293	-9.34312	-10.2168	-8.46068	6.31157	0.0257
	MAG236	MAG236_contig_591_361			unknown	6.3178	6.90198	4.85322	0.338795	-1.26368	0.0681617	6.30991	0.0237
	MAG220	MAG220_contig_886_20			type IV pilus assembly protein PilA	5.75632	2.91769	6.07996	-0.651967	-2.62936	-0.893971	6.30976	0.00429
	MAG206	MAG206_contig_182_724			aldehyde dehydrogenase [EC:1,2,1,-]	5.06104	4.34821	4.70857	-1.7491	-2.10105	-0.939936	6.30263	0.00295
	MAG238	MAG238_contig_356_1238			metallothionein	5.20608	6.03179	5.76934	0.0821712	-1.48967	-0.477026	6.29724	0.0119
	MAG212	MAG212_contig_422_2068			small subunit ribosomal protein S7	1.64925	1.18064	-0.0462788	-3.46532	-6.99633	-5.64022	6.29516	0.0221
	MAG207	MAG207_contig_1242_19			ATP-dependent RNA helicase RhlB [EC:3,6,4,13]	-2.56986	-1.23613	-2.63936	-7.45943	-9.26443	-8.57171	6.28341	0.0209
	MAG206	MAG206_contig_920_300			unknown	0.784621	1.14324	0.672009	-4.7206	-6.68956	-4.8273	6.27911	0.015
	MAG238	MAG238_contig_74_1459			OmpA-OmpF porin, OOP family	7.92938	7.71006	8.87488	1.90111	1.10199	2.68692	6.27476	0.000758
	MAG207	MAG207_contig_632_267			trimethylamine monooxygenase [EC:1,14,13,148]	-2.15513	-0.700528	-2.35063	-7.11802	-8.66218	-8.22722	6.26704	0.0195
	MAG238	MAG238_contig_356_715			short chain dehydrogenase	5.10328	5.12301	5.61883	-0.178187	-2.6115	-0.0625275	6.23245	0.0145
	MAG206	MAG206_contig_185_20			Protein of unknown function DUF72	-0.262273	0.737367	0.0584135	-7.35651	-6.15913	-4.64813	6.23243	0.0147
	MAG236	MAG236_contig_133_2112			Acyltransferase family	-1.84469	-0.930116	-2.30253	-7.82879	-7.99845	-7.93473	6.22821	0.00478
	MAG238	MAG238_contig_356_714			uncharacterized protein	4.95817	4.64934	5.37725	-0.539905	-2.83265	-0.326968	6.22809	0.0101
	MAG207	MAG207_contig_1222_861			ATP-dependent RNA helicase DeaD [EC:3,6,4,13]	-1.86992	-1.18548	-2.53424	-8.76096	-7.6122	-7.87543	6.21965	0.00541
	MAG215	MAG215_contig_4_1388			Fe-S cluster assembly protein SufB	-3.46082	0.882854	-2.31366	-8.21403	-8.01145	-7.32417	6.21934	0.0434
	MAG236	MAG236_contig_133_3031			RNA polymerase sigma-70 factor, ECF subfamily	-0.704364	-0.611996	-1.30403	-6.72524	-5.53367	-9.01729	6.2186	0.0166
	MAG215	MAG215_contig_4_1231			unknown	0.00596043	3.39471	-0.231986	-3.55728	-4.38688	-7.54176	6.2182	0.0431
	MAG238	MAG238_contig_874_204			triphosphoribosyl-dephospho-CoA synthase [EC:2,4,2,52]	3.51261	2.34887	2.23328	-2.65231	-4.71896	-3.16416	6.21006	0.00599
	MAG215	MAG215_contig_30_246			RNA polymerase sigma-54 factor	-3.12247	0.437547	-2.63162	-7.25071	-8.3192	-8.3612	6.20486	0.0447
	MAG207	MAG207_contig_1242_1335			GTP-binding protein	-1.50844	-0.270848	-1.85815	-7.05123	-8.43199	-6.74981	6.19853	0.025
	MAG238	MAG238_contig_356_124			unknown	6.58832	6.44703	6.83281	1.47436	-1.31709	1.13102	6.19329	0.0164
	MAG206	MAG206_contig_920_297			Response regulator receiver domain	-0.603996	0.175965	-0.4774	-5.51214	-6.32346	-7.61689	6.18235	0.0113
	MAG215	MAG215_contig_30_328			pantoate--beta-alanine ligase [EC:6,3,2,1]	-1.72391	2.09484	-1.65259	-7.16992	-5.38917	-7.26543	6.18095	0.011
	MAG206	MAG206_contig_920_554			unknown	2.13385	4.69241	3.18678	-3.29534	-1.71726	-3.50959	6.17841	0.00383
	MAG238	MAG238_contig_113_346			catalase-peroxidase [EC:1,11,1,21]	2.67281	2.26919	3.26362	-3.32954	-4.37588	-2.55047	6.15384	0.00167
	MAG215	MAG215_contig_4_1249			dTDP-4-dehydrorhamnose reductase [EC:1,1,1,133]	-2.72226	1.06546	-1.76721	-6.21517	-7.01898	-8.60719	6.13911	0.0464
	MAG206	MAG206_contig_920_19			LysR family transcriptional regulator, mexEF-oprN operon transcriptional activator	-1.50994	-0.870319	-1.8551	-7.33617	-8.85999	-6.43479	6.13187	0.0254
	MAG234	MAG234_contig_173_530			unknown	1.53339	-0.565708	-1.22082	-5.16099	-8.61294	-4.83113	6.11731	0.0431
	MAG215	MAG215_contig_30_426			adenosylhomocysteinase [EC:3,13,2,1]	-2.37119	0.429621	-2.82552	-7.03633	-7.93219	-8.14468	6.11537	0.033
	MAG236	MAG236_contig_133_2639			aerobic carbon-monoxide dehydrogenase large subunit [EC:1,2,5,3]	-0.76239	-0.0923479	-1.20574	-6.2554	-7.27237	-6.85706	6.10812	0.00767
	MAG234	MAG234_contig_173_2990			unknown	4.09572	4.69132	2.73042	-2.32145	-3.27892	-1.19807	6.1053	0.0352
	MAG207	MAG207_contig_1222_508			large subunit ribosomal protein L31	2.58728	4.4217	2.67036	-3.53772	-2.47275	-2.61312	6.10098	0.00576
	MAG215	MAG215_contig_4_1730			LysM domain	-2.1421	0.957135	-2.52371	-6.73012	-7.42069	-7.84438	6.0955	0.0344
	MAG215	MAG215_contig_30_833			SPFH domain / Band 7 family	-2.385	1.25079	-2.25922	-6.36991	-6.17242	-9.13475	6.09455	0.0293
	MAG234	MAG234_contig_173_3195			LuxR family transcriptional regulator, maltose regulon positive regulatory protein	-2.04594	-1.55583	-2.59583	-7.56194	-9.21539	-7.6786	6.08611	0.0167
	MAG215	MAG215_contig_30_746			phenylalanyl-tRNA synthetase beta chain [EC:6,1,1,20]	-3.04189	0.409939	-2.74414	-9.07713	-7.31051	-7.19343	6.06833	0.0234
	MAG236	MAG236_contig_133_662	fatty acid	acadm,acd	acyl-CoA dehydrogenase [EC:1,3,8,7]	0.00265212	-1.62693	-2.03925	-7.80924	-7.12738	-6.91494	6.06268	0.021
	MAG215	MAG215_contig_4_417			unknown	-3.15914	0.127012	-2.66962	-7.60537	-7.50952	-8.71876	6.04397	0.0224
	MAG215	MAG215_contig_4_1681			replicative DNA helicase [EC:5,6,2,3]	-2.84843	0.110109	-3.15003	-8.37887	-7.1756	-8.45654	6.04088	0.0106
	MAG215	MAG215_contig_4_1266			DNA topoisomerase I [EC:5,6,2,1]	-3.03785	-0.136904	-3.05673	-9.18721	-7.83149	-7.30406	6.03042	0.0263
	MAG215	MAG215_contig_30_16			ribonuclease III [EC:3,1,26,3]	-1.58238	1.93002	-0.994045	-5.9471	-5.75305	-7.03737	6.03037	0.0243
	MAG215	MAG215_contig_4_86			F-type H+/Na+-transporting ATPase subunit beta [EC:7,1,2,2 7,2,2,1]	-1.71931	1.66549	-1.23309	-6.70505	-6.50215	-6.07893	5.99974	0.0312
	MAG206	MAG206_contig_451_256			glycerol transport system ATP-binding protein	-1.15059	-0.381245	-1.47219	-7.69676	-6.49694	-6.80098	5.99688	0.00351
	MAG215	MAG215_contig_4_1331			Outer membrane protein beta-barrel domain	-0.41359	3.0675	-0.702553	-6.43773	-4.66516	-4.9286	5.99428	0.0274
	MAG215	MAG215_contig_30_463			basic amino acid/polyamine antiporter, APA family	-3.88681	-0.136588	-3.349	-9.48714	-7.26829	-8.5843	5.98911	0.00928
	MAG206	MAG206_contig_920_490			unknown	2.72776	4.10451	2.96224	-3.79702	-2.14287	-2.23025	5.98821	0.00456
	MAG206	MAG206_contig_467_129			unknown	-0.472057	0.306332	0.0699771	-5.3859	-6.19907	-6.45994	5.98306	0.00789
	MAG215	MAG215_contig_30_96			large subunit ribosomal protein L11	1.69132	5.01069	1.69399	-2.55296	-3.61206	-3.38809	5.98304	0.0468
	MAG215	MAG215_contig_4_1136			large subunit ribosomal protein L4	0.09695	3.39851	-0.0179195	-7.14661	-3.95306	-3.36971	5.98231	0.0451
	MAG207	MAG207_contig_1242_2010			ribonuclease E [EC:3,1,26,12]	-3.12157	-1.54635	-3.20961	-8.01145	-10.0757	-7.71497	5.97485	0.0431
	MAG236	MAG236_contig_591_360			unknown	4.77761	3.90419	3.0199	-2.10335	-2.70201	-1.41407	5.9737	0.0164
	MAG220	MAG220_contig_1764_5			lipoyl-dependent peroxiredoxin [EC:1,11,1,28]	0.447135	-1.33467	0.706906	-3.75028	-9.95994	-4.35968	5.96309	0.0479
	MAG206	MAG206_contig_920_298			two-component system, NarL family, sensor histidine kinase UhpB [EC:2,7,13,3]	-1.19176	-0.413428	-1.02918	-6.96306	-5.43978	-8.0706	5.94636	0.00964
	MAG238	MAG238_contig_74_1796			PhnB protein	7.37294	7.21181	8.83694	2.05336	0.588181	2.95295	5.9424	0.00401
	MAG215	MAG215_contig_4_1055			unknown	-1.36494	1.32678	-2.37461	-5.60573	-6.41578	-8.2086	5.93912	0.0278
	MAG238	MAG238_contig_113_284			Methyltransferase small domain	3.07271	2.83089	3.95488	-2.29413	-3.39819	-2.24743	5.93274	0.00227
	MAG234	MAG234_contig_188_122			cation/acetate symporter	-1.59713	-0.251334	-1.2325	-6.13121	-8.20196	-6.54464	5.93229	0.0291
	MAG215	MAG215_contig_4_1393			periplasmic mercuric ion binding protein	-4.80537	-1.08565	-4.55683	-9.24653	-9.56022	-9.36366	5.90752	0.0444
	MAG215	MAG215_contig_4_407			phenylalanyl-tRNA synthetase alpha chain [EC:6,1,1,20]	-1.95627	1.07651	-2.08977	-7.53367	-7.10399	-6.05057	5.90623	0.0407
	MAG206	MAG206_contig_920_295			alcohol dehydrogenase (cytochrome c) [EC:1,1,2,8]	-0.524716	0.0431485	-0.338072	-6.35797	-5.66819	-6.47188	5.8928	0.000454
	MAG206	MAG206_contig_451_93			Family of unknown function (DUF6021)	1.0208	3.12946	1.34743	-6.2838	-3.29344	-2.58413	5.88636	0.0282
	MAG215	MAG215_contig_30_568			signal peptidase I [EC:3,4,21,89]	-3.35126	0.101973	-3.04624	-7.44684	-7.94533	-8.55902	5.88522	0.0365
	MAG236	MAG236_contig_591_253			nickel/cobalt homeostasis protein	2.26217	2.62415	1.55276	-3.06165	-3.49969	-4.6352	5.87854	0.00223
	MAG215	MAG215_contig_4_534			2-oxoglutarate dehydrogenase E2 component (dihydrolipoamide succinyltransferase) [EC:2,3,1,61]	-3.01444	0.81881	-2.42905	-7.95419	-6.75288	-7.54782	5.87674	0.0202
	MAG238	MAG238_contig_60_940			Cytochrome C oxidase, cbb3-type, subunit III	6.42195	5.2288	7.11505	0.512581	-0.212728	0.849327	5.87221	0.00165
	MAG236	MAG236_contig_133_503			eukaryotic-like serine/threonine-protein kinase [EC:2,7,11,1]	-2.73815	-1.36566	-1.81981	-8.39861	-6.6103	-8.5104	5.86524	0.00533
	MAG220	MAG220_contig_417_31			dimethylamine monooxygenase subunit C [EC:1,14,13,238]	2.09034	0.480534	2.22835	-3.18934	-5.17285	-4.43238	5.8646	0.00491
	MAG238	MAG238_contig_60_991			unknown	2.27154	2.20471	3.43527	-1.91117	-5.04859	-2.71652	5.8626	0.0227
	MAG238	MAG238_contig_113_283			Iron-containing redox enzyme	3.72147	3.58846	4.76194	-1.30093	-3.28775	-0.921251	5.8606	0.00846
	MAG215	MAG215_contig_4_1297			unknown	-4.06195	-0.64134	-3.64723	-8.53276	-8.74876	-8.64561	5.85887	0.0355
	MAG236	MAG236_contig_133_1370			AMP-binding enzyme	-0.490661	0.832882	-0.502301	-6.06355	-6.59723	-5.03773	5.84614	0.0203
	MAG215	MAG215_contig_30_183			UDP-3-O-[3-hydroxymyristoyl] glucosamine N-acyltransferase [EC:2,3,1,191]	-2.61118	0.491114	-3.44447	-7.57475	-7.83445	-7.67724	5.84063	0.0435
	MAG215	MAG215_contig_4_388			zinc protease [EC:3,4,24,-]	-2.72194	0.493668	-2.68801	-8.03633	-7.8346	-6.55971	5.83812	0.047
	MAG212	MAG212_contig_422_962			Gram-negative porin	-1.59075	-1.03528	-1.73913	-7.83363	-8.67648	-5.35467	5.8332	0.0386
	MAG215	MAG215_contig_4_1168			5-methyltetrahydrofolate--homocysteine methyltransferase [EC:2,1,1,13]	-4.03434	-1.30459	-4.28342	-8.24107	-9.51781	-9.35818	5.83157	0.0409
	MAG207	MAG207_contig_1242_2040			nucleoside-diphosphate kinase [EC:2,7,4,6]	-0.416469	-0.179498	-0.00384847	-5.19734	-7.68022	-5.21452	5.83076	0.0203
	MAG236	MAG236_contig_133_987			Uncharacterised MFS-type transporter YbfB	0.0931004	-0.652364	-1.06161	-5.56394	-6.68493	-6.85013	5.82604	0.000356
	MAG206	MAG206_contig_920_302			ABC transporter	-0.228201	0.752843	0.106991	-5.25065	-5.64276	-5.92315	5.81606	0.00495
	MAG236	MAG236_contig_133_636			Diguanylate cyclase, GGDEF domain	1.0785	1.29143	0.497004	-4.29671	-5.26841	-4.98249	5.80485	0.00423
	MAG234	MAG234_contig_188_1350			MerR family transcriptional regulator, light-induced transcriptional regulator	2.29575	2.84555	1.88068	-3.06785	-4.87021	-2.44494	5.80166	0.0286
	MAG236	MAG236_contig_133_661			2-aminobenzoate-CoA ligase [EC:6,2,1,32]	-0.77071	-1.72906	-2.42448	-7.4688	-8.27293	-6.58117	5.79955	0.0195
	MAG207	MAG207_contig_1242_1302			elongation factor G	-2.05604	-1.53153	-2.37647	-7.30252	-9.8518	-6.19538	5.79522	0.0487
	MAG220	MAG220_contig_1535_46			unknown	2.26845	-3.02615	2.77185	-4.17729	-8.56383	-2.58708	5.78079	0.00337
	MAG207	MAG207_contig_1242_1135			unknown	7.06741	9.36656	6.97929	2.59711	1.04005	2.46445	5.77055	0.0457
	MAG215	MAG215_contig_4_1132			large subunit ribosomal protein L22	0.903609	3.94563	1.05816	-2.63412	-3.79969	-4.95972	5.76697	0.042
	MAG215	MAG215_contig_4_692			Histidine kinase-, DNA gyrase B-, and HSP90-like ATPase	-2.39523	0.857384	-2.33419	-6.7541	-6.55392	-7.85909	5.76503	0.023
	MAG238	MAG238_contig_60_1403			Hemerythrin HHE cation binding domain	5.51936	5.00836	6.14271	-0.0403871	-1.75232	1.16891	5.76474	0.00822
	MAG238	MAG238_contig_60_1395			unknown	4.03822	5.74758	4.38993	-1.334	-0.890581	-0.889094	5.76313	0.00574
	MAG215	MAG215_contig_30_342			Lrp/AsnC family transcriptional regulator, regulator for asnA, asnC and gidA	0.734439	4.15247	0.69414	-3.2583	-3.82441	-4.61635	5.76004	0.039
	MAG215	MAG215_contig_4_1542			UDP-N-acetylmuramoylalanine--D-glutamate ligase [EC:6,3,2,9]	-3.80665	0.0760802	-3.06476	-8.05304	-7.85122	-8.16157	5.75684	0.0354
	MAG236	MAG236_contig_133_81			Class II Aldolase and Adducin N-terminal domain	-0.417629	-0.953646	-1.82753	-7.18516	-6.98924	-6.28098	5.75219	0.0138
	MAG215	MAG215_contig_30_654			threonylcarbamoyladenosine tRNA methylthiotransferase MtaB [EC:2,8,4,5]	-3.45233	0.358408	-2.83525	-8.10606	-7.86199	-7.21514	5.75134	0.0433
	MAG215	MAG215_contig_30_674			unknown	-2.62109	1.20132	-2.18053	-6.53367	-6.67678	-7.63553	5.74856	0.038
	MAG215	MAG215_contig_30_335			Gliding motility associated protein GldN	-1.39098	2.49958	-0.590884	-5.07953	-5.46489	-6.18331	5.74848	0.0433
	MAG236	MAG236_contig_133_2964			formate dehydrogenase major subunit [EC:1,17,1,9]	-1.68862	-2.41149	-4.0922	-6.35664	-9.59421	-9.47427	5.74427	0.0165
	MAG215	MAG215_contig_4_473			large subunit ribosomal protein L35	5.07198	8.8628	5.6186	0.963119	0.524264	0.860351	5.73522	0.0488
	MAG234	MAG234_contig_188_1155			unknown	2.37969	1.3979	2.49834	-2.99898	-4.02885	-3.89313	5.7323	0.0033
	MAG207	MAG207_contig_632_296			DNA gyrase subunit A [EC:5,6,2,2]	-2.86804	-1.16393	-2.57674	-6.94444	-7.47551	-9.38359	5.73161	0.0208
	MAG207	MAG207_contig_1222_700			unknown	-1.76731	0.97865	-1.02216	-6.20024	-7.0888	-5.71139	5.72987	0.0393
	MAG215	MAG215_contig_4_1504			ribose-phosphate pyrophosphokinase [EC:2,7,6,1]	-2.75876	0.542585	-2.5946	-7.38319	-7.13074	-7.48262	5.72859	0.0278
	MAG236	MAG236_contig_133_1260			catalase-peroxidase [EC:1,11,1,21]	-2.33921	-1.17525	-2.29005	-6.38844	-9.50673	-7.08914	5.7266	0.0493
	MAG236	MAG236_contig_133_1357			unknown	4.28159	4.83846	2.21582	-3.09559	-1.49203	-1.21849	5.714	0.04
	MAG215	MAG215_contig_4_1541			Cell cycle protein	-3.69309	0.340323	-3.50911	-8.26728	-7.7125	-8.02056	5.71282	0.0395
	MAG234	MAG234_contig_173_1016	fatty acid	acads,bcd	butyryl-CoA dehydrogenase [EC:1,3,8,1]	-1.82308	-1.37449	-1.92344	-5.16402	-7.54884	-9.54393	5.71193	0.0452
	MAG215	MAG215_contig_4_1157			UPF0176 protein	-3.13924	0.0714332	-3.55349	-8.094	-7.45782	-8.20295	5.71116	0.0246
	MAG207	MAG207_contig_632_181			cold shock protein	6.52343	8.1046	5.88349	1.46108	0.191601	1.72715	5.71056	0.0371
	MAG215	MAG215_contig_4_1637			1-pyrroline-5-carboxylate dehydrogenase [EC:1,2,1,88]	-3.4674	-0.29421	-3.33925	-7.4181	-8.21468	-8.53005	5.68732	0.04
	MAG238	MAG238_contig_60_934			unknown	2.22658	0.790188	2.5351	-4.15139	-3.66529	-3.68636	5.68497	0.0116
	MAG238	MAG238_contig_356_656			uncharacterized protein	5.80826	6.78445	6.38216	0.790664	-0.225019	1.4072	5.66734	0.0137
	MAG215	MAG215_contig_4_1068			unknown	-3.89253	0.197878	-3.63073	-8.13774	-7.93551	-8.24714	5.665	0.0446
	MAG215	MAG215_contig_4_1227			Domain of unknown function (DUF4292)	-2.75707	0.478827	-2.8442	-7.02512	-6.83057	-8.25623	5.66316	0.0237
	MAG236	MAG236_contig_133_63			GntR family transcriptional regulator, transcriptional repressor for pyruvate dehydrogenase complex	2.6966	2.32438	0.972274	-3.31673	-3.00767	-4.66895	5.6622	0.00121
	MAG215	MAG215_contig_4_172			DNA gyrase B	-3.98335	-0.79712	-4.00942	-8.6718	-8.31655	-8.78566	5.66138	0.0259
	MAG207	MAG207_contig_1222_940			ribonuclease R [EC:3,1,13,1]	-2.44163	-1.07657	-2.94122	-8.16624	-7.96056	-7.28299	5.65012	0.0165
	MAG215	MAG215_contig_30_37			valyl-tRNA synthetase [EC:6,1,1,9]	-3.86254	-0.544908	-3.89416	-9.21717	-8.28539	-7.74921	5.65005	0.0378
	MAG234	MAG234_contig_173_1832			two-component system, sensor histidine kinase [EC:2,7,13,3]	-2.0623	-0.8998	-2.12416	-7.70918	-8.06882	-6.23834	5.64336	0.0236
	MAG238	MAG238_contig_60_763			GntR family transcriptional regulator, transcriptional repressor for pyruvate dehydrogenase complex	3.1488	2.50091	2.32626	-2.04912	-4.17691	-2.72456	5.64219	0.00837
	MAG238	MAG238_contig_60_941			unknown	1.98839	1.15956	2.76028	-3.78514	-4.04812	-3.1716	5.6377	0.00152
	MAG215	MAG215_contig_4_1649			transcription termination factor Rho	-0.596826	2.52284	-0.863693	-5.02888	-5.23979	-5.55737	5.62945	0.0342
	MAG236	MAG236_contig_133_1531	alkane	cyp	Cytochrome P450	-0.908044	-1.78712	-3.29171	-7.45492	-7.24955	-8.15599	5.62453	0.00758
	MAG238	MAG238_contig_356_716			unknown	7.9446	7.27875	7.83107	2.22346	0.87449	3.09632	5.62005	0.00735
	MAG206	MAG206_contig_673_705			outer membrane protein, adhesin transport system	-0.945379	1.13803	0.0355817	-5.09803	-4.89599	-6.62206	5.61477	0.0175
	MAG236	MAG236_contig_591_72			ring-1,2-phenylacetyl-CoA epoxidase subunit PaaA [EC:1,14,13,149]	2.11057	1.01705	-0.335191	-5.2236	-4.76176	-4.06261	5.61347	0.0329
	MAG215	MAG215_contig_30_829			glycine cleavage system P protein (glycine dehydrogenase) [EC:1,4,4,2]	-3.67499	-0.194752	-3.63985	-7.77336	-7.09725	-9.47595	5.61232	0.0205
	MAG238	MAG238_contig_113_425	alkane	aldh	Aldehyde dehydrogenase family	1.64497	1.29085	2.84738	-2.61809	-5.93941	-2.49621	5.61231	0.023
	MAG206	MAG206_contig_920_139			Protein of unknown function (DUF3203)	4.62684	6.18366	4.97536	-0.714721	0.204003	-0.521444	5.60601	0.00117
	MAG236	MAG236_contig_231_274			unknown	3.32223	2.76171	2.02348	-3.3891	-1.77708	-3.5354	5.603	0.0123
	MAG238	MAG238_contig_60_274			unknown	5.06727	4.97209	6.13701	0.398219	-1.8571	0.8595	5.59192	0.013
	MAG238	MAG238_contig_74_933			unknown	7.04766	6.56471	6.99726	1.37585	-0.0566848	2.52554	5.58831	0.0122
	MAG215	MAG215_contig_30_816			Monomeric isocitrate dehydrogenase	-3.60311	-0.272066	-3.42774	-7.94682	-8.05333	-8.06241	5.58655	0.0367
	MAG238	MAG238_contig_74_1930			unknown	3.98927	0.225287	3.82209	-3.15253	-2.95542	-2.61348	5.58602	0.0445
	MAG236	MAG236_contig_231_521			benzoate-CoA ligase [EC:6,2,1,25]	-1.56406	-1.73971	-2.36179	-5.63315	-8.23699	-8.55263	5.58574	0.0182
	MAG238	MAG238_contig_60_1078			GlcNAc-PI de-N-acetylase	2.94059	2.81397	4.10144	-1.92002	-3.72626	-1.25476	5.58568	0.00786
	MAG215	MAG215_contig_30_666			manganese transport protein	-2.12296	1.10988	-2.18095	-6.4846	-6.86766	-6.59331	5.58385	0.043
	MAG234	MAG234_contig_173_3444			putative acyl-CoA dehydrogenase	1.13053	1.48175	0.44092	-4.19844	-5.24331	-4.23709	5.57735	0.0115
	MAG234	MAG234_contig_173_3490			aldehyde dehydrogenase [EC:1,2,1,-]	0.846698	1.68634	0.734933	-3.63152	-5.26779	-4.55057	5.57262	0.0167
	MAG238	MAG238_contig_874_205			malonate decarboxylase alpha subunit [EC:2,3,1,187]	4.54303	3.42103	4.49654	-1.38245	-1.94619	-0.908586	5.56594	0.00105
	MAG206	MAG206_contig_920_291			cyclase [EC:4,-,-,-]	-0.659946	0.0204133	-0.811219	-5.79823	-7.1856	-5.16069	5.56459	0.0226
	MAG238	MAG238_contig_113_121			Putative Actinobacterial Holin-X, holin superfamily III	1.1078	1.26646	2.62884	-3.66872	-6.41275	-1.57299	5.55252	0.0356
	MAG234	MAG234_contig_173_2620			ribosome modulation factor	7.05931	7.06196	5.71716	1.319	0.544179	1.32242	5.55094	0.0123
	MAG220	MAG220_contig_152_28			Protein of unknown function (DUF1652)	2.78871	1.0391	3.91569	-1.34535	-6.04126	-1.48742	5.53918	0.0229
	MAG215	MAG215_contig_4_40			lipoyl-dependent peroxiredoxin [EC:1,11,1,28]	-2.33987	2.1778	-0.311863	-9.59219	-3.95129	-3.53704	5.53553	0.0439
	MAG207	MAG207_contig_1222_674			chemosensory pili system protein ChpA (sensor histidine kinase/response regulator)	-4.8718	-2.84852	-4.14152	-9.71319	-9.50532	-9.2496	5.53543	0.0103
	MAG215	MAG215_contig_4_1113			small subunit ribosomal protein S4	1.48668	4.96708	1.93941	-2.91322	-3.0161	-2.2763	5.53293	0.0458
	MAG238	MAG238_contig_60_1638			Domain of unknown function (DUF427)	5.33033	5.14396	5.29588	0.555414	-2.43025	1.05068	5.53144	0.0331
	MAG215	MAG215_contig_30_72			Glycosyl transferases group 1	-2.95319	1.39394	-2.1982	-7.67533	-6.47565	-6.19429	5.52927	0.0432
	MAG215	MAG215_contig_4_1676			iron complex outermembrane recepter protein	-1.98899	0.516277	-2.92891	-6.21346	-7.42272	-7.33044	5.52167	0.0448
	MAG238	MAG238_contig_60_936			two-component system, NarL family, sensor histidine kinase UhpB [EC:2,7,13,3]	1.53188	0.43941	2.04832	-3.96306	-4.95435	-3.61117	5.51606	0.000197
	MAG215	MAG215_contig_4_1207			TonB dependent receptor	-3.471	0.724336	-2.52951	-9.43045	-5.82623	-6.54838	5.50963	0.0187
	MAG236	MAG236_contig_133_104			branched-chain amino acid transport system permease protein	-1.36926	-1.54841	-2.73001	-7.40288	-7.26602	-7.50265	5.50795	0.0047
	MAG238	MAG238_contig_113_323			putative tricarboxylic transport membrane protein	1.55763	1.47685	2.5434	-3.33229	-5.49864	-2.1119	5.5069	0.0175
	MAG236	MAG236_contig_133_2704			Las17-binding protein actin regulator	3.27973	3.54242	2.61325	-2.94007	-2.61771	-1.52415	5.50577	0.0151
	MAG236	MAG236_contig_133_1915			tartronate-semialdehyde synthase [EC:4,1,1,47]	0.100574	-1.42692	-2.8348	-5.57097	-8.36699	-6.68411	5.48697	0.0257
	MAG234	MAG234_contig_188_612			OmpA-OmpF porin, OOP family	-0.205715	-0.343544	-1.15585	-4.39285	-6.52333	-7.24752	5.4862	0.0137
	MAG236	MAG236_contig_133_1297			carboxymethylenebutenolidase [EC:3,1,1,45]	-1.82134	-1.40436	-2.02811	-9.12083	-6.15956	-6.4184	5.48166	0.0267
	MAG236	MAG236_contig_527_7			unknown	1.71356	1.35583	0.529021	-2.75709	-3.89681	-6.14057	5.46429	0.0136
	MAG215	MAG215_contig_30_163			tyrosine-protein kinase Etk/Wzc [EC:2,7,10,3]	-3.25735	-0.180075	-3.48277	-6.46536	-7.68106	-9.16649	5.46424	0.0481
	MAG234	MAG234_contig_188_442			methyl-accepting chemotaxis protein	-1.14887	-0.284462	-1.75429	-7.4181	-6.21467	-5.94509	5.46341	0.0136
	MAG219	MAG219_contig_276_662			fumarylacetoacetate (FAA) hydrolase [EC:3,7,1,2]	1.50444	2.70744	1.68473	-3.30913	-4.69577	-2.45079	5.45077	0.0318
	MAG215	MAG215_contig_4_556			uncharacterized protein	-1.16817	2.3781	-1.02818	-4.75619	-4.56425	-6.84165	5.44795	0.0312
	MAG220	MAG220_contig_414_24			RimK-like ATP-grasp domain	-1.11659	-5.02829	-1.3369	-7.51909	-8.64965	-7.64999	5.44565	0.0269
	MAG236	MAG236_contig_133_1354			branched-chain amino acid transport system permease protein	-0.114171	-0.398792	-0.922005	-5.37657	-7.17902	-5.15396	5.42486	0.0181
	MAG234	MAG234_contig_173_1831			Response regulator receiver domain	0.901664	0.595322	0.182616	-4.2838	-6.41578	-3.87956	5.41958	0.0242
	MAG236	MAG236_contig_133_85			Enoyl-(Acyl carrier protein) reductase	-0.829739	-1.22554	-2.2821	-8.29914	-6.79663	-5.49745	5.41861	0.0479
	MAG207	MAG207_contig_1242_1326			preprotein translocase subunit SecY	-1.91927	-2.07847	-2.96853	-8.094	-7.89198	-7.20295	5.40756	0.0119
	MAG215	MAG215_contig_4_795			excinuclease ABC subunit C	-3.88173	-0.36722	-3.63065	-8.59113	-6.80212	-8.70443	5.40603	0.0093
	MAG215	MAG215_contig_30_184			UDP-3-O-[3-hydroxymyristoyl] N-acetylglucosamine deacetylase / 3-hydroxyacyl-[acyl-carrier-protein] dehydratase [EC:3,5,1,108 4,2,1,59]	-2.74686	0.713837	-2.60936	-8.14944	-5.44019	-7.25896	5.40207	0.0064
	MAG220	MAG220_contig_635_30			cytochrome c oxidase subunit II [EC:7,1,1,9]	-0.769273	-5.49602	-0.40441	-5.73328	-9.30086	-7.83335	5.39926	0.037
	MAG238	MAG238_contig_60_992			Diguanylate cyclase, GGDEF domain	5.36482	5.26579	6.01777	0.438953	-1.30805	1.32736	5.39671	0.0118
	MAG234	MAG234_contig_173_1826			unknown	-0.940897	-0.230519	-1.08061	-5.84327	-5.64257	-6.94939	5.3944	0.00267
	MAG238	MAG238_contig_60_1258			insecticidal toxin complex protein TccC	0.729392	0.696314	1.32414	-4.20952	-5.58647	-3.63608	5.39397	0.00672
	MAG238	MAG238_contig_356_1068			unknown	5.02311	5.84031	5.31724	0.336398	-1.53739	1.2096	5.39068	0.0332
	MAG236	MAG236_contig_1727_23			Protein of unknown function (DUF2950)	-0.655606	0.359195	-1.04884	-6.09525	-6.26115	-5.15751	5.38955	0.0176
	MAG215	MAG215_contig_30_808			MFS transporter, NHS family, xanthosine permease	-3.52862	-0.184044	-3.55454	-7.59951	-7.7573	-8.06612	5.38524	0.0394
	MAG234	MAG234_contig_190_293			GMC oxidoreductase	-0.880912	0.345851	-0.790731	-4.38548	-6.59723	-6.49716	5.38469	0.0331
	MAG206	MAG206_contig_920_225			Diguanylate cyclase, GGDEF domain	1.03389	2.17336	1.37753	-3.48311	-4.52018	-3.5537	5.38059	0.015
	MAG236	MAG236_contig_133_1278			unknown	1.09028	0.139221	0.0669227	-3.58759	-3.52192	-7.70847	5.37147	0.0492
	MAG207	MAG207_contig_1222_409			TetR/AcrR family transcriptional regulator, mexJK operon transcriptional repressor	-1.58235	0.318369	-1.53822	-5.63932	-6.4488	-6.7215	5.3358	0.021
	MAG238	MAG238_contig_60_1399			unknown	3.30536	3.04816	4.10656	-1.86233	-3.02915	-0.652595	5.33472	0.00529
	MAG238	MAG238_contig_74_430			heme o synthase [EC:2,5,1,141]	2.49436	1.69435	2.53194	-2.16533	-5.19576	-1.90722	5.32966	0.0209
	MAG236	MAG236_contig_133_2268			Putative amidoligase enzyme (DUF2126)	-2.77403	-1.89504	-2.96633	-6.89084	-6.90653	-9.81711	5.32636	0.0221
	MAG238	MAG238_contig_60_694			unknown	7.56666	7.35675	7.8339	2.33985	1.07263	3.38009	5.32158	0.00979
	MAG236	MAG236_contig_133_65			3-dehydrotetronate 4-kinase [EC:2,7,1,217]	0.0925728	-0.830498	-1.27671	-7.02367	-4.82199	-6.13188	5.32097	0.0293
	MAG234	MAG234_contig_188_1354			uncharacterized protein	0.857161	1.1024	0.107313	-3.94078	-6.15458	-3.80014	5.32079	0.0337
	MAG215	MAG215_contig_4_564			NADH-quinone oxidoreductase subunit F [EC:7,1,1,2]	-2.59443	0.544604	-2.58666	-6.50903	-6.84886	-7.20295	5.30812	0.0378
	MAG238	MAG238_contig_60_15			unknown	7.33226	7.88672	7.77338	2.45857	1.39821	3.21757	5.306	0.0125
	MAG207	MAG207_contig_632_316			peptide chain release factor 2	-2.3238	-1.25879	-2.46883	-7.38978	-8.65765	-5.90436	5.30012	0.044
	MAG215	MAG215_contig_4_365			starch-binding outer membrane protein, SusD/RagB family	-3.73896	-0.455677	-3.53738	-8.14165	-6.93941	-8.52531	5.29145	0.0134
	MAG215	MAG215_contig_4_749			phage shock protein C	-0.766284	3.00458	-0.365613	-4.24863	-4.5924	-5.14971	5.28781	0.0489
	MAG236	MAG236_contig_133_990			SPFH domain / Band 7 family	-1.27076	-1.30809	-2.02636	-4.60718	-8.83914	-7.01895	5.28669	0.0493
	MAG238	MAG238_contig_60_708			unknown	4.23698	5.20203	4.85619	-0.0237742	-1.84865	0.309176	5.28615	0.027
	MAG206	MAG206_contig_790_382			bacterioferritin [EC:1,16,3,1]	0.443182	1.33793	0.625832	-3.17072	-4.21267	-6.03469	5.27501	0.0273
	MAG206	MAG206_contig_673_364			Domain of unknown function (DUF4398)	2.4319	3.78396	2.96358	-1.38047	-3.33632	-1.92057	5.27227	0.0325
	MAG234	MAG234_contig_173_1660			cold shock protein	5.72886	5.85263	4.32354	0.301447	-1.1223	0.925756	5.26671	0.0366
	MAG206	MAG206_contig_467_558			unknown	2.56894	3.76896	2.32936	-3.30224	-2.31187	-1.51851	5.26663	0.0178
	MAG220	MAG220_contig_417_30			dimethylamine monooxygenase subunit B [EC:1,14,13,238]	-0.399081	-1.61654	0.250574	-4.64045	-8.15408	-4.74096	5.25681	0.0161
	MAG236	MAG236_contig_133_676			IclR helix-turn-helix domain	2.4315	1.59882	0.720147	-3.38846	-4.25071	-3.37625	5.2553	0.0119
	MAG238	MAG238_contig_356_946			cation/acetate symporter	1.10628	2.11223	2.69307	-3.16981	-5.52713	-1.15451	5.25434	0.0483
	MAG236	MAG236_contig_231_59			Acyltransferase family	-1.47617	-0.575218	-1.90342	-5.79441	-7.594	-6.31496	5.24952	0.0273
	MAG220	MAG220_contig_452_12			unknown	-1.05603	-2.26408	-0.269655	-8.13063	-5.49484	-5.70963	5.24845	0.0422
	MAG215	MAG215_contig_4_1292			iron complex outermembrane recepter protein	-4.74202	-1.48744	-4.98015	-8.864	-9.10596	-8.97911	5.24649	0.0475
	MAG238	MAG238_contig_113_421			lactate permease	2.3245	2.18995	3.17601	-2.39021	-3.83182	-1.8144	5.2423	0.00571
	MAG236	MAG236_contig_133_66			3-dehydro-4-phosphotetronate decarboxylase [EC:4,1,1,104]	0.737791	-0.754524	-1.03816	-4.49999	-7.27943	-4.99293	5.23915	0.0195
	MAG238	MAG238_contig_60_963			dihydropyrimidine dehydrogenase (NAD+) subunit PreA [EC:1,3,1,1]	3.5273	4.11991	4.22917	-1.16046	-1.75682	-0.908467	5.23404	0.00436
	MAG236	MAG236_contig_133_413			Cytochrome c	-1.79219	-2.59004	-3.86169	-7.20024	-9.4355	-7.29635	5.22939	0.0339
	MAG238	MAG238_contig_74_1452			ATP dependent DNA ligase domain	1.08696	1.82068	2.71731	-2.81186	-4.82118	-2.42684	5.22828	0.0222
	MAG215	MAG215_contig_4_184			dipeptidyl-peptidase III [EC:3,4,14,4]	-4.98312	-1.1742	-4.23741	-8.80603	-8.35027	-8.92077	5.22745	0.0351
	MAG236	MAG236_contig_133_2636			uncharacterized protein	-0.502849	-0.409859	-1.24062	-5.99255	-7.11147	-4.72511	5.22527	0.0308
	MAG238	MAG238_contig_60_937			Response regulator receiver domain	1.5884	0.318855	1.94859	-3.49999	-5.3115	-2.99293	5.22009	0.00161
	MAG220	MAG220_contig_417_43			Protein of unknown function (DUF3742)	1.26793	-0.247693	0.722099	-5.01899	-4.86237	-4.02558	5.21642	0.0104
	MAG238	MAG238_contig_60_1067			Protein of unknown function (DUF3203)	8.89595	8.92544	9.44809	3.94825	3.45194	4.22272	5.21553	0.000847
	MAG215	MAG215_contig_4_605			Secretion system C-terminal sorting domain	-4.94225	-0.992535	-4.45849	-9.72191	-8.05876	-8.25594	5.21445	0.0328
	MAG215	MAG215_contig_30_76			Motility related/secretion protein	-4.7599	-1.06013	-4.37127	-9.17096	-8.5784	-8.07001	5.20936	0.0471
	MAG238	MAG238_contig_60_930			Rhodanese-like domain	3.20066	2.57896	3.34263	-1.87867	-3.13659	-1.46382	5.20044	0.00267
	MAG236	MAG236_contig_133_88			Thiolase, N-terminal domain	0.942173	0.502045	-0.502432	-4.3742	-5.63298	-4.6177	5.18889	0.0125
	MAG206	MAG206_contig_182_675			cardiolipin synthase A/B [EC:2,7,8,-]	3.69636	3.23775	4.18586	-0.937339	-2.48672	-0.985719	5.17658	0.00368
	MAG236	MAG236_contig_133_3064			Peptidase family M48	-2.0895	-2.37988	-2.82875	-8.26953	-6.61849	-7.92487	5.17159	0.0116
	MAG215	MAG215_contig_4_1604			Na+:H+ antiporter	-5.04635	-1.43968	-4.79226	-8.86873	-8.92795	-8.98387	5.16742	0.0473
	MAG238	MAG238_contig_874_202			malonate decarboxylase beta subunit [EC:4,1,1,87]	3.51731	2.01727	1.82531	-2.94574	-3.14218	-2.04884	5.16555	0.0203
	MAG238	MAG238_contig_60_184			nitrilase [EC:3,5,5,1]	3.77408	3.9748	4.50598	-0.648315	-2.54828	-0.0381174	5.16319	0.0169
	MAG238	MAG238_contig_113_315			LysR family transcriptional regulator, glycine cleavage system transcriptional activator	1.60777	1.44857	2.15237	-2.04063	-4.97413	-3.26543	5.16297	0.0238
	MAG236	MAG236_contig_133_3020			Glycosyl transferase family 2	-2.97065	-1.40083	-2.3725	-7.50359	-7.11047	-7.60498	5.15836	0.00436
	MAG220	MAG220_contig_417_32			aminobutyraldehyde dehydrogenase [EC:1,2,1,19]	1.60333	0.645443	2.25286	-2.27711	-5.39659	-3.29385	5.15639	0.0157
	MAG206	MAG206_contig_187_140			Protein of unknown function (DUF3309)	1.07066	3.24198	1.47768	-3.0941	-3.01616	-3.5675	5.15603	0.0136
	MAG236	MAG236_contig_133_1615			phenylacetate-CoA ligase [EC:6,2,1,30]	-1.56608	-2.17167	-3.4142	-8.01942	-6.23281	-8.35875	5.15301	0.0179
	MAG238	MAG238_contig_60_929			Response regulator receiver domain	4.23606	2.98921	4.00714	-1.90659	-2.28078	0.00999205	5.1366	0.0144
	MAG238	MAG238_contig_356_710			Protein of unknown function (DUF3833)	3.57935	3.50155	4.34266	-0.764592	-2.66135	-0.547337	5.13228	0.0108
	MAG238	MAG238_contig_356_1301			cold shock protein	8.84043	9.11847	9.50926	4.18518	3.05976	4.82916	5.13135	0.00807
	MAG236	MAG236_contig_591_359			Family of unknown function (DUF6596)	-0.922812	-1.34461	-2.30753	-5.66742	-7.78785	-6.51221	5.13084	0.0168
	MAG238	MAG238_contig_874_201			malonate decarboxylase gamma subunit [EC:4,1,1,87]	2.09304	0.547766	0.853309	-3.05031	-5.27055	-3.55824	5.1244	0.00623
	MAG215	MAG215_contig_4_1030			Voltage gated chloride channel	-2.90583	0.0979478	-3.0301	-6.94527	-6.744	-7.51349	5.12159	0.0276
	MAG215	MAG215_contig_4_1377			fumarate hydratase, class I [EC:4,2,1,2]	-3.4477	-0.200948	-3.51229	-8.39861	-7.19527	-6.92544	5.11946	0.0387
	MAG236	MAG236_contig_133_2760			Lrp/AsnC family transcriptional regulator, leucine-responsive regulatory protein	-0.960707	-1.89427	-1.19748	-5.58024	-8.183	-5.61635	5.10904	0.0132
	MAG238	MAG238_contig_113_440			putative glutamine amidotransferase	4.79449	4.92694	4.26877	0.35629	-2.0348	0.347371	5.10712	0.0322
	MAG215	MAG215_contig_30_91			Phage integrase family	-2.86984	0.50287	-3.03796	-7.33617	-5.55399	-7.82092	5.10205	0.00895
	MAG236	MAG236_contig_133_2508			branched-chain amino acid transport system permease protein	-2.11151	-2.0431	-3.28629	-5.74436	-7.13217	-9.87032	5.10198	0.0268
	MAG238	MAG238_contig_60_945			aldehyde dehydrogenase [EC:1,2,1,-]	2.11114	0.819153	2.90381	-3.25041	-3.63817	-2.5786	5.10043	0.004
	MAG226	MAG226_contig_1282_18			small subunit ribosomal protein S16	4.29547	4.16229	2.64536	0.0827435	-2.34253	-1.93317	5.09869	0.0189
	MAG212	MAG212_contig_422_3100			large subunit ribosomal protein L20	3.17383	3.03895	2.33385	-1.74384	-2.73961	-2.26395	5.09801	0.00475
	MAG236	MAG236_contig_133_3			haloacid dehalogenase-like hydrolase	-1.99963	-1.92761	-2.9555	-6.68072	-8.70591	-6.78472	5.0962	0.0283
	MAG234	MAG234_contig_173_1827			YNCE-like beta-propeller	-0.964537	0.214809	-0.253673	-5.10679	-6.23077	-4.94396	5.09271	0.0181
	MAG236	MAG236_contig_231_523			branched-chain amino acid transport system substrate-binding protein	0.699534	0.414915	-0.772239	-5.2535	-5.05282	-4.62259	5.09037	0.0152
	MAG236	MAG236_contig_133_862			unknown	3.10386	5.27636	2.58119	-1.51063	0.750907	-3.54042	5.08718	0.0102
	MAG215	MAG215_contig_4_389			zinc protease [EC:3,4,24,-]	-2.91594	0.222533	-3.06178	-7.22598	-7.15934	-6.60381	5.07798	0.0494
	MAG236	MAG236_contig_527_40			polysaccharide biosynthesis protein PelB	0.513238	0.141891	-0.518554	-4.7669	-5.30982	-5.00867	5.07399	0.00339
	MAG236	MAG236_contig_591_303			Beta-lactamase	-2.49796	-1.91311	-2.79128	-7.82879	-7.62817	-6.93473	5.06311	0.00862
	MAG238	MAG238_contig_60_1382			acetoacetyl-CoA reductase [EC:1,1,1,36]	6.6493	5.38579	5.90533	1.22511	-0.0750336	1.6018	5.06285	0.00558
	MAG206	MAG206_contig_467_476			NosR/NirI family transcriptional regulator, nitrous oxide reductase regulator	0.271354	1.35582	-0.166818	-4.75436	-5.01878	-3.95229	5.06193	0.0211
	MAG206	MAG206_contig_185_240			type IV pilus assembly protein PilA	4.67038	5.4793	4.71139	-0.410959	-0.629358	0.717465	5.06131	0.0142
	MAG220	MAG220_contig_1524_138			malonate-semialdehyde dehydrogenase (acetylating) / methylmalonate-semialdehyde dehydrogenase [EC:1,2,1,18 1,2,1,27]	-2.27604	-4.206	-1.10351	-7.28649	-8.0836	-7.3973	5.06061	0.0185
	MAG210	MAG210_contig_1634_63			unknown	1.75144	1.59681	0.389842	-2.90927	-5.62353	-2.90321	5.05803	0.0481
	MAG236	MAG236_contig_133_1530			putative tricarboxylic transport membrane protein	1.45867	0.737419	-0.777371	-4.47906	-5.69577	-3.58007	5.05787	0.047
	MAG234	MAG234_contig_173_3493			ethanolamine ammonia-lyase small subunit [EC:4,3,1,7]	-1.61877	-0.628153	-1.45978	-5.50623	-7.76952	-5.60015	5.0564	0.0402
	MAG215	MAG215_contig_4_337			lysyl-tRNA synthetase, class II [EC:6,1,1,6]	-3.21155	-0.0879848	-3.09318	-6.90854	-6.70483	-7.93575	5.05214	0.0271
	MAG238	MAG238_contig_60_338			unknown	5.34834	5.27327	5.32126	0.378489	-0.952534	1.38321	5.04457	0.0168
	MAG236	MAG236_contig_231_681			unknown	-1.80474	-0.588786	-1.69527	-5.49999	-6.3115	-7.40674	5.04314	0.0174
	MAG206	MAG206_contig_185_109			putative acyl-CoA dehydrogenase	1.66375	2.64446	1.51242	-2.35303	-3.77756	-3.16031	5.03718	0.0197
	MAG215	MAG215_contig_30_457			UDP-2-acetamido-2-deoxy-ribo-hexuluronate aminotransferase [EC:2,6,1,98]	-3.11292	0.00725292	-3.54101	-7.90901	-5.82658	-8.01592	5.03494	0.00657
	MAG220	MAG220_contig_635_15			lipoyl-dependent peroxiredoxin [EC:1,11,1,28]	1.63048	-2.46073	2.16734	-1.30683	-8.28319	-4.17447	5.03386	0.0415
	MAG238	MAG238_contig_60_688			two-component system, cell cycle sensor histidine kinase and response regulator CckA [EC:2,7,13,3]	2.88826	2.98206	3.79892	-1.31552	-2.99686	-1.09094	5.02419	0.0104
	MAG236	MAG236_contig_133_2515			RNA polymerase sigma-70 factor, ECF subfamily	-1.59091	-2.15555	-3.16373	-6.46039	-8.92962	-6.5611	5.01364	0.036
	MAG206	MAG206_contig_467_478			nitric oxide reductase subunit C	2.26956	3.11847	2.18384	-1.7735	-4.18937	-1.48554	5.00676	0.0494
	MAG238	MAG238_contig_74_1093			unknown	17.008	16.9543	17.7088	12.4217	11.0452	13.1876	5.00558	0.00806
	MAG206	MAG206_contig_185_96			unknown	5.66359	5.3794	3.603	-0.138726	-0.86404	0.63477	5.00466	0.0396
	MAG238	MAG238_contig_74_435			cytochrome c oxidase subunit III [EC:7,1,1,9]	3.35433	2.96113	4.00834	-1.43334	-2.3147	-0.93732	5.00305	0.000825
	MAG234	MAG234_contig_190_24			putative spermidine/putrescine transport system substrate-binding protein	-2.28329	-1.83278	-2.50631	-6.00705	-7.9285	-7.69475	5.00264	0.0185
	MAG234	MAG234_contig_173_2667			3-oxoacyl-[acyl-carrier protein] reductase [EC:1,1,1,100]	-1.06281	-0.347623	-1.55807	-5.29815	-5.68974	-6.97185	4.99708	0.00578
	MAG238	MAG238_contig_60_932			ABC transporter	1.51928	0.813057	2.54968	-2.8643	-4.08617	-3.14521	4.99257	0.00579
	MAG238	MAG238_contig_60_964			dihydropyrimidine dehydrogenase (NAD+) subunit PreT [EC:1,3,1,1]	3.31504	3.93076	3.99512	-1.27151	-1.42649	-1.03877	4.99256	0.002
	MAG220	MAG220_contig_879_56			Secreted repeat of unknown function	5.1814	3.12007	6.24434	-0.202321	-0.829942	0.605987	4.9907	0.0109
	MAG215	MAG215_contig_31_45			unknown	-4.81852	-1.00286	-5.10733	-7.89053	-7.68956	-10.2976	4.98298	0.0415
	MAG238	MAG238_contig_356_965			putative redox protein	7.00259	6.24909	7.59813	2.4355	0.572279	2.91142	4.97687	0.00496
	MAG234	MAG234_contig_188_786			Molybdopterin oxidoreductase	-2.90674	-2.28219	-3.4632	-7.27667	-7.32474	-8.97673	4.97534	0.00442
	MAG236	MAG236_contig_133_1085			poly(3-hydroxybutyrate) depolymerase [EC:3,1,1,75]	-2.10367	-1.94098	-2.61795	-6.89053	-6.68956	-7.99723	4.97157	0.00168
	MAG238	MAG238_contig_113_282			Cupin domain	3.09378	2.9894	3.89957	-0.977742	-3.68598	-0.257773	4.96808	0.0283
	MAG206	MAG206_contig_182_674			glycosyltransferase 2 family protein	2.06941	1.92339	2.80502	-2.1633	-3.7019	-2.22879	4.96393	0.00654
	MAG236	MAG236_contig_231_410			N-ethylmaleimide reductase [EC:1,-,-,-]	-1.3406	-3.13122	-3.05934	-7.50359	-7.30508	-7.60498	4.96083	0.0148
	MAG236	MAG236_contig_527_42			polysaccharide biosynthesis protein PelD	0.63385	0.181599	-0.475459	-3.21031	-6.00775	-5.32042	4.95949	0.0183
	MAG238	MAG238_contig_60_579			itaconyl-CoA hydratase / mesaconyl-C4 CoA hydratase [EC:4,2,1,56 4,2,1,-]	0.701389	0.764448	2.75429	-3.23205	-4.94344	-2.47895	4.95819	0.0112
	MAG236	MAG236_contig_133_69			D-erythronate 2-dehydrogenase [EC:1,1,1,410]	-1.91602	-1.84968	-3.47916	-7.60906	-5.0879	-9.41888	4.95699	0.029
	MAG238	MAG238_contig_113_408			glutamate---cysteine ligase / carboxylate-amine ligase [EC:6,3,2,2 6,3,-,-]	1.33504	1.06513	1.95181	-2.92144	-4.99414	-2.59934	4.95564	0.0125
	MAG236	MAG236_contig_527_44			polysaccharide biosynthesis protein PelF	0.325709	-0.0550246	-0.789494	-4.58471	-5.86682	-4.91883	4.95052	0.0095
	MAG238	MAG238_contig_60_965			dihydropyrimidinase [EC:3,5,2,2]	4.4709	5.03226	5.35531	0.247842	-0.507527	0.271701	4.94882	0.00603
	MAG206	MAG206_contig_182_723			ethanolamine transporter	2.44971	1.58925	1.89588	-2.70394	-4.46593	-1.73963	4.94812	0.0198
	MAG215	MAG215_contig_30_562			adenylosuccinate synthase [EC:6,3,4,4]	-3.80738	-0.84751	-4.21573	-7.998	-7.79647	-7.9067	4.94352	0.0395
	MAG206	MAG206_contig_920_270			unknown	-3.53132	-0.857417	-2.81546	-7.54553	-6.34672	-8.12904	4.93903	0.00875
	MAG219	MAG219_contig_276_661			homogentisate 1,2-dioxygenase [EC:1,13,11,5]	2.22767	3.11014	2.06624	-2.33293	-2.55899	-2.50671	4.93423	0.0055
	MAG215	MAG215_contig_30_397			TonB-dependent starch-binding outer membrane protein SusC	-5.16518	-1.73588	-4.68576	-9.28417	-7.69948	-9.40148	4.93277	0.0119
	MAG206	MAG206_contig_920_301			YNCE-like beta-propeller	-0.209648	0.22158	-0.0837496	-5.10679	-5.23078	-4.52892	4.93156	0.00347
	MAG238	MAG238_contig_113_122			unknown	0.909074	0.753091	2.00786	-3.33159	-5.35848	-2.42649	4.92886	0.0142
	MAG238	MAG238_contig_356_1092			unknown	8.30007	8.4419	8.47712	3.88899	2.32572	4.22111	4.92776	0.0143
	MAG207	MAG207_contig_1242_1299			DNA-directed RNA polymerase subunit beta' [EC:2,7,7,6]	-2.14042	-3.11511	-3.21989	-7.23742	-8.98388	-7.03258	4.92615	0.0145
	MAG238	MAG238_contig_60_1400			sodium/hydrogen antiporter	2.18581	2.50058	3.80927	-1.4887	-3.47943	-1.31204	4.92528	0.0181
	MAG236	MAG236_contig_591_155			putative tricarboxylic transport membrane protein	-1.6506	-2.83472	-3.32234	-6.59435	-9.29029	-6.6752	4.91739	0.0316
	MAG234	MAG234_contig_188_565			3-carboxy-cis,cis-muconate cycloisomerase [EC:5,5,1,2]	-1.01396	-0.809107	-1.75829	-4.78017	-6.90398	-6.63017	4.91099	0.0182
	MAG236	MAG236_contig_133_2963			Respiratory-chain NADH dehydrogenase 51 Kd subunit	-1.35338	-1.99337	-3.53127	-7.60657	-7.13543	-6.86485	4.90961	0.0287
	MAG206	MAG206_contig_450_48			Iron-containing redox enzyme	-3.52291	-1.41518	-2.08726	-6.54885	-6.93161	-8.24318	4.89943	0.0359
	MAG236	MAG236_contig_231_190			8-hydroxy-5-deazaflavin:NADPH oxidoreductase [EC:1,5,1,40]	-2.51803	-1.1317	-2.36844	-9.36683	-5.82216	-5.52382	4.89821	0.0447
	MAG236	MAG236_contig_133_70			acyl-CoA thioester hydrolase [EC:3,1,2,-]	-1.02875	-1.04567	-2.46252	-5.30853	-5.14536	-8.7691	4.89534	0.0203
	MAG206	MAG206_contig_920_641			catalase-peroxidase [EC:1,11,1,21]	-1.96306	-0.243839	-1.44382	-7.38624	-5.18104	-5.76501	4.89385	0.00422
	MAG236	MAG236_contig_133_1257			CHRD domain	-1.87472	-1.35288	-2.17906	-5.4858	-8.42177	-6.17907	4.89333	0.0465
	MAG234	MAG234_contig_173_1829			ABC-2 type transport system permease protein	-2.29902	-0.742656	-1.79375	-6.01691	-6.82216	-6.65016	4.8846	0.0189
	MAG236	MAG236_contig_133_2495			beta-alanine--pyruvate transaminase [EC:2,6,1,18]	-1.49868	-1.31115	-2.23853	-8.06133	-5.05211	-6.58499	4.88336	0.0295
	MAG236	MAG236_contig_133_64			L-threonate 2-dehydrogenase [EC:1,1,1,411]	0.140059	-0.354459	-1.01826	-4.70261	-4.76883	-6.38531	4.8747	0.00318
	MAG238	MAG238_contig_60_335			unknown	6.87344	8.03891	7.39957	3.00181	1.52509	3.16156	4.87449	0.0276
	MAG236	MAG236_contig_133_3030			unknown	-1.10563	-1.24344	-2.30395	-5.66686	-7.25759	-6.34891	4.87345	0.0143
	MAG206	MAG206_contig_182_676			Endonuclease/Exonuclease/phosphatase family	3.34717	3.08923	3.75541	-1.10282	-2.19507	-1.1261	4.87193	0.00244
	MAG226	MAG226_contig_128_53			large subunit ribosomal protein L3	1.59287	1.35628	-0.0982507	-2.85393	-5.47049	-3.42217	4.86583	0.0422
	MAG206	MAG206_contig_1731_141			uncharacterized protein	2.52776	3.64266	2.71493	-1.12903	-2.08075	-2.47639	4.85717	0.0159
	MAG238	MAG238_contig_74_1948			unknown	6.29347	5.92235	6.02402	1.29804	0.518807	1.86201	4.85366	0.00562
	MAG238	MAG238_contig_191_82			gamma-glutamyltranspeptidase / glutathione hydrolase [EC:2,3,2,2 3,4,19,13]	0.915727	0.584626	1.69686	-3.09753	-5.07205	-3.19363	4.85347	0.00943
	MAG238	MAG238_contig_356_1327			gamma-glutamyltranspeptidase / glutathione hydrolase [EC:2,3,2,2 3,4,19,13]	0.915727	0.584626	1.69686	-3.09753	-5.07205	-3.19363	4.85347	0.00943
	MAG215	MAG215_contig_30_161			Polysaccharide biosynthesis protein	-4.40271	-0.941326	-4.51586	-7.13734	-7.51782	-9.74693	4.8474	0.0499
	MAG236	MAG236_contig_133_1675			Bacterial extracellular solute-binding protein	-1.88374	-1.53812	-1.8114	-6.14944	-6.3622	-7.25896	4.84578	0.00493
	MAG206	MAG206_contig_790_560			unknown	6.80598	7.71709	7.06741	2.62262	1.51206	2.91956	4.84541	0.0191
	MAG238	MAG238_contig_60_1537			Fusaric acid resistance protein family	0.348255	0.565032	1.75865	-3.74296	-5.24842	-2.85836	4.84056	0.0109
	MAG238	MAG238_contig_60_197			Endoribonuclease L-PSP	11.263	9.48799	11.1385	5.76002	5.15868	6.45268	4.83936	0.00511
	MAG236	MAG236_contig_133_7			P-aminobenzoate N-oxygenase AurF	-1.43662	-1.81134	-2.78316	-7.67533	-5.89069	-6.96016	4.83169	0.0206
	MAG236	MAG236_contig_133_1352			branched-chain amino acid transport system ATP-binding protein	0.688547	0.518656	-0.640659	-3.65175	-4.77936	-5.4796	4.82575	0.00327
	MAG238	MAG238_contig_60_709			Periplasmic binding protein domain	2.66702	2.3576	3.05973	-1.56358	-3.72611	-1.08334	4.81912	0.0168
	MAG207	MAG207_contig_1222_225			F-type H+/Na+-transporting ATPase subunit alpha [EC:7,1,2,2 7,2,2,1]	-3.14555	-2.44705	-3.27503	-6.74674	-8.12863	-8.44292	4.81688	0.0165
	MAG215	MAG215_contig_4_430			DNA polymerase III subunit delta [EC:2,7,7,7]	-3.54048	-0.35518	-2.94594	-6.58629	-7.00217	-7.68894	4.81193	0.0437
	MAG215	MAG215_contig_30_28			hydroxymethylglutaryl-CoA reductase [EC:1,1,1,88]	-3.84306	-0.730409	-3.65807	-8.06133	-7.43352	-7.16994	4.81108	0.0382
	MAG238	MAG238_contig_74_432			unknown	3.1853	2.36646	3.40275	-1.84505	-2.94901	-0.675162	4.80791	0.006
	MAG207	MAG207_contig_1242_370			biopolymer transport protein ExbD	-1.09574	0.315311	-1.49168	-5.22594	-5.06344	-6.38416	4.80048	0.00568
	MAG215	MAG215_contig_4_379			HD domain	-4.67123	-1.79493	-5.27445	-8.9356	-8.7305	-8.47464	4.80004	0.0496
	MAG212	MAG212_contig_422_2218			elongation factor Tu	-2.09726	-2.86386	-2.78355	-7.85209	-7.65078	-6.63624	4.79815	0.0128
	MAG236	MAG236_contig_133_3000			Protein of unknown function (DUF1059)	1.33584	2.09417	0.896652	-3.25866	-3.28652	-3.52232	4.79805	0.00378
	MAG220	MAG220_contig_149_5			unknown	1.51283	-3.60096	3.0493	-2.47424	-8.33751	-2.58364	4.78552	0.00974
	MAG236	MAG236_contig_527_43			polysaccharide biosynthesis protein PelE	1.21165	0.424707	0.267008	-4.1633	-4.28686	-4.00138	4.78497	0.00449
	MAG236	MAG236_contig_133_491			ATP-binding cassette, subfamily B, bacterial HlyB/CyaB	-3.83575	-2.96628	-3.5723	-9.46677	-7.6755	-7.58484	4.78426	0.00946
	MAG234	MAG234_contig_173_1817			cyclase [EC:4,-,-,-]	-2.43623	-0.670392	-1.95966	-7.76243	-6.17242	-5.46912	4.77923	0.0173
	MAG236	MAG236_contig_133_2322			entericidin B	3.41874	4.63696	2.54678	-1.14304	-1.05529	-1.53544	4.77875	0.00983
	MAG236	MAG236_contig_133_3125			glutamate/aspartate transport system substrate-binding protein	-1.57425	-0.980435	-1.4599	-4.75802	-6.14571	-7.44172	4.77696	0.0289
	MAG206	MAG206_contig_920_12			nitrile hydratase subunit alpha [EC:4,2,1,84]	-1.71398	-1.55216	-1.5979	-7.70487	-6.39326	-5.07842	4.77084	0.0224
	MAG236	MAG236_contig_133_100			Esterase-like activity of phytase	-1.29221	-2.02046	-3.3647	-7.11802	-6.63901	-7.22722	4.76896	0.0141
	MAG238	MAG238_contig_74_509			apoptosis-inducing factor 3	2.77964	2.76447	3.71797	-1.26661	-3.25004	-0.527227	4.76865	0.0168
	MAG238	MAG238_contig_356_709			Chalcone isomerase-like	4.01559	4.15056	4.62505	-0.572008	-1.62202	0.679568	4.76855	0.0124
	MAG238	MAG238_contig_113_287			Domain of unknown function (DUF3303)	5.48175	5.34176	6.11733	0.985843	-0.150827	1.81314	4.76423	0.00593
	MAG220	MAG220_contig_905_28			Helix-turn-helix domain	0.730949	-4.3575	0.970508	-3.97232	-8.94796	-4.00784	4.75735	0.000586
	MAG215	MAG215_contig_30_801			Peptidase family M20/M25/M40	-3.27723	-0.575252	-3.83566	-7.12594	-6.59487	-8.23522	4.75597	0.0183
	MAG234	MAG234_contig_190_129			pimeloyl-[acyl-carrier protein] methyl ester esterase [EC:3,1,1,85]	-1.1531	-0.617271	-2.7843	-5.25065	-6.64276	-6.92315	4.75396	0.0174
	MAG234	MAG234_contig_173_149			3-oxoacid CoA-transferase subunit A [EC:2,8,3,5]	0.64666	1.45932	0.477325	-2.91789	-4.53366	-4.2249	4.75325	0.0211
	MAG236	MAG236_contig_133_74			O-acetyl-ADP-ribose deacetylase [EC:3,1,1,106]	3.53497	3.6836	2.8495	-1.01785	-1.83848	-1.33475	4.75304	0.00697
	MAG236	MAG236_contig_133_1258			fructose-bisphosphate aldolase, class I [EC:4,1,2,13]	-2.20833	-2.49411	-2.68985	-5.23536	-7.3584	-9.05314	4.75154	0.0388
	MAG238	MAG238_contig_60_1185			AhpC/TSA family	5.03332	4.71491	5.48489	0.413746	-0.877073	1.4448	4.75055	0.00896
	MAG226	MAG226_contig_128_47			small subunit ribosomal protein S3	1.01463	0.348686	-0.478254	-4.21955	-4.8372	-4.28556	4.74246	0.00959
	MAG220	MAG220_contig_471_4			NosR/NirI family transcriptional regulator, nitrous oxide reductase regulator	-1.73312	-0.0839652	-2.0407	-5.22385	-6.39729	-6.45478	4.73938	0.0294
	MAG215	MAG215_contig_30_742			excinuclease ABC subunit A	-4.37419	-1.19261	-4.40977	-8.31741	-6.43281	-9.43486	4.73617	0.0071
	MAG238	MAG238_contig_113_183			PhnB protein	4.00731	3.80217	5.05141	-0.32602	-1.33632	0.335769	4.72915	0.00241
	MAG206	MAG206_contig_467_470			Cytochrome c	5.86377	6.51967	5.9669	1.52058	0.600194	2.04263	4.72898	0.0161
	MAG215	MAG215_contig_4_1106			oxepin-CoA hydrolase / 3-oxo-5,6-dehydrosuberyl-CoA semialdehyde dehydrogenase [EC:3,3,2,12 1,2,1,91]	-5.08843	-2.11097	-5.61213	-9.1469	-8.58397	-9.26356	4.72763	0.033
	MAG206	MAG206_contig_920_123			Protein of unknown function (DUF2934)	4.54547	5.51325	5.05195	0.219438	-0.123473	0.832218	4.72749	0.00916
	MAG238	MAG238_contig_74_1854			unknown	6.50098	6.32743	7.68159	2.2396	0.802971	3.29491	4.72417	0.00716
	MAG234	MAG234_contig_173_1272			uncharacterized protein	-2.99954	-2.55658	-3.45939	-6.7367	-8.85321	-7.58987	4.72142	0.0272
	MAG236	MAG236_contig_527_38			Diguanylate cyclase, GGDEF domain	0.359622	-0.461982	-1.67379	-5.56394	-4.68493	-5.67058	4.71443	0.0162
	MAG226	MAG226_contig_1742_140			small subunit ribosomal protein S6	3.619	3.10414	2.23628	-0.946171	-1.91473	-2.31327	4.7112	0.00107
	MAG236	MAG236_contig_133_2350			X-Pro dipeptidyl-peptidase (S15 family)	-0.0831275	0.0144124	-1.39223	-4.9797	-5.51973	-5.0777	4.70539	0.013
	MAG236	MAG236_contig_133_2094			GMC oxidoreductase	-3.24389	-3.46633	-3.66258	-8.38548	-8.60381	-7.49716	4.70455	0.00844
	MAG236	MAG236_contig_133_132			Thioesterase superfamily	0.422621	0.0214371	-1.11857	-4.30853	-5.14536	-5.332	4.70379	0.00341
	MAG234	MAG234_contig_173_1838			2-oxoisovalerate dehydrogenase E1 component subunit alpha [EC:1,2,4,4]	0.478527	0.266241	0.359431	-3.66281	-6.12091	-3.2201	4.70267	0.0317
	MAG215	MAG215_contig_30_308			formate--tetrahydrofolate ligase [EC:6,3,4,3]	-4.84687	-1.39555	-4.87295	-8.47501	-8.14322	-8.58743	4.69676	0.0445
	MAG238	MAG238_contig_60_182			Protein of unknown function (DUF3300)	1.94711	1.78759	2.59466	-2.03901	-4.08814	-1.62013	4.69221	0.0157
	MAG212	MAG212_contig_422_710			DEAD/DEAH box helicase	-2.96105	-1.99775	-2.58294	-5.84812	-7.98588	-7.76923	4.68717	0.0371
	MAG206	MAG206_contig_467_130			sodium/hydrogen antiporter	-3.02436	-1.353	-1.70193	-7.07775	-5.87581	-7.18654	4.68694	0.00798
	MAG215	MAG215_contig_4_898			CHU_C Type IX secretion signal domain	-4.9405	-1.97166	-5.17372	-8.83531	-8.32746	-8.95024	4.67571	0.0308
	MAG238	MAG238_contig_356_601			Domain of unknown function (DUF2383)	9.34237	8.90522	10.1835	4.7959	3.72686	5.88531	4.67435	0.00313
	MAG206	MAG206_contig_673_948			Protein of unknown function (DUF2897)	1.15675	3.71799	1.90547	-2.9749	-1.91891	-2.33252	4.66885	0.0106
	MAG206	MAG206_contig_185_65			aldehyde dehydrogenase [EC:1,2,1,-]	2.00512	2.53577	1.90074	-2.5001	-2.35583	-2.68642	4.66133	0.000635
	MAG236	MAG236_contig_133_899			glutamate/aspartate transport system substrate-binding protein	-0.512147	-0.765553	-1.25679	-3.89708	-6.15913	-6.45548	4.65907	0.0183
	MAG215	MAG215_contig_4_900			Helicase conserved C-terminal domain	-4.87206	-2.02716	-4.76067	-8.69594	-8.13091	-8.80997	4.65898	0.0234
	MAG236	MAG236_contig_133_3041			unknown	2.04918	2.09345	1.74056	-2.31783	-3.27404	-2.49922	4.65809	0.00581
	MAG236	MAG236_contig_133_2947			unknown	8.11858	8.59274	6.66535	3.27679	3.03678	3.10176	4.65378	0.0153
	MAG238	MAG238_contig_356_1321			Family of unknown function (DUF6388)	3.56382	3.64932	5.20324	0.103625	-2.96881	1.3299	4.65055	0.0425
	MAG234	MAG234_contig_173_2279			citronellyl-CoA synthetase [EC:6,2,1,-]	-1.38677	-1.39542	-1.80706	-6.29753	-7.41532	-4.82607	4.64989	0.0337
	MAG206	MAG206_contig_1751_86			cytochrome c oxidase subunit I [EC:7,1,1,9]	-0.459832	1.65851	0.837217	-3.84955	-4.35204	-3.71048	4.64932	0.0256
	MAG206	MAG206_contig_467_131			Hemerythrin HHE cation binding domain	-0.244981	1.46418	1.73696	-3.04039	-3.86779	-4.07902	4.64779	0.0383
	MAG238	MAG238_contig_60_323			Helix-turn-helix domain	4.14486	3.66898	4.43509	-0.309781	-1.77134	0.389941	4.6467	0.00785
	MAG234	MAG234_contig_188_1121			glycolate dehydrogenase iron-sulfur subunit [EC:1,1,99,14]	-1.25933	-1.22412	-0.917638	-5.08781	-7.69418	-4.54249	4.64113	0.0368
	MAG238	MAG238_contig_60_762			Periplasmic binding protein	1.62166	1.60642	1.28392	-3.06446	-4.08599	-2.25036	4.6376	0.0176
	MAG238	MAG238_contig_356_1170			Quinohemoprotein amine dehydrogenase, gamma subunit	2.03063	2.01846	2.56711	-1.40302	-3.89851	-1.98743	4.63505	0.0232
	MAG215	MAG215_contig_4_1733			phosphoenolpyruvate carboxykinase (ATP) [EC:4,1,1,49]	-4.12586	-0.933108	-3.56147	-8.39534	-7.19201	-6.92214	4.62968	0.0325
	MAG238	MAG238_contig_74_1155			deoxyribodipyrimidine photo-lyase [EC:4,1,99,3]	6.06396	5.81965	6.01844	2.13181	-0.0133968	1.89875	4.62829	0.0167
	MAG236	MAG236_contig_133_2376			haloacetate dehalogenase [EC:3,8,1,3]	-1.195	-1.16463	-2.62034	-4.12469	-7.34521	-7.39249	4.62747	0.039
	MAG236	MAG236_contig_591_66			2-ketocyclohexanecarboxyl-CoA hydrolase [EC:3,1,2,-]	-2.0128	-1.93378	-3.14192	-8.08867	-5.79663	-7.08241	4.6264	0.0237
	MAG241	MAG241_contig_705_19			dTDP-4-dehydrorhamnose 3,5-epimerase [EC:5,1,3,13]	-1.69783	-1.86117	-2.60382	-6.11116	-7.75565	-6.17425	4.62608	0.0209
	MAG215	MAG215_contig_4_1250			acyl-CoA thioester hydrolase [EC:3,1,2,-]	-1.94924	1.62641	-1.8818	-4.71139	-4.53642	-6.82074	4.6213	0.0433
	MAG220	MAG220_contig_452_93			unknown	1.83431	-2.48827	2.97899	-0.768312	-8.24611	-2.51489	4.61811	0.0447
	MAG236	MAG236_contig_133_106			3-(methylthio)propionyl---CoA ligase [EC:6,2,1,44]	0.550517	-0.403383	-1.49376	-4.95867	-5.40732	-4.82961	4.61632	0.0196
	MAG206	MAG206_contig_467_19			non-heme chloroperoxidase [EC:1,11,1,10]	0.277485	0.220268	-0.531594	-5.53824	-4.12049	-4.21778	4.61422	0.0181
	MAG226	MAG226_contig_128_57			Elongation Factor G, domain III	-1.05244	-1.39476	-2.21661	-6.35651	-4.9984	-7.12916	4.60676	0.0122
	MAG236	MAG236_contig_231_127			LysR substrate binding domain	-1.63406	-3.30613	-3.79455	-6.46664	-9.51565	-6.56745	4.605	0.0439
	MAG238	MAG238_contig_74_1582			unknown	6.87198	6.69758	7.86445	2.07209	2.93583	2.61228	4.6046	0.00906
	MAG238	MAG238_contig_356_319			ATP-grasp domain	0.608374	-0.242837	-0.149217	-4.40438	-5.78785	-3.39674	4.60177	0.022
	MAG215	MAG215_contig_4_1516			cysteine desulfuration protein SufE	-1.75862	1.63362	-1.34375	-5.14109	-4.97994	-5.15249	4.60159	0.0452
	MAG238	MAG238_contig_74_797			OAA-family lectin sugar binding domain	5.58465	4.67792	5.79586	1.17324	-0.629762	1.71271	4.60075	0.00627
	MAG238	MAG238_contig_60_1352			unknown	1.27514	1.19324	1.85195	-2.98099	-4.13543	-2.36235	4.5997	0.00623
	MAG238	MAG238_contig_113_423			Amino acid permease	1.23912	1.01911	1.94511	-2.95979	-4.24205	-2.37604	4.59374	0.00529
	MAG238	MAG238_contig_74_437			cytochrome c oxidase subunit I [EC:7,1,1,9]	3.28026	2.77942	3.84588	-1.02643	-2.5885	-0.256301	4.59226	0.00722
	MAG234	MAG234_contig_190_350			glutamine synthetase [EC:6,3,1,2]	1.26349	1.17551	0.645757	-3.56367	-3.95983	-3.15519	4.58781	0.00764
	MAG238	MAG238_contig_113_426			glutamine synthetase [EC:6,3,1,2]	1.65597	1.34706	2.31526	-2.89329	-3.4014	-2.13258	4.58186	0.000371
	MAG236	MAG236_contig_1727_78			alkylglycerol monooxygenase [EC:1,14,16,5]	-2.61378	-2.75922	-4.16685	-6.34298	-6.14571	-10.7952	4.58133	0.0469
	MAG238	MAG238_contig_60_180			unknown	4.20543	4.06794	4.88978	0.0457225	-1.36746	0.745057	4.57994	0.00861
	MAG236	MAG236_contig_133_1347			NitT/TauT family transport system substrate-binding protein	-0.737807	-1.32687	-2.20302	-5.01424	-7.13895	-5.84983	4.57844	0.0192
	MAG238	MAG238_contig_60_1069			unknown	4.67952	5.39519	5.2603	0.78719	-0.740285	1.5674	4.57357	0.0281
	MAG206	MAG206_contig_182_673			Prolyl oligopeptidase family	2.48319	2.37033	3.19164	-1.6721	-3.1413	-0.859905	4.57282	0.0104
	MAG238	MAG238_contig_74_2120			type IV pilus assembly protein PilA	9.91811	9.32671	9.95643	5.18822	4.10662	6.19606	4.57011	0.00869
	MAG236	MAG236_contig_133_153			uncharacterized protein	0.458004	-0.0505891	-0.478125	-4.24643	-4.65384	-4.88028	4.56995	0.000378
	MAG207	MAG207_contig_1242_1154			preprotein translocase subunit SecA [EC:7,4,2,8]	-3.98453	-2.95864	-3.89485	-8.27352	-6.87835	-9.39077	4.56821	0.0107
	MAG234	MAG234_contig_173_2950			uncharacterized protein	-2.44306	-2.23981	-3.25378	-6.87374	-7.79614	-6.96224	4.56515	0.0136
	MAG236	MAG236_contig_133_1296			non-heme chloroperoxidase [EC:1,11,1,10]	-2.62707	-1.25997	-2.61482	-7.09926	-5.90414	-7.19335	4.56496	0.00012
	MAG236	MAG236_contig_133_2005			unknown	4.67396	4.15402	2.97033	-0.0256454	-1.23945	-0.61635	4.55992	0.0131
	MAG236	MAG236_contig_591_335			cysteine desulfurase / selenocysteine lyase [EC:2,8,1,7 4,4,1,16]	-2.29662	-2.38768	-3.20478	-7.08954	-8.47018	-5.98103	4.55055	0.0419
	MAG238	MAG238_contig_74_1158			renalase [EC:1,6,3,5]	6.46561	6.27995	7.0665	2.482	0.655654	3.02296	4.55048	0.0137
	MAG238	MAG238_contig_60_696			uncharacterized protein	9.79623	9.84247	10.1403	5.61961	4.52102	5.99127	4.54904	0.00713
	MAG207	MAG207_contig_1222_183			chaperonin GroEL [EC:5,6,1,7]	-3.4565	-3.33125	-4.66135	-8.4405	-8.09945	-8.55263	4.54782	0.00535
	MAG234	MAG234_contig_173_3370			two-component system, chemotaxis family, chemotaxis protein CheV	-0.723804	-0.836244	-1.90655	-5.04798	-7.17242	-4.88415	4.54599	0.0431
	MAG238	MAG238_contig_60_990			isoquinoline 1-oxidoreductase subunit beta [EC:1,3,99,16]	1.355	1.22802	2.3538	-2.51598	-3.8453	-2.33717	4.54509	0.00603
	MAG236	MAG236_contig_133_2114			Domain of unknown function (DUF2383)	-0.124523	0.10916	-0.940094	-3.85221	-5.27094	-5.46723	4.54497	0.0108
	MAG236	MAG236_contig_231_264			urease accessory protein	-1.09261	-1.18767	-2.63744	-6.54795	-5.35878	-6.62736	4.53879	0.0102
	MAG236	MAG236_contig_133_75			amino-acid racemase [EC:5,1,1,10]	-0.823611	-0.672108	-1.80993	-3.959	-4.98933	-7.97289	4.53853	0.0357
	MAG236	MAG236_contig_231_420			gamma-carbonic anhydrase [EC:4,2,1,-]	-0.722094	-1.83306	-2.22829	-4.4612	-7.82645	-6.10608	4.53676	0.0249
	MAG215	MAG215_contig_30_716			ATP-dependent DNA helicase RecQ [EC:5,6,2,4]	-4.54117	-0.913436	-4.4671	-7.35063	-7.12639	-9.05113	4.53548	0.0439
	MAG206	MAG206_contig_673_1035			ribosome modulation factor	13.9335	13.7551	13.9718	8.78579	10.5441	8.73998	4.53022	0.0206
	MAG238	MAG238_contig_356_1129			ribosome modulation factor	13.9335	13.7551	13.9718	8.78579	10.5441	8.73998	4.53022	0.0206
	MAG238	MAG238_contig_60_1401			unknown	7.5791	6.89927	8.38263	3.55313	1.60979	4.10822	4.52995	0.0072
	MAG238	MAG238_contig_356_1167			unknown	4.75418	4.57012	5.32972	0.860129	-0.965041	1.17089	4.52934	0.0124
	MAG206	MAG206_contig_920_289			aldehyde dehydrogenase [EC:1,2,1,-]	1.48541	1.63907	1.73324	-3.13063	-1.88815	-3.71105	4.52919	0.0147
	MAG238	MAG238_contig_74_858			bacterioferritin [EC:1,16,3,1]	5.53537	5.14678	6.08123	1.57651	-0.710175	2.30961	4.52914	0.021
	MAG238	MAG238_contig_60_690			phosphoserine phosphatase RsbX [EC:3,1,3,3]	2.53192	2.61298	3.83186	-0.907	-2.67922	-1.02348	4.52882	0.0149
	MAG236	MAG236_contig_133_2802			Zinc-finger domain	2.0475	2.84686	1.20331	-1.6737	-2.28652	-3.52232	4.52674	0.00848
	MAG215	MAG215_contig_30_893			tRNA modification GTPase [EC:3,6,-,-]	-4.94514	-1.21045	-4.05305	-8.13382	-7.3902	-8.24318	4.51952	0.0358
	MAG238	MAG238_contig_113_281			Protein of unknown function (DUF533)	3.36403	3.02484	3.89571	-0.739071	-2.10961	-0.421359	4.51821	0.0048
	MAG238	MAG238_contig_60_1048			unknown	3.84992	3.8983	4.22345	-0.542872	-1.48923	0.450348	4.5178	0.0107
	MAG236	MAG236_contig_133_2283			transposase	-3.12367	-3.80857	-4.24661	-8.65358	-8.31086	-7.7572	4.51426	0.0163
	MAG238	MAG238_contig_60_689			Histidine kinase-, DNA gyrase B-, and HSP90-like ATPase	2.39912	2.35239	3.47488	-1.28308	-3.134	-0.891148	4.51154	0.0133
	MAG236	MAG236_contig_133_501			Sulfatase-modifying factor enzyme 1	-2.09313	-1.16173	-1.82858	-7.75236	-6.29943	-4.56525	4.5112	0.0376
	MAG236	MAG236_contig_591_196			LysR substrate binding domain	-1.62786	-1.48881	-2.39968	-5.6596	-6.04811	-7.34152	4.51096	0.0034
	MAG241	MAG241_contig_1065_6			Diguanylate cyclase, GGDEF domain	-2.67511	-3.0331	-3.44253	-8.78617	-7.5815	-6.31584	4.51092	0.0404
	MAG238	MAG238_contig_113_432			unknown	1.54739	1.49922	2.50538	-1.8938	-3.85815	-2.22248	4.50881	0.0153
	MAG234	MAG234_contig_188_721			putative spermidine/putrescine transport system substrate-binding protein	-3.65432	-2.91986	-3.27948	-7.78943	-7.68734	-7.89488	4.50599	0.00178
	MAG238	MAG238_contig_60_1580			unknown	9.88565	9.34906	9.30346	5.52612	3.58047	5.91576	4.50527	0.0227
	MAG236	MAG236_contig_133_1314			Calcineurin-like phosphoesterase	-2.56725	-1.92455	-3.00884	-6.50499	-6.30299	-8.19887	4.50207	0.00657
	MAG236	MAG236_contig_133_83			Beta-lactamase	-0.652189	-0.951649	-2.28624	-5.80006	-5.33487	-6.23123	4.49203	0.00607
	MAG234	MAG234_contig_173_3257			malonate-semialdehyde dehydrogenase (acetylating) / methylmalonate-semialdehyde dehydrogenase [EC:1,2,1,18 1,2,1,27]	-0.740312	0.27627	-1.083	-4.83761	-5.77219	-4.40796	4.49024	0.0311
	MAG236	MAG236_contig_133_1655			Saccharopine dehydrogenase C-terminal domain	-1.68376	-1.36613	-2.19242	-5.58248	-7.70337	-5.42631	4.48995	0.0414
	MAG234	MAG234_contig_173_663			FAD-NAD(P)-binding	-3.20453	-2.18189	-3.01005	-8.64736	-6.45215	-6.76523	4.48943	0.0121
	MAG236	MAG236_contig_231_561			thioredoxin reductase (NADPH) [EC:1,8,1,9]	-3.95166	-3.85495	-4.19824	-8.44684	-8.46308	-8.55902	4.48803	0.000254
	MAG238	MAG238_contig_60_853			unknown	10.2095	9.64663	10.1232	5.66016	4.46	6.39812	4.487	0.00877
	MAG215	MAG215_contig_4_362			beta-glucosidase [EC:3,2,1,21]	-4.90441	-0.650064	-4.66393	-8.02514	-6.51163	-9.14116	4.48651	0.0297
	MAG206	MAG206_contig_790_62			2-keto-3-deoxygluconate permease	-2.13922	-0.89842	-1.4421	-5.95465	-5.34085	-6.64156	4.48577	0.00786
	MAG236	MAG236_contig_527_39			polysaccharide biosynthesis protein PelA	1.07027	0.980852	0.322517	-3.13623	-4.06755	-3.87697	4.4848	0.00393
	MAG238	MAG238_contig_60_185			HxlR-like helix-turn-helix	3.35413	3.05203	3.81889	-0.762879	-2.3325	-0.1335	4.48464	0.01
	MAG234	MAG234_contig_173_1599			glycerol transport system ATP-binding protein	-0.685512	-1.18967	-1.76667	-5.37483	-5.91198	-5.80098	4.48198	0.00249
	MAG236	MAG236_contig_133_2676			3-mercaptopropionate dioxygenase [EC:1,13,11,91]	0.411079	0.124963	1.03374	-3.99645	-3.81068	-4.06808	4.48166	0.00566
	MAG238	MAG238_contig_191_81			Isochorismatase family	1.20472	0.662205	2.10306	-2.74403	-4.2121	-2.51593	4.48069	0.00377
	MAG238	MAG238_contig_356_1328			Isochorismatase family	1.20472	0.662205	2.10306	-2.74403	-4.2121	-2.51593	4.48069	0.00377
	MAG236	MAG236_contig_133_1209			LysR family transcriptional regulator, benzoate and cis,cis-muconate-responsive activator of ben and cat genes	0.204516	-0.0817741	-1.00727	-3.86852	-4.78503	-5.67135	4.48012	0.00206
	MAG238	MAG238_contig_113_407			unknown	2.80462	3.14575	3.22356	-0.74803	-2.3171	-1.19091	4.47666	0.0149
	MAG206	MAG206_contig_920_122			(1->4)-alpha-D-glucan 1-alpha-D-glucosylmutase [EC:5,4,99,15]	-0.845469	0.237343	-0.489447	-4.73245	-5.1114	-4.67998	4.47542	0.00976
	MAG206	MAG206_contig_920_131			Autotransporter beta-domain	-3.11246	-1.82151	-2.67478	-8.15532	-7.44311	-5.42412	4.47127	0.0364
	MAG234	MAG234_contig_173_1362			Lrp/AsnC family transcriptional regulator, leucine-responsive regulatory protein	0.830199	0.437931	-0.468126	-4.58023	-3.40937	-4.61635	4.46865	0.0113
	MAG238	MAG238_contig_60_938			Pentapeptide repeats (8 copies)	-0.773154	-1.47718	0.0309434	-4.22602	-6.75575	-4.62736	4.46325	0.0141
	MAG215	MAG215_contig_4_177			ribosome-binding ATPase	-3.70781	0.0422381	-3.60138	-7.68608	-5.48633	-7.48129	4.46225	0.014
	MAG238	MAG238_contig_113_473			uncharacterized protein	2.54909	2.52032	3.60225	-1.99003	-2.19379	-0.522828	4.45944	0.00153
	MAG238	MAG238_contig_60_181			Protein of unknown function (DUF2950)	2.01353	2.11396	3.33192	-2.06392	-2.98921	-0.863071	4.45854	0.00524
	MAG238	MAG238_contig_356_478			Lipopolysaccharide kinase (Kdo/WaaP) family	4.77542	4.78589	5.66216	1.03089	-0.912955	1.74116	4.45479	0.0191
	MAG236	MAG236_contig_133_905			Sulfatase-modifying factor enzyme 1	0.701176	0.962194	-0.0247191	-3.10066	-4.94994	-3.67381	4.45435	0.0258
	MAG236	MAG236_contig_133_2945			unknown	5.80341	5.87596	4.47329	1.34162	0.388564	1.06645	4.45201	0.0177
	MAG206	MAG206_contig_673_492			OmpA-OmpF porin, OOP family	3.26904	4.59079	3.82459	-0.917442	-0.192754	-0.553905	4.44951	0.00156
	MAG207	MAG207_contig_1242_301			DEAD/DEAH box helicase domain-containing protein	-5.20391	-2.85156	-5.10165	-9.13125	-8.92566	-8.43604	4.44527	0.0333
	MAG236	MAG236_contig_133_1356			branched-chain amino acid transport system substrate-binding protein	2.64669	2.45594	1.6205	-1.78609	-2.23831	-2.58706	4.44486	0.000999
	MAG220	MAG220_contig_726_5			unknown	-0.665178	-5.29319	0.640241	-3.54894	-10.3227	-4.77812	4.44387	0.03
	MAG236	MAG236_contig_133_1368			Mechanosensitive ion channel MscS, C-terminal	-0.504164	-0.0470179	-1.20008	-5.34984	-4.63295	-5.09687	4.4428	0.00404
	MAG206	MAG206_contig_920_7			Probable cobalt transporter subunit (CbtA)	-1.07292	-0.571804	-1.8429	-6.93813	-4.42225	-5.44323	4.43866	0.0251
	MAG215	MAG215_contig_4_664			peroxiredoxin 2/4 [EC:1,11,1,24]	-3.45383	0.114234	-2.81074	-6.49999	-5.3115	-7.64442	4.43519	0.025
	MAG238	MAG238_contig_60_1575			unknown	3.71766	2.17581	1.32193	-1.97311	-2.93671	-1.17004	4.43175	0.0459
	MAG206	MAG206_contig_673_485			putative mRNA 3-end processing factor	-1.62559	-0.418965	-0.726522	-5.99557	-4.38148	-5.6831	4.42969	0.00422
	MAG234	MAG234_contig_190_247			triphosphoribosyl-dephospho-CoA synthase [EC:2,4,2,52]	-2.60655	-2.40253	-1.94957	-7.16992	-6.80506	-6.26543	4.42725	0.000268
	MAG238	MAG238_contig_60_358			putative spermidine/putrescine transport system substrate-binding protein	0.832047	0.554923	1.74688	-3.56313	-4.36421	-2.20602	4.4224	0.00396
	MAG238	MAG238_contig_60_1081			Protein of unknown function (DUF2934)	6.20525	5.47538	6.01743	1.61154	0.208717	2.61243	4.42179	0.0148
	MAG234	MAG234_contig_173_1174			Acyl-CoA dehydrogenase, middle domain	-2.99993	-2.25681	-3.1011	-5.50965	-7.31111	-8.8024	4.42177	0.0453
	MAG238	MAG238_contig_113_441			glutamine synthetase [EC:6,3,1,2]	4.88136	4.58102	4.19646	0.819268	-1.19608	0.777014	4.41954	0.0244
	MAG236	MAG236_contig_133_1511			unknown	5.25739	5.30286	4.20952	1.33973	-0.740285	0.91533	4.41833	0.0337
	MAG236	MAG236_contig_133_103			Branched-chain amino acid transport system / permease component	-0.688062	-1.16753	-2.43969	-4.87479	-6.84293	-5.83122	4.41789	0.0222
	MAG238	MAG238_contig_60_1070			starch synthase (maltosyl-transferring) [EC:2,4,99,16]	3.8157	3.50862	4.04456	-0.245008	-1.46592	-0.172277	4.41736	0.00406
	MAG238	MAG238_contig_74_274			DNA-binding protein HU-alpha	8.08608	7.64549	8.22451	3.51444	2.13499	5.0566	4.41668	0.0229
	MAG238	MAG238_contig_60_1001			Methyltransferase domain	4.8368	4.84402	5.26	0.953407	-0.637064	1.37492	4.41652	0.0142
	MAG238	MAG238_contig_74_2131			unknown	1.89219	2.30144	2.64936	-1.37333	-3.6321	-1.39488	4.41444	0.0307
	MAG236	MAG236_contig_133_799			molybdenum cofactor guanylyltransferase [EC:2,7,7,77]	-0.693385	-1.50467	-1.44221	-6.33213	-4.14615	-6.40426	4.41409	0.0398
	MAG215	MAG215_contig_30_60			malate dehydrogenase (oxaloacetate-decarboxylating)(NADP+) [EC:1,1,1,40]	-3.96734	-0.169599	-3.52693	-7.41022	-6.38046	-7.11105	4.41262	0.0392
	MAG238	MAG238_contig_74_587			BON domain	4.48485	3.70625	4.50742	0.279471	-1.84958	1.03264	4.412	0.0186
	MAG238	MAG238_contig_60_851			unknown	3.34383	2.93754	3.94753	-0.80502	-2.71415	0.5134	4.41156	0.0212
	MAG236	MAG236_contig_231_637			Protein of unknown function (DUF1488)	4.81977	5.01256	3.65849	-1.33805	0.936531	0.670514	4.40727	0.0418
	MAG236	MAG236_contig_133_102			branched-chain amino acid transport system ATP-binding protein	0.363093	-0.0352509	-1.31552	-5.37991	-4.77064	-4.05556	4.40614	0.0378
	MAG215	MAG215_contig_30_264			Cytochrome C and Quinol oxidase polypeptide I	-4.48409	-1.71475	-4.82563	-8.54757	-8.03419	-7.66054	4.40595	0.0497
	MAG234	MAG234_contig_173_416			GntR family transcriptional regulator, transcriptional repressor for pyruvate dehydrogenase complex	-1.55817	-0.702393	-1.6142	-7.63122	-4.222	-5.23557	4.40468	0.0341
	MAG234	MAG234_contig_173_2561			aquaporin Z	-0.443836	-0.397049	-1.72967	-3.4137	-5.54393	-6.82054	4.40254	0.0255
	MAG236	MAG236_contig_133_2010			branched-chain amino acid transport system ATP-binding protein	0.35933	-0.215984	-1.05126	-5.38871	-4.45743	-4.25721	4.39848	0.027
	MAG207	MAG207_contig_1242_780			leucyl aminopeptidase [EC:3,4,11,1]	-4.43967	-2.98697	-4.78519	-8.11405	-9.06476	-8.2232	4.39673	0.0349
	MAG215	MAG215_contig_4_1321			ATP-dependent Lon protease [EC:3,4,21,53]	-3.80232	-0.549863	-3.69979	-7.49421	-6.55177	-7.19548	4.39649	0.0319
	MAG238	MAG238_contig_60_1402	alkane	adh	Alcohol dehydrogenase GroES-like domain	1.54468	1.53734	2.38707	-2.07152	-3.89601	-1.74448	4.3937	0.0148
	MAG238	MAG238_contig_60_1365			unknown	2.66663	2.53264	3.43008	-1.232	-2.58476	-0.72949	4.39187	0.00704
	MAG234	MAG234_contig_190_115			pyrroloquinoline quinone biosynthesis protein B	0.330076	0.525307	0.521372	-3.41556	-5.12535	-3.25091	4.38952	0.02
	MAG238	MAG238_contig_356_623			Integron-associated effector binding protein	4.33217	3.48166	4.27117	-0.105506	-1.93075	0.981962	4.37977	0.0191
	MAG236	MAG236_contig_133_2944			unknown	4.59603	4.68112	2.93483	0.39962	-0.948458	-0.364699	4.37517	0.0232
	MAG215	MAG215_contig_30_453			phosphoenolpyruvate carboxylase [EC:4,1,1,31]	-4.7754	-1.56995	-4.31153	-9.16816	-6.90751	-7.69995	4.37291	0.0162
	MAG236	MAG236_contig_133_2506			AMP-binding enzyme	-0.941769	-0.494463	-1.35559	-4.61367	-6.14553	-5.14423	4.37054	0.0208
	MAG207	MAG207_contig_1341_8			threonyl-tRNA synthetase [EC:6,1,1,3]	-4.3192	-3.72566	-4.75531	-7.69061	-9.41279	-8.80461	4.36928	0.0239
	MAG236	MAG236_contig_133_1290			NMT1-like family	-2.58119	-2.37227	-3.17372	-5.34976	-8.42183	-7.44862	4.36434	0.0441
	MAG206	MAG206_contig_920_149			YCII-related domain	-1.03314	0.371191	-0.117506	-5.19734	-5.03607	-3.62956	4.36117	0.0159
	MAG215	MAG215_contig_4_90			Radical SAM superfamily	-4.9592	-1.93448	-4.80138	-8.92201	-6.81392	-9.03746	4.35945	0.00386
	MAG236	MAG236_contig_133_1344			GntR family transcriptional regulator, histidine utilization repressor	-2.2866	-3.6653	-2.91591	-6.96487	-7.91747	-7.05556	4.35669	0.00141
	MAG206	MAG206_contig_467_480			nitric oxide reductase NorQ protein	-0.872063	-0.584999	-0.841616	-4.80127	-5.92785	-4.63282	4.35442	0.0127
	MAG238	MAG238_contig_74_507			poly-beta-1,6-N-acetyl-D-glucosamine synthase [EC:2,4,1,-]	3.13216	2.55014	3.5612	-0.92407	-2.49966	-0.363748	4.34366	0.00662
	MAG220	MAG220_contig_470_3			succinate dehydrogenase iron-sulfur subunit [EC:1,3,5,1]	-2.69597	-0.153724	-1.74908	-5.91088	-5.71722	-6.0003	4.34321	0.0236
	MAG215	MAG215_contig_4_1751			unknown	-1.80871	1.14382	-1.85876	-5.88824	-4.70948	-4.93996	4.33801	0.0332
	MAG238	MAG238_contig_356_1291			isocitrate lyase [EC:4,1,3,1]	4.81018	4.15881	4.5894	0.287673	-1.1358	1.39261	4.33797	0.0194
	MAG210	MAG210_contig_1538_232			DNA-directed RNA polymerase subunit alpha [EC:2,7,7,6]	-1.45897	-1.98421	-3.02196	-5.14471	-7.7616	-6.56745	4.33621	0.0266
	MAG238	MAG238_contig_113_286			unknown	3.51538	3.47002	4.31746	-0.137178	-2.41799	0.849831	4.33606	0.0307
	MAG234	MAG234_contig_173_1741			3-methylcrotonyl-CoA carboxylase alpha subunit [EC:6,4,1,4]	-0.793617	-0.626152	-0.897245	-4.90183	-4.59785	-5.82331	4.33532	0.00469
	MAG236	MAG236_contig_133_137			Gram-negative porin	-1.68044	-1.67455	-2.66337	-6.04196	-5.84725	-7.13467	4.33517	0.000404
	MAG236	MAG236_contig_133_142			penicillin G amidase [EC:3,5,1,11]	-1.28159	-1.49813	-2.36393	-6.83289	-5.16864	-6.14045	4.33277	0.0193
	MAG226	MAG226_contig_1077_197			small subunit ribosomal protein S13	1.85363	0.880262	0.391416	-1.95047	-3.39554	-4.52624	4.33252	0.0055
	MAG238	MAG238_contig_60_1535			Barrel-sandwich domain of CusB or HlyD membrane-fusion	0.570239	0.533274	1.71049	-3.16146	-3.51115	-3.50926	4.33195	0.0108
	MAG241	MAG241_contig_705_29			NUBPL iron-transfer P-loop NTPase	-2.31959	-1.56938	-2.81365	-6.06861	-7.45404	-6.17224	4.33076	0.0313
	MAG236	MAG236_contig_591_302			glutamate:Na+ symporter, ESS family	-2.70355	-2.25069	-2.97677	-6.86709	-7.66626	-6.38855	4.3303	0.0177
	MAG238	MAG238_contig_60_1200			Luciferase-like monooxygenase	1.72541	1.29473	2.11692	-2.26961	-4.11081	-1.47155	4.32968	0.0158
	MAG234	MAG234_contig_188_1153			unknown	-1.86925	-2.1203	-2.09059	-5.45058	-8.05517	-5.56114	4.32892	0.0328
	MAG238	MAG238_contig_60_989			isoquinoline 1-oxidoreductase subunit alpha [EC:1,3,99,16]	3.6228	3.21239	4.14813	-0.876879	-0.539704	-0.586542	4.32881	0.00465
	MAG236	MAG236_contig_133_2958			arylformamidase [EC:3,5,1,9]	-1.41259	-1.62069	-2.33636	-4.93711	-6.06247	-7.35627	4.32873	0.00996
	MAG236	MAG236_contig_133_2671			ATP-binding cassette, subfamily B, heavy metal transporter	-0.860889	-1.20363	-1.83043	-5.09762	-6.1563	-5.6266	4.32852	0.00601
	MAG238	MAG238_contig_74_1816			Subtilase family	0.840346	0.574179	1.6721	-2.19091	-4.87472	-2.82596	4.32607	0.0254
	MAG238	MAG238_contig_356_781			unknown	6.92182	6.75824	7.54775	3.15511	0.580396	4.51439	4.32597	0.045
	MAG238	MAG238_contig_60_1259			Tc toxin complex TcA C-terminal TcB-binding domain	-0.475481	-0.645033	-0.180801	-4.50548	-5.79215	-3.97668	4.32433	0.00917
	MAG238	MAG238_contig_356_936			glc operon protein GlcG	0.210339	0.802367	1.02736	-5.33524	-4.1715	-1.41884	4.32188	0.0453
	MAG236	MAG236_contig_231_338			iron-sulfur cluster assembly protein	3.52331	2.6481	2.35456	-0.94608	-1.54211	-1.9502	4.32146	0.000351
	MAG238	MAG238_contig_356_783			unknown	6.28847	5.85064	7.07571	2.2858	0.615087	3.3634	4.31685	0.0115
	MAG236	MAG236_contig_1727_8			AAA lid domain	-4.23885	-3.7366	-4.36336	-9.15606	-8.4069	-7.72446	4.3162	0.0123
	MAG236	MAG236_contig_133_1069			unknown	-0.15161	-0.5311	-2.16296	-5.30853	-5.14536	-5.332	4.31341	0.0184
	MAG236	MAG236_contig_527_41			polysaccharide biosynthesis protein PelC	1.64545	1.28934	0.235421	-2.21971	-3.35898	-4.1908	4.31323	0.00291
	MAG238	MAG238_contig_113_321			putative tricarboxylic transport membrane protein	2.2763	1.84529	3.00385	-1.72619	-2.55554	-1.53235	4.31317	0.00138
	MAG236	MAG236_contig_231_441			TRAP-type transport system small permease protein	-0.41378	-0.430698	-1.07533	-4.78768	-5.18602	-4.86127	4.30505	0.00426
	MAG236	MAG236_contig_133_494			FHA domain	-4.36016	-3.25381	-4.01484	-9.19852	-8.61437	-6.73046	4.30485	0.0335
	MAG236	MAG236_contig_133_3028			isoquinoline 1-oxidoreductase subunit alpha [EC:1,3,99,16]	2.43317	2.55435	1.93179	-1.78536	-2.14878	-2.0593	4.30425	0.00237
	MAG236	MAG236_contig_591_228			4-(gamma-glutamylamino)butanal dehydrogenase [EC:1,2,1,99]	-2.85023	-2.46246	-2.52366	-8.27585	-6.073	-6.38657	4.29969	0.017
	MAG234	MAG234_contig_188_898			Glutathione S-transferase, N-terminal domain	-2.14565	-1.21695	-1.9664	-6.37656	-7.17902	-4.66853	4.29837	0.0448
	MAG238	MAG238_contig_60_928			two-component system, sensor histidine kinase [EC:2,7,13,3]	0.459725	-0.466146	0.769823	-3.81973	-4.79827	-3.51247	4.29796	1.58e-05
	MAG238	MAG238_contig_356_657			putative membrane protein	5.23003	4.84667	5.53094	1.55443	-1.05023	2.21159	4.29728	0.0335
	MAG234	MAG234_contig_173_1289			uncharacterized protein	-3.35863	-2.15198	-4.17196	-7.16992	-8.13853	-7.26543	4.2971	0.0386
	MAG215	MAG215_contig_4_295			prephenate dehydrogenase [EC:1,3,1,12]	-3.55427	-0.0880124	-3.31617	-7.16223	-5.38156	-7.30298	4.29611	0.0138
	MAG226	MAG226_contig_1732_420			glutamate dehydrogenase (NADP+) [EC:1,4,1,4]	-2.70837	-3.40952	-4.15038	-8.08183	-7.87987	-7.19066	4.2947	0.0241
	MAG236	MAG236_contig_231_666			unknown	1.90131	1.44114	-0.220747	-3.94608	-2.86404	-2.95019	4.294	0.0412
	MAG236	MAG236_contig_133_2640			aerobic carbon-monoxide dehydrogenase small subunit [EC:1,2,5,3]	3.29873	2.98549	2.13474	-1.27663	-1.7944	-1.38771	4.29256	0.00814
	MAG215	MAG215_contig_30_241			iron complex outermembrane recepter protein	-5.45401	-2.82338	-5.40901	-8.94458	-8.54793	-9.06016	4.28876	0.027
	MAG206	MAG206_contig_920_548	alkane	aldh	Aldehyde dehydrogenase family	-2.37777	-0.971196	-1.62631	-6.55669	-5.35445	-5.92917	4.28834	0.000192
	MAG206	MAG206_contig_467_207			unknown	-0.414038	0.761285	-0.57034	-4.23536	-4.3584	-4.48959	4.28675	0.00935
	MAG238	MAG238_contig_60_1557			Protein of unknown function (DUF1652)	10.0411	9.1956	9.9212	5.5304	4.30669	6.48137	4.27981	0.0101
	MAG220	MAG220_contig_1089_6			unknown	2.79683	2.70238	1.21169	-0.321452	-2.27892	-3.52	4.27709	0.0181
	MAG236	MAG236_contig_591_185			ElaB protein	0.319179	0.362958	-2.3597	-3.73275	-2.65685	-8.11524	4.27576	0.0331
	MAG207	MAG207_contig_1222_969			23S rRNA (guanine2069-N7)-methyltransferase / 23S rRNA (guanine2445-N2)-methyltransferase [EC:2,1,1,264 2,1,1,173]	-4.13886	-3.0331	-4.25417	-9.57028	-7.6802	-7.00039	4.27491	0.0331
	MAG234	MAG234_contig_190_291			coniferyl-aldehyde dehydrogenase [EC:1,2,1,68]	-0.068146	0.988848	-0.277686	-3.60282	-4.6634	-3.90536	4.27153	0.0252
	MAG238	MAG238_contig_113_439			putrescine transport system ATP-binding protein [EC:7,6,2,16]	1.13414	0.132379	-0.295792	-3.02744	-5.25217	-3.55772	4.26935	0.0201
	MAG220	MAG220_contig_152_27			unknown	-0.425183	-4.97831	0.163112	-5.43717	-9.45221	-3.1453	4.26477	0.0136
	MAG236	MAG236_contig_133_745			two-component system, OmpR family, osmolarity sensor histidine kinase EnvZ [EC:2,7,13,3]	-2.35415	-2.07353	-3.27068	-6.96748	-5.44417	-8.07507	4.26278	0.0109
	MAG241	MAG241_contig_1065_33			unknown	-1.59771	-1.8295	-2.01624	-4.89324	-7.01898	-6.31157	4.26011	0.0161
	MAG236	MAG236_contig_133_79			Glutathione S-transferase, N-terminal domain	0.857973	0.00430722	-0.768745	-4.60283	-4.4308	-3.64022	4.25579	0.0299
	MAG234	MAG234_contig_188_1349			Protein of unknown function (DUF1722)	3.07626	3.75106	2.50939	-1.03208	-2.24343	-0.149561	4.25393	0.0479
	MAG238	MAG238_contig_356_1239			unknown	4.93969	4.82094	5.54816	1.13795	-0.122295	1.53148	4.25389	0.00671
	MAG236	MAG236_contig_591_152			Enoyl-CoA hydratase/isomerase	-2.09133	-2.93703	-3.55714	-7.82222	-5.45743	-8.06456	4.25291	0.0451
	MAG236	MAG236_contig_231_525			branched-chain amino acid transport system permease protein	-1.55912	-2.36117	-2.87716	-6.17756	-6.9817	-6.39546	4.25243	0.00737
	MAG236	MAG236_contig_133_746			two-component system, OmpR family, phosphate regulon response regulator OmpR	-1.18258	-0.881374	-2.10699	-6.00837	-5.8137	-5.10004	4.25039	0.0212
	MAG236	MAG236_contig_591_12			tRNA-splicing ligase RtcB (3'-phosphate/5'-hydroxy nucleic acid ligase) [EC:6,5,1,8]	-1.95997	-2.53332	-2.80405	-5.90901	-7.70794	-6.43096	4.25019	0.0121
	MAG206	MAG206_contig_920_125			Acyl-CoA dehydrogenase, middle domain	-1.25598	0.384337	0.0259076	-4.03194	-5.29296	-4.27065	4.24994	0.0367
	MAG236	MAG236_contig_231_624			unknown	-0.131547	-0.82145	-1.83685	-4.55728	-5.38688	-5.5928	4.24904	0.00344
	MAG238	MAG238_contig_74_1154			short chain dehydrogenase	5.16169	4.5709	4.62542	1.49279	-1.1978	1.32489	4.24604	0.0312
	MAG236	MAG236_contig_133_1428			uncharacterized protein	1.8771	1.69715	0.706296	-2.53543	-3.39554	-2.52624	4.24592	0.016
	MAG234	MAG234_contig_188_83			Aminotransferase class I and II	-4.58	-3.20639	-4.13403	-8.16874	-9.20999	-7.27845	4.24559	0.0411
	MAG238	MAG238_contig_60_1072			1,4-alpha-glucan branching enzyme [EC:2,4,1,18]	3.53675	3.18455	4.14307	-0.063949	-1.80806	0.00276732	4.24454	0.00899
	MAG236	MAG236_contig_527_20			Domain of Unknown Function (DUF746)	1.95305	0.69764	0.204754	-1.78108	-3.9156	-4.17841	4.24351	0.00383
	MAG220	MAG220_contig_1764_79			Response regulator receiver domain	-0.474029	-3.7798	0.124606	-3.51299	-8.89921	-4.44443	4.24247	0.0209
	MAG206	MAG206_contig_1756_29			carbon storage regulator	3.92036	-3.02213	4.51955	-0.176968	-6.96556	-0.147761	4.23602	0.00269
	MAG238	MAG238_contig_356_935			tartronate-semialdehyde synthase [EC:4,1,1,47]	0.190969	0.959918	1.40766	-2.76361	-4.55964	-2.82613	4.23598	0.0292
	MAG215	MAG215_contig_4_1646			Endonuclease/Exonuclease/phosphatase family	-4.2356	-1.31919	-4.61896	-7.87181	-7.02723	-7.97828	4.23452	0.0293
	MAG236	MAG236_contig_133_492			PPIC-type PPIASE domain	-3.9376	-2.53586	-2.48388	-8.95402	-5.70812	-6.99087	4.23189	0.0165
	MAG215	MAG215_contig_30_738			P-type Mg2+ transporter [EC:7,2,2,14]	-4.22163	-0.815146	-3.78811	-6.82692	-5.42806	-9.26551	4.23187	0.0381
	MAG238	MAG238_contig_113_91			unknown	5.67083	5.66766	5.85378	2.30802	-0.486091	2.68266	4.22923	0.0482
	MAG236	MAG236_contig_133_1294			proline iminopeptidase [EC:3,4,11,5]	-2.48982	-2.46576	-2.55328	-5.83734	-7.22441	-7.13278	4.22855	0.0108
	MAG236	MAG236_contig_133_2352			8-amino-7-oxononanoate synthase [EC:2,3,1,47]	-2.57861	-2.78918	-2.95448	-6.89517	-7.69418	-6.41695	4.22801	0.00967
	MAG236	MAG236_contig_133_398			unknown	-2.30697	-1.39305	-2.81498	-7.65635	-6.42677	-5.11357	4.22723	0.0487
	MAG206	MAG206_contig_1730_64			Family of unknown function (DUF6596)	-3.42058	-1.54692	-2.12599	-7.92271	-6.1366	-5.70786	4.22456	0.00577
	MAG236	MAG236_contig_133_2826			two-component system, OmpR family, sensor histidine kinase TctE [EC:2,7,13,3]	-2.78571	-2.68475	-3.30005	-8.18779	-6.40037	-6.84749	4.22171	0.0191
	MAG236	MAG236_contig_133_428			branched-chain amino acid transport system ATP-binding protein	-2.02881	-1.43274	-2.67875	-4.84031	-5.38156	-8.57012	4.21723	0.0426
	MAG236	MAG236_contig_231_355			competence protein ComEC	-2.30634	-3.62605	-3.91023	-5.09244	-9.39072	-8.0066	4.21572	0.0393
	MAG206	MAG206_contig_920_57			unknown	-2.87012	-1.80383	-2.19456	-6.30753	-7.10456	-6.0966	4.21339	0.0172
	MAG236	MAG236_contig_591_300			unknown	4.72457	4.92354	3.29676	0.405099	-0.494873	0.397299	4.21245	0.0287
	MAG226	MAG226_contig_128_336			DNA polymerase III subunit beta [EC:2,7,7,7]	-3.0928	-3.40612	-4.21795	-6.4478	-9.35183	-7.54832	4.21036	0.0399
	MAG238	MAG238_contig_74_1986			isovaleryl-CoA dehydrogenase [EC:1,3,8,4]	4.18438	3.32196	4.60638	-0.153544	-0.944579	0.592656	4.20606	0.000546
	MAG238	MAG238_contig_356_1246			FAD binding domain	0.988565	0.836869	1.88631	-2.59002	-4.20803	-2.10711	4.20563	0.0106
	MAG206	MAG206_contig_467_250			Tetratricopeptide repeat	-0.779214	1.05095	0.119117	-4.97808	-4.21267	-3.03468	4.20543	0.0203
	MAG206	MAG206_contig_182_428			D-amino-acid dehydrogenase [EC:1,4,5,1]	-0.769278	-0.441707	-0.329745	-4.02488	-5.40866	-4.71703	4.20328	0.014
	MAG234	MAG234_contig_190_706			cytochrome c oxidase subunit II [EC:7,1,1,9]	0.86309	0.897279	0.147502	-3.21108	-3.94477	-3.53638	4.20004	0.0065
	MAG206	MAG206_contig_467_208			uncharacterized protein	-2.58906	-1.25072	-3.65136	-6.66128	-5.47049	-7.95362	4.19808	0.000257
	MAG238	MAG238_contig_74_1413			lipoprotein NlpD	5.28759	5.44077	5.88461	1.57157	0.135771	2.31392	4.19724	0.0171
	MAG238	MAG238_contig_74_1340			OmpA-OmpF porin, OOP family	5.13066	4.86248	6.00778	1.63909	-0.274543	2.04716	4.1964	0.0133
	MAG236	MAG236_contig_133_1723			putative tricarboxylic transport membrane protein	1.35553	0.361791	-0.486097	-3.99231	-3.79659	-3.55716	4.19243	0.0237
	MAG236	MAG236_contig_231_737			LacI family transcriptional regulator, galactose operon repressor	-1.5775	-2.56503	-2.83877	-6.55142	-7.35258	-5.65355	4.19208	0.0261
	MAG236	MAG236_contig_231_167			multidrug efflux pump	-4.32298	-4.15694	-5.52772	-9.55594	-8.34948	-8.67436	4.19072	0.02
	MAG219	MAG219_contig_376_521			unknown	4.6468	6.27136	5.0713	0.906267	0.796365	1.71985	4.18899	0.0234
	MAG238	MAG238_contig_60_944			alcohol dehydrogenase (cytochrome c) [EC:1,1,2,8]	1.59057	0.135692	1.77765	-2.61024	-3.6226	-2.82063	4.18579	0.00334
	MAG238	MAG238_contig_113_94			unknown	5.29847	6.02418	5.6234	1.99235	-0.0209639	2.42114	4.18451	0.0461
	MAG238	MAG238_contig_113_318			Family of unknown function (DUF6644)	0.161281	0.246226	1.15365	-2.69957	-5.69113	-2.59847	4.18344	0.0446
	MAG215	MAG215_contig_4_1532			GH3 auxin-responsive promoter	-3.96942	-0.541981	-3.28315	-6.70857	-6.23121	-7.40441	4.18321	0.0391
	MAG238	MAG238_contig_60_1018			uncharacterized protein	1.86994	0.918485	0.748925	-2.74289	-4.21553	-2.05178	4.18252	0.0274
	MAG236	MAG236_contig_133_3027			diguanylate cyclase [EC:2,7,7,65]	-2.80845	-2.37618	-2.98233	-6.3041	-7.83449	-6.57477	4.18213	0.0225
	MAG236	MAG236_contig_133_3029			isoquinoline 1-oxidoreductase subunit beta [EC:1,3,99,16]	-0.62909	-0.240479	-1.07796	-4.87713	-4.23586	-5.37985	4.18177	0.00051
	MAG236	MAG236_contig_231_362			putative proteasome-type protease	1.09398	0.902166	0.369171	-3.46535	-3.15507	-3.55824	4.18132	0.00212
	MAG238	MAG238_contig_113_334			Protein of unknown function DUF72	0.295629	0.334957	1.68519	-2.19222	-5.16809	-2.86745	4.18118	0.0424
	MAG236	MAG236_contig_133_1166			putative dimethyl sulfoxide reductase chaperone	-0.0867127	-0.190623	-1.66779	-3.91503	-3.98957	-6.57788	4.17912	0.00757
	MAG238	MAG238_contig_60_1383	fatty acid	acat,atoB	acetyl-CoA C-acetyltransferase [EC:2,3,1,9]	4.166	3.57843	3.87244	0.176578	-1.06969	-0.0220461	4.17735	0.0032
	MAG234	MAG234_contig_188_1351			deoxyribodipyrimidine photo-lyase [EC:4,1,99,3]	1.7397	2.45062	1.259	-2.31748	-2.79377	-1.97128	4.17728	0.019
	MAG238	MAG238_contig_60_1066			4Fe-4S dicluster domain	0.50461	0.596181	1.21404	-2.97351	-4.84891	-2.38988	4.17571	0.0224
	MAG236	MAG236_contig_231_340			molecular chaperone HscB	1.54183	0.572346	0.722956	-2.90646	-4.14265	-2.63749	4.17458	0.00971
	MAG220	MAG220_contig_635_74			unknown	0.925901	-2.39683	1.06692	-3.58759	-7.99843	-1.32086	4.16762	0.0476
	MAG220	MAG220_contig_713_11			undecaprenyl phosphate N,N'-diacetylbacillosamine 1-phosphate transferase [EC:2,7,8,36]	-0.23149	-5.1	0.709432	-3.73342	-9.32178	-4.06808	4.16707	0.00776
	MAG236	MAG236_contig_591_132			Cyclic nucleotide-binding domain	-1.59494	-2.19634	-2.74306	-6.46296	-5.27499	-7.28776	4.16379	0.017
	MAG238	MAG238_contig_60_577			N-acyl homoserine lactone hydrolase [EC:3,1,1,81]	0.443681	-0.0329421	1.8958	-3.4486	-4.51701	-2.2192	4.16378	0.00171
	MAG236	MAG236_contig_133_2530			LysE type translocator	0.587624	0.0184633	-1.39014	-2.76166	-3.21431	-7.29152	4.16115	0.0411
	MAG238	MAG238_contig_356_717			PAS fold	5.09537	4.94984	5.51039	1.53251	-0.467354	2.01148	4.15965	0.0221
	MAG236	MAG236_contig_133_900			benzoate membrane transport protein	-0.120934	-0.378389	-1.63914	-4.54988	-5.67095	-4.39332	4.15856	0.0306
	MAG238	MAG238_contig_74_926			MaoC like domain	2.78507	2.59479	3.87506	-0.600197	-2.23435	-0.386157	4.15854	0.01
	MAG236	MAG236_contig_133_1595			unknown	-0.177746	0.355219	-1.02706	-5.4858	-3.3187	-4.51873	4.15788	0.0187
	MAG234	MAG234_contig_188_891			Transglutaminase-like superfamily	-1.38542	-1.45573	-2.14991	-7.05031	-5.85551	-4.55824	4.15767	0.0482
	MAG236	MAG236_contig_133_431			Bacterial regulatory proteins, tetR family	-1.67862	-1.3327	-2.49654	-6.35927	-5.17285	-6.43238	4.15221	0.00407
	MAG236	MAG236_contig_591_181			Sodium:dicarboxylate symporter family	-3.53166	-2.70563	-4.30671	-8.03212	-6.82574	-8.14043	4.15143	0.00216
	MAG238	MAG238_contig_60_1394			Molybdopterin oxidoreductase Fe4S4 domain	3.07891	2.80838	3.61486	-1.14275	-0.859302	-0.932207	4.14547	0.00381
	MAG238	MAG238_contig_74_1579			aerobic C4-dicarboxylate transport protein	5.93273	4.08667	4.95707	0.318253	0.640251	1.58585	4.14404	0.0301
	MAG236	MAG236_contig_1727_24			Protein of unknown function (DUF3300)	-3.57376	-2.7268	-4.10359	-9.14465	-6.98156	-6.70889	4.14365	0.0403
	MAG206	MAG206_contig_920_104			AMP-binding enzyme	-0.751164	0.219983	-0.125806	-3.87447	-4.79642	-4.40179	4.13856	0.0173
	MAG238	MAG238_contig_60_1101			Polysaccharide deacetylase	0.540196	0.327273	1.24553	-3.09631	-4.48463	-2.71973	4.13789	0.00708
	MAG238	MAG238_contig_60_16			poly(3-hydroxyoctanoate) depolymerase [EC:3,1,1,76]	2.97294	2.93317	4.05204	-0.217763	-2.74311	0.519159	4.13328	0.0336
	MAG236	MAG236_contig_133_3128			transposase	-3.12367	-3.80857	-4.24661	-8.65358	-7.16685	-7.7572	4.13293	0.0275
	MAG238	MAG238_contig_74_1701			RimK-like ATP-grasp domain	3.62744	3.30896	3.80538	0.281811	-2.43384	0.499752	4.13135	0.036
	MAG238	MAG238_contig_74_2192			gamma-glutamylputrescine oxidase [EC:1,4,3,-]	2.27101	2.24677	2.36929	-1.03949	-3.47024	-0.99304	4.12994	0.035
	MAG236	MAG236_contig_133_647			phosphate transport system permease protein	-1.48358	-3.44167	-4.03211	-6.44147	-8.3616	-6.54188	4.1292	0.0364
	MAG238	MAG238_contig_60_24			Sugar (and other) transporter	1.47872	1.36131	2.79206	-2.01248	-3.26829	-1.47337	4.12875	0.00654
	MAG238	MAG238_contig_60_1092			AMP-binding enzyme	2.88957	2.37635	3.6834	-1.09311	-1.93392	-0.401791	4.12605	0.000549
	MAG206	MAG206_contig_451_164	fatty acid	acadm,acd	acyl-CoA dehydrogenase [EC:1,3,8,7]	0.419776	-0.00529864	-1.77447	-4.32863	-4.71249	-4.69425	4.12513	0.0207
	MAG212	MAG212_contig_422_2223			large subunit ribosomal protein L10	1.47146	0.465985	-0.243451	-3.17072	-4.79764	-2.71276	4.12504	0.0397
	MAG238	MAG238_contig_74_457			dodecin	8.78786	8.91488	9.52546	5.21818	3.65405	5.98102	4.12499	0.0184
	MAG238	MAG238_contig_60_943			cyclase [EC:4,-,-,-]	0.41832	-0.301511	1.63274	-4.51621	-3.13329	-2.96996	4.123	0.0242
	MAG236	MAG236_contig_133_2948			unknown	6.93645	6.74241	5.41863	2.74826	1.48085	2.50078	4.12253	0.026
	MAG238	MAG238_contig_60_178			unknown	1.64165	2.09611	2.36697	-1.75526	-3.27669	-1.22649	4.12106	0.0225
	MAG238	MAG238_contig_60_317			unknown	8.89539	8.77968	9.38623	5.09188	3.77345	5.83618	4.11993	0.0117
	MAG215	MAG215_contig_4_42			uncharacterized protein	-2.93341	0.716965	-2.0778	-5.2331	-4.46362	-6.95483	4.1191	0.0459
	MAG238	MAG238_contig_60_1642			unknown	8.22125	7.04076	7.7111	3.10362	3.31196	4.20671	4.11694	0.0147
	MAG238	MAG238_contig_74_1896			adenine/guanine/hypoxanthine permease	1.0743	1.44165	1.59329	-2.47118	-3.84997	-1.91932	4.11657	0.0198
	MAG238	MAG238_contig_356_771			aquaporin Z	2.333	1.48205	3.01844	-1.22292	-3.3534	-0.930353	4.11339	0.00836
	MAG238	MAG238_contig_60_1071			maltose alpha-D-glucosyltransferase / alpha-amylase [EC:5,4,99,16 3,2,1,1]	3.12835	2.75528	3.86602	-0.760859	-1.45143	-0.37446	4.11214	0.00074
	MAG215	MAG215_contig_4_606			Exo-beta-N-acetylmuramidase NamZ, N-terminal	-4.5061	-1.17165	-4.19439	-7.86236	-6.37719	-7.96872	4.11204	0.018
	MAG234	MAG234_contig_188_193			Enoyl-CoA hydratase/isomerase	-1.18198	-0.429498	-2.2506	-5.43195	-5.2372	-5.52382	4.11029	0.0117
	MAG236	MAG236_contig_133_2946			unknown	8.65457	8.67331	7.58691	4.55075	3.77308	4.27591	4.10502	0.0123
	MAG238	MAG238_contig_60_1561			DNA end-binding protein Ku	1.50677	1.52251	2.85249	-1.61523	-3.8637	-0.951582	4.1041	0.0257
	MAG236	MAG236_contig_133_2949			putative tricarboxylic transport membrane protein	-1.29089	-1.51318	-2.55305	-5.69444	-7.06101	-4.90343	4.10059	0.0483
	MAG206	MAG206_contig_187_21			PhnB protein	1.94285	3.09161	2.34105	-1.57891	-1.73374	-1.61184	4.1	0.00863
	MAG238	MAG238_contig_60_419			SOS response associated peptidase (SRAP)	2.06294	1.75765	3.21331	-1.70423	-3.05348	-0.502871	4.09816	0.00749
	MAG238	MAG238_contig_113_435			RNA 2',3'-cyclic 3'-phosphodiesterase [EC:3,1,4,58]	0.432927	0.0411589	1.08284	-2.70743	-5.84793	-2.18178	4.09803	0.0447
	MAG238	MAG238_contig_74_1936			PXPV repeat (3 copies)	5.74637	4.80155	5.5998	1.33067	-0.499687	3.02302	4.09791	0.0363
	MAG238	MAG238_contig_191_22			5-oxoprolinase (ATP-hydrolysing) subunit A [EC:3,5,2,9]	2.10133	2.29154	1.86901	-2.16514	-2.02582	-1.83973	4.09752	0.00226
	MAG234	MAG234_contig_173_1489			two-component system, NarL family, nitrate/nitrite sensor histidine kinase NarX [EC:2,7,13,3]	-1.28358	-2.91636	-1.07646	-5.26025	-6.93026	-5.37445	4.09619	0.000613
	MAG236	MAG236_contig_527_45			polysaccharide biosynthesis protein PelG	-0.242521	-0.441536	-1.23871	-4.52908	-4.4525	-5.22321	4.09401	0.000556
	MAG236	MAG236_contig_133_22			TatD DNase family protein [EC:3,1,21,-]	-0.703187	-0.616326	-1.97487	-4.67785	-4.80519	-6.09125	4.0933	0.000236
	MAG234	MAG234_contig_190_645			unknown	2.48495	2.5163	1.29999	-1.30809	-3.17553	-1.49144	4.0921	0.0406
	MAG236	MAG236_contig_133_812			elongation factor G	-0.506015	-0.75305	-1.5953	-4.95474	-5.65674	-4.51729	4.09147	0.0208
	MAG236	MAG236_contig_133_1295			2-iminobutanoate/2-iminopropanoate deaminase [EC:3,5,99,10]	0.196594	0.565587	-0.17035	-4.71835	-4.56889	-2.39018	4.08975	0.0487
	MAG220	MAG220_contig_417_35			translocator protein	2.18192	1.05347	1.47621	-3.30224	-3.31186	-0.933543	4.08641	0.0451
	MAG238	MAG238_contig_74_927			3-oxoacyl-[acyl-carrier protein] reductase [EC:1,1,1,100]	3.00286	2.77077	3.97592	-0.0843277	-2.42852	0.00570179	4.08556	0.0217
	MAG238	MAG238_contig_113_82			poly[(R)-3-hydroxyalkanoate] polymerase subunit PhaC [EC:2,3,1,304]	1.99935	1.86942	3.27292	-1.4905	-2.96732	-0.649688	4.08307	0.00932
	MAG236	MAG236_contig_133_2934			Kdo2-lipid IVA lauroyltransferase/acyltransferase [EC:2,3,1,241 2,3,1,-]	1.71131	1.59644	0.916889	-2.33767	-3.58869	-2.0936	4.08153	0.0229
	MAG238	MAG238_contig_356_1043			Protein of unknown function (DUF2897)	7.09892	8.06376	7.73947	3.90774	2.25101	4.50037	4.08101	0.0422
	MAG234	MAG234_contig_188_135			tartronate-semialdehyde synthase [EC:4,1,1,47]	-2.46905	-3.09467	-4.17039	-7.57097	-8.0362	-6.36219	4.07842	0.0497
	MAG236	MAG236_contig_133_1600			branched-chain amino acid transport system substrate-binding protein	-1.83512	-2.38603	-3.10009	-4.66742	-7.78785	-7.09718	4.07707	0.0316
	MAG238	MAG238_contig_74_928			Thiolase, N-terminal domain	1.78113	1.56569	2.58779	-1.81508	-3.4616	-1.01597	4.07575	0.0134
	MAG206	MAG206_contig_1751_53			Inhibitor of vertebrate lysozyme (Ivy)	1.2491	2.53566	2.59619	-1.14134	-3.04298	-1.66122	4.0755	0.0478
	MAG236	MAG236_contig_133_1042			kynureninase [EC:3,7,1,3]	-3.67883	-3.90833	-4.55006	-7.95419	-8.3463	-8.06163	4.07496	0.00488
	MAG236	MAG236_contig_133_3019			unknown	2.38364	2.44303	1.6328	-1.88633	-1.70013	-2.17047	4.07213	0.00117
	MAG212	MAG212_contig_422_181			2-oxoglutarate dehydrogenase E1 component [EC:1,2,4,2]	-4.49159	-3.90302	-5.24605	-8.36503	-9.59408	-7.89773	4.07206	0.0439
	MAG236	MAG236_contig_133_2204			Protein of unknown function (DUF445)	-1.66935	-1.9776	-2.35403	-4.48144	-6.56425	-7.16849	4.07107	0.0233
	MAG238	MAG238_contig_60_1077			Nodulation protein S (NodS)	1.05664	0.65206	1.80985	-2.6317	-2.97623	-3.08233	4.0696	0.0101
	MAG206	MAG206_contig_467_41			short chain dehydrogenase	-1.16757	0.327894	-0.761018	-3.959	-4.57429	-5.26713	4.06658	0.0244
	MAG238	MAG238_contig_113_406			unknown	6.08094	6.15499	6.50723	2.16409	1.22133	3.16284	4.06497	0.0128
	MAG238	MAG238_contig_60_1112			iron(III) transport system permease protein	0.400789	0.474379	1.70078	-2.74491	-4.6005	-2.27166	4.06434	0.0184
	MAG238	MAG238_contig_113_461			cytochrome c-type protein NapC	0.607579	0.391856	1.12596	-3.51102	-4.54764	-1.99769	4.06058	0.0163
	MAG236	MAG236_contig_133_2496			malonate-semialdehyde dehydrogenase (acetylating) / methylmalonate-semialdehyde dehydrogenase [EC:1,2,1,18 1,2,1,27]	-2.45971	-1.81612	-2.60272	-5.71208	-6.50915	-6.823	4.05523	0.0108
	MAG236	MAG236_contig_133_2345	fatty acid	acads,bcd	butyryl-CoA dehydrogenase [EC:1,3,8,1]	0.608847	0.507516	-0.561547	-2.36178	-3.384	-5.85908	4.05323	0.0267
	MAG236	MAG236_contig_133_294			Acetylaranotin biosynthesis cluster protein L	1.15477	0.602162	-0.0878545	-3.2583	-4.40937	-2.80899	4.04858	0.0275
	MAG236	MAG236_contig_231_204			Bacterial protein of unknown function (DUF924)	-1.68357	-1.86273	-1.91413	-6.57134	-6.38186	-4.65148	4.04808	0.0259
	MAG238	MAG238_contig_60_1353			unknown	3.85213	3.96447	4.21684	-0.303363	-0.780688	0.991593	4.04196	0.0118
	MAG234	MAG234_contig_173_2391			flagellar secretion chaperone FliS	1.47233	1.81662	1.1018	-2.82273	-3.67031	-1.23652	4.0401	0.0479
	MAG236	MAG236_contig_133_1527			Las17-binding protein actin regulator	1.06312	1.32702	0.748169	-2.91116	-2.34815	-3.71652	4.03805	0.00323
	MAG236	MAG236_contig_133_82			NADPH-dependent curcumin reductase [EC:1,3,1,-]	-0.375016	-1.11266	-2.31804	-5.53367	-4.74999	-5.63553	4.03782	0.0192
	MAG236	MAG236_contig_133_2531			Magnesium chelatase, subunit ChlI C-terminal	-0.655276	-0.731075	-2.66071	-4.98768	-3.24598	-7.92623	4.03761	0.0378
	MAG206	MAG206_contig_467_183			Protein of unknown function (DUF1652)	6.62367	7.70106	7.18959	3.27146	2.86113	3.26954	4.03739	0.0113
	MAG236	MAG236_contig_133_1311			unknown	2.25625	1.74439	1.29565	-1.41082	-2.65685	-2.7481	4.03735	0.00274
	MAG236	MAG236_contig_133_2074			uncharacterized protein	-2.7329	-2.78115	-3.4113	-6.62592	-7.6591	-6.72915	4.02961	0.0125
	MAG219	MAG219_contig_376_485			Domain of unknown function (DUF5801)	1.2971	2.82763	1.1737	-2.12173	-2.65602	-2.01232	4.0295	0.0313
	MAG234	MAG234_contig_190_351			glutamine synthetase [EC:6,3,1,2]	2.50753	2.49808	1.94241	-1.14398	-2.56005	-1.43564	4.02923	0.0163
[truncated: 1,948 more rows]

## Sheet: Table S1D
	MAG ID	transcript_id	pathway	gene	predicted function	S1C30_1	S1C30_2	S1C30_3	S1Glc_1	S1Glc_2	S1Glc_3	log2FoldChange	P value
[truncated: 8,881 more rows]

[truncated: 6 more sheets: Table S1E, Table S1F, Table S1G, Table S1H, Table S1I, Table S1J]
