# Supplementary material for: Microbial degradation of a widely used model polyethylene is restricted to medium- and long-chain alkanes and their oxidized derivatives
Source: ISME J. 2025 Dec 16;19(1):wraf276. doi: 10.1093/ismejo/wraf276 (PMC12753306; doi:10.1093/ismejo/wraf276)
Supplement: Sandholm_et_al_Table_S2_V02_wraf276 [file sandholm_et_al_table_s2_v02_wraf276.xlsx]

## Sheet: Overview
Overview of Supplementary Table S2 (multi-tab).
Table S2A: Molar mass (M) distribution (expressed as Log10 of M) from size-exclusion chromatography (SEC) analysis of LMWPE (Sigma 427772), PE wax (Licocene 5301; Clariant AG, Muttenz, Switzerland) and LDPE (FT5230, Borealis, Austria) as well as their number average molecular weight (Mn) and weight average molecular weight (Mw)
Table S2B: Source data for Fourier Transform Infrared spectroscopy (FTIR)-derived spectral profiles of LMWPE (Sigma 427772) and LDPE (FT5230, Borealis, Austria)
Table S2C: Source data for Nuclear Magnetic Resonance (NMR)-derived chromatograms of LMWPE (Sigma 427772).
Table S2D: Source data for Pyrolysis–Gas Chromatography–Mass Spectrometry (Py-GC-MS)-derived chromatograms of LMWPE (Sigma 427772) and LDPE (FT5230, Borealis, Austria)
Table S2E: Gas Chromatography–Mass Spectrometry (GC-MS) in the LMWPE powder (Sigma 427772)
Table S2F: Molar mass (M) distribution (expressed as Log10 of M) from size-exclusion chromatography (SEC) analysis of LMWPE (Sigma 427772) incubated in minimal medium (MM) with or without Acinetobacter guillouiae FS11
Table S2G: Amounts (μg/g) of alkanes and ketones detected using Gas Chromatography–Mass Spectrometry (GC-MS) in the LMWPE powder (Sigma 427772) as well as in LMWPE (Sigma 427772) incubated in minimal medium (MM) with or without Acinetobacter guillouiae FS11
Table 2SH: Degree of crystallinity (%) the LMWE powder (Sigma 427772) determined with DSC.

## Sheet: Table S2A
Source data for Fig. 3A
	Sample	LogMw	dWf / dLogM		Sample	Mw (g/mol)	Mn (g/mol)
	LMWPE	4.66522	0.000966991		LMWPE	3900	1600
	LMWPE	4.64919	0.00120964		PE wax	5400	2200
	LMWPE	4.63317	0.00137317		LDPE	97300	12650
	LMWPE	4.61716	0.00188703
	LMWPE	4.60115	0.00268951
	LMWPE	4.58515	0.00396199
	LMWPE	4.56915	0.00549192
	LMWPE	4.55316	0.00669085
	LMWPE	4.53718	0.00754841
	LMWPE	4.52119	0.00825823
	LMWPE	4.50522	0.00943135
	LMWPE	4.48925	0.0108853
	LMWPE	4.47328	0.0125745
	LMWPE	4.45731	0.0146
	LMWPE	4.44135	0.0170555
	LMWPE	4.42539	0.0200224
	LMWPE	4.40944	0.0233226
	LMWPE	4.39348	0.0275011
	LMWPE	4.37753	0.0315963
	LMWPE	4.36158	0.0361194
	LMWPE	4.34563	0.0414207
	LMWPE	4.32969	0.0477789
	LMWPE	4.31374	0.0549886
	LMWPE	4.2978	0.0625316
	LMWPE	4.28185	0.0712919
	LMWPE	4.26591	0.0810328
	LMWPE	4.24997	0.0912234
	LMWPE	4.23402	0.102476
	LMWPE	4.21808	0.114597
	LMWPE	4.20213	0.128441
	LMWPE	4.18618	0.14353
	LMWPE	4.17024	0.160005
	LMWPE	4.15429	0.17747
	LMWPE	4.13834	0.195164
	LMWPE	4.12238	0.214244
	LMWPE	4.10642	0.234294
	LMWPE	4.09047	0.255776
	LMWPE	4.0745	0.278371
	LMWPE	4.05854	0.302135
	LMWPE	4.04257	0.326822
	LMWPE	4.02659	0.351755
	LMWPE	4.01062	0.377834
	LMWPE	3.99463	0.403906
	LMWPE	3.97865	0.430941
	LMWPE	3.96265	0.457899
	LMWPE	3.94666	0.485414
	LMWPE	3.93066	0.513325
	LMWPE	3.91465	0.541168
	LMWPE	3.89863	0.568494
	LMWPE	3.88261	0.596165
	LMWPE	3.86658	0.623342
	LMWPE	3.85055	0.651121
	LMWPE	3.83451	0.677737
	LMWPE	3.81845	0.70437
	LMWPE	3.8024	0.729799
	LMWPE	3.78633	0.754615
	LMWPE	3.77026	0.779114
	LMWPE	3.75418	0.803211
	LMWPE	3.73808	0.826247
	LMWPE	3.72198	0.848244
	LMWPE	3.70587	0.869099
	LMWPE	3.68975	0.889016
	LMWPE	3.67362	0.90775
	LMWPE	3.65748	0.924959
	LMWPE	3.64133	0.94062
	LMWPE	3.62517	0.954085
	LMWPE	3.609	0.966369
	LMWPE	3.59281	0.976436
	LMWPE	3.57662	0.984489
	LMWPE	3.56041	0.990614
	LMWPE	3.54419	0.995039
	LMWPE	3.52796	0.9974
	LMWPE	3.51171	0.997754
	LMWPE	3.49545	0.996261
	LMWPE	3.47918	0.994072
	LMWPE	3.46289	0.989257
	LMWPE	3.44659	0.982861
	LMWPE	3.43028	0.974102
	LMWPE	3.41395	0.96472
	LMWPE	3.39761	0.953815
	LMWPE	3.38125	0.942138
	LMWPE	3.36488	0.929163
	LMWPE	3.34849	0.914673
	LMWPE	3.33208	0.899133
	LMWPE	3.31566	0.883134
	LMWPE	3.29922	0.866243
	LMWPE	3.28277	0.849175
	LMWPE	3.2663	0.830685
	LMWPE	3.24981	0.812206
	LMWPE	3.2333	0.792548
	LMWPE	3.21678	0.772892
	LMWPE	3.20024	0.752259
	LMWPE	3.18368	0.731867
	LMWPE	3.1671	0.711151
	LMWPE	3.1505	0.690712
	LMWPE	3.13388	0.669341
	LMWPE	3.11725	0.64785
	LMWPE	3.10059	0.626224
	LMWPE	3.08392	0.604587
	LMWPE	3.06722	0.582931
	LMWPE	3.0505	0.561813
	LMWPE	3.03376	0.540565
	LMWPE	3.017	0.519525
	LMWPE	3.00022	0.49848
	LMWPE	2.98342	0.478344
	LMWPE	2.9666	0.458231
	LMWPE	2.94975	0.43873
	LMWPE	2.93288	0.419585
	LMWPE	2.91599	0.401192
	LMWPE	2.89907	0.383034
	LMWPE	2.88214	0.365247
	LMWPE	2.86517	0.347978
	LMWPE	2.84819	0.331206
	LMWPE	2.83118	0.314733
	LMWPE	2.81414	0.298757
	LMWPE	2.79708	0.283387
	LMWPE	2.78	0.268725
	LMWPE	2.76289	0.254806
	LMWPE	2.74575	0.241435
	LMWPE	2.72859	0.228899
	LMWPE	2.7114	0.216007
	LMWPE	2.69419	0.20364
	LMWPE	2.67695	0.192338
	LMWPE	2.65968	0.181143
	LMWPE	2.64239	0.170571
	LMWPE	2.62507	0.160077
	LMWPE	2.60772	0.150192
	LMWPE	2.59034	0.140978
	LMWPE	2.57293	0.132169
	LMWPE	2.5555	0.123834
	LMWPE	2.53803	0.115806
	LMWPE	2.52054	0.108439
	LMWPE	2.50302	0.101375
	LMWPE	2.48546	0.0945744
	LMWPE	2.46788	0.0878377
	LMWPE	2.45027	0.0817549
	LMWPE	2.43263	0.0762474
	LMWPE	2.41495	0.0711941
	LMWPE	2.39725	0.0662609
	LMWPE	2.37951	0.061323
	LMWPE	2.36174	0.0567517
	LMWPE	2.34394	0.0527983
	LMWPE	2.32611	0.0485632
	LMWPE	2.30824	0.0446651
	LMWPE	2.29034	0.0408656
	LMWPE	2.27241	0.0377141
	LMWPE	2.25445	0.035232
	LMWPE	2.23645	0.0324383
	LMWPE	2.21842	0.030404
	LMWPE	2.20035	0.0278224
	LMWPE	2.18225	0.0256167
	LMWPE	2.16411	0.0233934
	LMWPE	2.14594	0.0212985
	LMWPE	2.12774	0.0199362
	LMWPE	2.1095	0.0184316
	LMWPE	2.09122	0.0171281
	LMWPE	2.0729	0.0156337
	LMWPE	2.05455	0.014395
	LMWPE	2.03617	0.0135557
	LMWPE	2.01774	0.0129857
	LMWPE	1.99928	0.0125388
	LMWPE	4.66359	0.000764438
	LMWPE	4.64756	0.00114236
	LMWPE	4.63154	0.00145114
	LMWPE	4.61552	0.00192256
	LMWPE	4.59952	0.0027377
	LMWPE	4.58351	0.00369254
	LMWPE	4.56751	0.00468541
	LMWPE	4.55152	0.00556636
	LMWPE	4.53553	0.00659779
	LMWPE	4.51955	0.00751793
	LMWPE	4.50356	0.00876743
	LMWPE	4.48759	0.0104422
	LMWPE	4.47162	0.0123144
	LMWPE	4.45565	0.0147017
	LMWPE	4.43968	0.0173156
	LMWPE	4.42372	0.020436
	LMWPE	4.40776	0.0235239
	LMWPE	4.39181	0.0273008
	LMWPE	4.37585	0.0316164
	LMWPE	4.3599	0.0368336
	LMWPE	4.34395	0.0425272
	LMWPE	4.328	0.048846
	LMWPE	4.31205	0.0559319
	LMWPE	4.2961	0.0640949
	LMWPE	4.28015	0.072914
	LMWPE	4.26421	0.0826591
	LMWPE	4.24826	0.0930905
	LMWPE	4.23231	0.104914
	LMWPE	4.21636	0.117923
	LMWPE	4.20041	0.132013
	LMWPE	4.18446	0.147175
	LMWPE	4.16851	0.163077
	LMWPE	4.15256	0.180243
	LMWPE	4.1366	0.198548
	LMWPE	4.12064	0.218193
	LMWPE	4.10468	0.23891
	LMWPE	4.08872	0.260672
	LMWPE	4.07275	0.283564
	LMWPE	4.05678	0.30737
	LMWPE	4.04081	0.33195
	LMWPE	4.02483	0.357174
	LMWPE	4.00885	0.383384
	LMWPE	3.99287	0.410018
	LMWPE	3.97687	0.437189
	LMWPE	3.96088	0.464591
	LMWPE	3.94488	0.492241
	LMWPE	3.92887	0.519749
	LMWPE	3.91286	0.547319
	LMWPE	3.89684	0.574841
	LMWPE	3.88081	0.602263
	LMWPE	3.86478	0.629687
	LMWPE	3.84874	0.656471
	LMWPE	3.83269	0.682985
	LMWPE	3.81664	0.708631
	LMWPE	3.80058	0.734081
	LMWPE	3.78451	0.759026
	LMWPE	3.76843	0.783666
	LMWPE	3.75234	0.807238
	LMWPE	3.73625	0.829893
	LMWPE	3.72014	0.851507
	LMWPE	3.70403	0.872311
	LMWPE	3.6879	0.891693
	LMWPE	3.67177	0.909589
	LMWPE	3.65562	0.926016
	LMWPE	3.63946	0.94123
	LMWPE	3.6233	0.954764
	LMWPE	3.60712	0.966292
	LMWPE	3.59093	0.975807
	LMWPE	3.57473	0.983371
	LMWPE	3.55852	0.989335
	LMWPE	3.54229	0.993356
	LMWPE	3.52605	0.995455
	LMWPE	3.5098	0.995592
	LMWPE	3.49354	0.993838
	LMWPE	3.47726	0.990386
	LMWPE	3.46097	0.985247
	LMWPE	3.44466	0.9782
	LMWPE	3.42835	0.96971
	LMWPE	3.41201	0.959703
	LMWPE	3.39566	0.948508
	LMWPE	3.3793	0.936097
	LMWPE	3.36292	0.922562
	LMWPE	3.34653	0.908328
	LMWPE	3.33011	0.892945
	LMWPE	3.31369	0.876828
	LMWPE	3.29725	0.859755
	LMWPE	3.28079	0.842224
	LMWPE	3.26431	0.824067
	LMWPE	3.24782	0.805257
	LMWPE	3.2313	0.786227
	LMWPE	3.21477	0.766512
	LMWPE	3.19822	0.746525
	LMWPE	3.18166	0.726119
	LMWPE	3.16507	0.705727
	LMWPE	3.14847	0.685044
	LMWPE	3.13185	0.663695
	LMWPE	3.1152	0.642202
	LMWPE	3.09854	0.620565
	LMWPE	3.08186	0.599127
	LMWPE	3.06516	0.577722
	LMWPE	3.04843	0.556551
	LMWPE	3.03169	0.535493
	LMWPE	3.01492	0.514593
	LMWPE	2.99814	0.494136
	LMWPE	2.98133	0.473954
	LMWPE	2.9645	0.454327
	LMWPE	2.94764	0.43499
	LMWPE	2.93077	0.415893
	LMWPE	2.91387	0.397431
	LMWPE	2.89695	0.379354
	LMWPE	2.88	0.361938
	LMWPE	2.86303	0.344893
	LMWPE	2.84604	0.328385
	LMWPE	2.82902	0.312599
	LMWPE	2.81198	0.297131
	LMWPE	2.79492	0.28207
	LMWPE	2.77782	0.267563
	LMWPE	2.76071	0.253589
	LMWPE	2.74357	0.240102
	LMWPE	2.7264	0.227075
	LMWPE	2.7092	0.214733
	LMWPE	2.69198	0.202663
	LMWPE	2.67473	0.19159
	LMWPE	2.65746	0.180571
	LMWPE	2.64016	0.170395
	LMWPE	2.62283	0.160202
	LMWPE	2.60547	0.150696
	LMWPE	2.58808	0.141484
	LMWPE	2.57067	0.132838
	LMWPE	2.55323	0.124631
	LMWPE	2.53575	0.11657
	LMWPE	2.51825	0.108985
	LMWPE	2.50072	0.101721
	LMWPE	2.48316	0.0951334
	LMWPE	2.46557	0.0888859
	LMWPE	2.44795	0.0830454
	LMWPE	2.4303	0.0775047
	LMWPE	2.41262	0.0721204
	LMWPE	2.3949	0.0670282
	LMWPE	2.37716	0.0621981
	LMWPE	2.35938	0.0575894
	LMWPE	2.34157	0.0532704
	LMWPE	2.32373	0.0492195
	LMWPE	2.30586	0.0454386
	LMWPE	2.28795	0.0417671
	LMWPE	2.27001	0.0382786
	LMWPE	2.25204	0.034989
	LMWPE	2.23403	0.0322474
	LMWPE	2.21599	0.0297366
	LMWPE	2.19792	0.027391
	LMWPE	2.17981	0.0250409
	LMWPE	2.16166	0.023033
	LMWPE	2.14348	0.0210148
	LMWPE	2.12527	0.019375
	LMWPE	2.10702	0.0178316
	LMWPE	2.08873	0.0166985
	LMWPE	2.07041	0.0155368
	LMWPE	2.05205	0.0145341
	LMWPE	2.03365	0.0136185
	LMWPE	2.01522	0.0129126
	LMWPE	1.99675	0.0123291
	LMWPE	1.97824	0.011887
	LMWPE	1.9597	0.0114832
	PE wax	4.6657	0.000978561
	PE wax	4.64968	0.00142952
	PE wax	4.63366	0.00196559
	PE wax	4.61765	0.00270051
	PE wax	4.60164	0.0035036
	PE wax	4.58564	0.00436223
	PE wax	4.56965	0.00538496
	PE wax	4.55366	0.00675311
	PE wax	4.53767	0.00866989
	PE wax	4.52169	0.010993
	PE wax	4.50572	0.0138689
	PE wax	4.48974	0.0171234
	PE wax	4.47378	0.0212817
	PE wax	4.45781	0.0259142
	PE wax	4.44185	0.0315337
	PE wax	4.42589	0.0379742
	PE wax	4.40994	0.0456947
	PE wax	4.39399	0.0544468
	PE wax	4.37804	0.0644699
	PE wax	4.36209	0.0759219
	PE wax	4.34614	0.0889498
	PE wax	4.3302	0.103488
	PE wax	4.31425	0.11969
	PE wax	4.29831	0.137539
	PE wax	4.28237	0.157285
	PE wax	4.26642	0.178455
	PE wax	4.25048	0.201614
	PE wax	4.23454	0.226559
	PE wax	4.21859	0.253546
	PE wax	4.20265	0.28198
	PE wax	4.1867	0.312078
	PE wax	4.17076	0.34369
	PE wax	4.15481	0.376774
	PE wax	4.13886	0.410798
	PE wax	4.1229	0.44581
	PE wax	4.10695	0.481704
	PE wax	4.09099	0.518237
	PE wax	4.07503	0.555053
	PE wax	4.05906	0.591583
	PE wax	4.0431	0.628157
	PE wax	4.02712	0.664182
	PE wax	4.01115	0.699659
	PE wax	3.99517	0.734033
	PE wax	3.97918	0.767355
	PE wax	3.96319	0.799348
	PE wax	3.94719	0.829793
	PE wax	3.93119	0.858638
	PE wax	3.91518	0.885921
	PE wax	3.89917	0.911201
	PE wax	3.88315	0.934525
	PE wax	3.86712	0.9559
	PE wax	3.85109	0.975527
	PE wax	3.83505	0.993007
	PE wax	3.819	1.00842
	PE wax	3.80295	1.02181
	PE wax	3.78688	1.03333
	PE wax	3.77081	1.04283
	PE wax	3.75473	1.05015
	PE wax	3.73864	1.05522
	PE wax	3.72254	1.05804
	PE wax	3.70643	1.05872
	PE wax	3.69031	1.05719
	PE wax	3.67418	1.05371
	PE wax	3.65804	1.04815
	PE wax	3.64189	1.04069
	PE wax	3.62573	1.03137
	PE wax	3.60956	1.02007
	PE wax	3.59338	1.00723
	PE wax	3.57718	0.992764
	PE wax	3.56098	0.977033
	PE wax	3.54476	0.959964
	PE wax	3.52853	0.941886
	PE wax	3.51228	0.922944
	PE wax	3.49603	0.902969
	PE wax	3.47976	0.882223
	PE wax	3.46347	0.860657
	PE wax	3.44717	0.838729
	PE wax	3.43086	0.816249
	PE wax	3.41453	0.793459
	PE wax	3.39819	0.7703
	PE wax	3.38184	0.747268
	PE wax	3.36546	0.724045
	PE wax	3.34908	0.700883
	PE wax	3.33267	0.677795
	PE wax	3.31625	0.655103
	PE wax	3.29982	0.632575
	PE wax	3.28337	0.61032
	PE wax	3.2669	0.588307
	PE wax	3.25041	0.566596
	PE wax	3.23391	0.54525
	PE wax	3.21738	0.524279
	PE wax	3.20084	0.503912
	PE wax	3.18428	0.483868
	PE wax	3.16771	0.464352
	PE wax	3.15111	0.445204
	PE wax	3.1345	0.426534
	PE wax	3.11786	0.408336
	PE wax	3.10121	0.39054
	PE wax	3.08453	0.373512
	PE wax	3.06784	0.356986
	PE wax	3.05112	0.341035
	PE wax	3.03439	0.325701
	PE wax	3.01763	0.310761
	PE wax	3.00085	0.296533
	PE wax	2.98405	0.282818
	PE wax	2.96723	0.269629
	PE wax	2.95038	0.256903
	PE wax	2.93352	0.24467
	PE wax	2.91663	0.23306
	PE wax	2.89971	0.221899
	PE wax	2.88278	0.211114
	PE wax	2.86582	0.20076
	PE wax	2.84883	0.191068
	PE wax	2.83183	0.181854
	PE wax	2.81479	0.173244
	PE wax	2.79774	0.164814
	PE wax	2.78065	0.156652
	PE wax	2.76355	0.148757
	PE wax	2.74641	0.141244
	PE wax	2.72925	0.133977
	PE wax	2.71207	0.127015
	PE wax	2.69486	0.120437
	PE wax	2.67762	0.114155
	PE wax	2.66035	0.108306
	PE wax	2.64306	0.102737
	PE wax	2.62574	0.0974004
	PE wax	2.60839	0.0922462
	PE wax	2.59102	0.0874258
	PE wax	2.57361	0.082756
	PE wax	2.55618	0.0782866
	PE wax	2.53872	0.0738889
	PE wax	2.52123	0.0698698
	PE wax	2.50371	0.0659859
	PE wax	2.48616	0.0624312
	PE wax	2.46858	0.0590888
	PE wax	2.45097	0.0558863
	PE wax	2.43333	0.0526188
	PE wax	2.41565	0.0494669
	PE wax	2.39795	0.0464299
	PE wax	2.38022	0.0435846
	PE wax	2.36245	0.0407458
	PE wax	2.34465	0.0381604
	PE wax	2.32682	0.035545
	PE wax	2.30896	0.0330925
	PE wax	2.29106	0.0305847
	PE wax	2.27313	0.0281074
	PE wax	2.25517	0.0256641
	PE wax	2.23718	0.0233951
	PE wax	2.21915	0.0212893
	PE wax	2.20108	0.019583
	PE wax	2.18298	0.017746
	PE wax	2.16485	0.016133
	PE wax	2.14668	0.0144702
	PE wax	2.12848	0.0131522
	PE wax	2.11024	0.0116416
	PE wax	2.09197	0.0103392
	PE wax	2.07365	0.00931269
	PE wax	2.05531	0.00845116
	PE wax	2.03692	0.00781858
	PE wax	2.0185	0.00699797
	PE wax	2.00004	0.00645351
	PE wax	1.98155	0.00593428
	PE wax	1.96302	0.00555328
	PE wax	4.70965	0.000691603
	PE wax	4.69359	0.000763694
	PE wax	4.67755	0.000906511
	PE wax	4.66151	0.00123038
	PE wax	4.64548	0.00172379
	PE wax	4.62945	0.00235531
	PE wax	4.61343	0.00297011
	PE wax	4.59742	0.00394653
	PE wax	4.58141	0.00497023
	PE wax	4.5654	0.00625275
	PE wax	4.54941	0.00771645
	PE wax	4.53341	0.00986137
	PE wax	4.51743	0.0124439
	PE wax	4.50144	0.0153145
	PE wax	4.48546	0.0186859
	PE wax	4.46949	0.0228843
	PE wax	4.45351	0.0279444
	PE wax	4.43754	0.0340028
	PE wax	4.42158	0.0408088
	PE wax	4.40562	0.0489295
	PE wax	4.38965	0.0579556
	PE wax	4.3737	0.0684243
	PE wax	4.35774	0.0804224
	PE wax	4.34178	0.0939548
	PE wax	4.32583	0.109156
	PE wax	4.30987	0.125929
	PE wax	4.29392	0.144267
	PE wax	4.27797	0.164454
	PE wax	4.26202	0.186435
	PE wax	4.24607	0.210295
	PE wax	4.23011	0.235905
	PE wax	4.21416	0.263141
	PE wax	4.19821	0.292336
	PE wax	4.18225	0.323116
	PE wax	4.1663	0.355646
	PE wax	4.15034	0.389001
	PE wax	4.13438	0.423644
	PE wax	4.11841	0.459136
	PE wax	4.10245	0.495248
	PE wax	4.08648	0.531754
	PE wax	4.07051	0.56848
	PE wax	4.05453	0.605634
	PE wax	4.03855	0.642202
	PE wax	4.02257	0.677994
	PE wax	4.00658	0.712829
	PE wax	3.99059	0.747014
	PE wax	3.9746	0.779896
	PE wax	3.9586	0.8113
	PE wax	3.94259	0.841148
	PE wax	3.92658	0.869597
	PE wax	3.91056	0.896072
	PE wax	3.89453	0.920719
	PE wax	3.8785	0.943393
	PE wax	3.86246	0.964316
	PE wax	3.84642	0.983176
	PE wax	3.83037	1.00028
	PE wax	3.81431	1.01524
	PE wax	3.79824	1.02812
	PE wax	3.78216	1.03858
	PE wax	3.76608	1.04708
	PE wax	3.74999	1.05329
	PE wax	3.73388	1.05738
	PE wax	3.71777	1.05934
	PE wax	3.70165	1.05941
	PE wax	3.68552	1.05724
	PE wax	3.66938	1.05307
	PE wax	3.65323	1.04659
	PE wax	3.63707	1.03822
	PE wax	3.62089	1.0278
	PE wax	3.60471	1.01583
	PE wax	3.58851	1.00237
	PE wax	3.57231	0.98741
	PE wax	3.55609	0.971069
	PE wax	3.53985	0.953424
	PE wax	3.52361	0.934909
	PE wax	3.50735	0.915652
	PE wax	3.49108	0.895418
	PE wax	3.4748	0.874385
	PE wax	3.4585	0.852532
	PE wax	3.44219	0.830376
	PE wax	3.42586	0.807608
	PE wax	3.40952	0.784557
	PE wax	3.39317	0.761402
	PE wax	3.3768	0.73834
	PE wax	3.36041	0.71515
	PE wax	3.34401	0.691924
	PE wax	3.32759	0.668736
	PE wax	3.31116	0.645705
	PE wax	3.29471	0.623156
	PE wax	3.27824	0.600791
	PE wax	3.26175	0.578837
	PE wax	3.24525	0.557107
	PE wax	3.22873	0.536022
	PE wax	3.21219	0.515334
	PE wax	3.19564	0.49511
	PE wax	3.17907	0.475295
	PE wax	3.16247	0.455891
	PE wax	3.14586	0.436868
	PE wax	3.12923	0.418552
	PE wax	3.11258	0.400641
	PE wax	3.09591	0.383339
	PE wax	3.07922	0.366299
	PE wax	3.06251	0.349957
	PE wax	3.04578	0.334247
	PE wax	3.02902	0.318893
	PE wax	3.01225	0.304239
	PE wax	2.99546	0.29017
	PE wax	2.97864	0.276706
	PE wax	2.9618	0.263614
	PE wax	2.94494	0.250982
	PE wax	2.92805	0.239064
	PE wax	2.91115	0.227681
	PE wax	2.89422	0.216891
	PE wax	2.87726	0.206445
	PE wax	2.86029	0.196397
	PE wax	2.84328	0.186865
	PE wax	2.82626	0.177777
	PE wax	2.80921	0.169025
	PE wax	2.79213	0.160527
	PE wax	2.77503	0.152342
	PE wax	2.7579	0.144655
	PE wax	2.74075	0.137237
	PE wax	2.72357	0.130305
	PE wax	2.70637	0.12367
	PE wax	2.68914	0.117489
	PE wax	2.67188	0.111165
	PE wax	2.6546	0.105073
	PE wax	2.63729	0.0993959
	PE wax	2.61995	0.0943113
	PE wax	2.60258	0.0893887
	PE wax	2.58519	0.0844817
	PE wax	2.56776	0.0799422
	PE wax	2.55031	0.0757593
	PE wax	2.53283	0.0718321
	PE wax	2.51532	0.0679876
	PE wax	2.49778	0.064273
	PE wax	2.48021	0.060662
	PE wax	2.46261	0.0572227
	PE wax	2.44497	0.0539721
	PE wax	2.42731	0.0508978
	PE wax	2.40962	0.048063
	PE wax	2.3919	0.0452976
	PE wax	2.37414	0.0425115
	PE wax	2.35635	0.0397347
	PE wax	2.33853	0.0370515
	PE wax	2.32068	0.0346132
	PE wax	2.3028	0.0323446
	PE wax	2.28488	0.0300559
	PE wax	2.26693	0.0277986
	PE wax	2.24895	0.0254858
	PE wax	2.23093	0.0232447
	PE wax	2.21288	0.0213015
	PE wax	2.19479	0.0192143
	PE wax	2.17667	0.0174967
	PE wax	2.15851	0.015614
	PE wax	2.14032	0.0141148
	PE wax	2.1221	0.012402
	PE wax	2.10384	0.0112492
	PE wax	2.08554	0.0101261
	PE wax	2.0672	0.00921346
	PE wax	2.04883	0.00840573
	PE wax	2.03042	0.00780211
	PE wax	2.01198	0.00739363
	PE wax	1.9935	0.00682349
	PE wax	1.97498	0.00636515
	LDPE	6.76416	0.00092505
	LDPE	6.76402	0.00047115
	LDPE	6.76388	0.00047119
	LDPE	6.7637	0.00047125
	LDPE	6.76356	1.7051e-05
	LDPE	6.76342	0.00092564
	LDPE	6.76323	0.00047139
	LDPE	6.76309	0.00047144
	LDPE	6.76295	1.6943e-05
	LDPE	6.76276	1.6909e-05
	LDPE	6.76262	0.00047158
	LDPE	6.76248	1.6859e-05
	LDPE	6.7623	1.6826e-05
	LDPE	6.76216	1.6801e-05
	LDPE	6.76202	1.6776e-05
	LDPE	6.76183	0.00047182
	LDPE	6.76169	1.6718e-05
	LDPE	6.76155	1.6693e-05
	LDPE	6.76137	1.6659e-05
	LDPE	6.76123	-0.0004387
	LDPE	6.76109	0.00047205
	LDPE	6.7609	1.6576e-05
	LDPE	6.76076	1.6551e-05
	LDPE	6.76062	1.6526e-05
	LDPE	6.76044	-0.0004393
	LDPE	6.7603	1.6467e-05
	LDPE	6.76016	1.6442e-05
	LDPE	6.75997	-0.0004396
	LDPE	6.75983	-0.0004397
	LDPE	6.75969	-0.0004398
	LDPE	6.75951	1.6325e-05
	LDPE	6.75937	-0.00044
	LDPE	6.75923	-0.0004401
	LDPE	6.75904	-0.0004402
	LDPE	6.7589	-0.0004403
	LDPE	6.75876	1.619e-05
	LDPE	6.75858	-0.0004405
	LDPE	6.75844	-0.0004406
	LDPE	6.7583	-0.0004407
	LDPE	6.75811	-0.0004408
	LDPE	6.75798	1.6047e-05
	LDPE	6.75784	-0.000441
	LDPE	6.75765	-0.0004411
	LDPE	6.75751	-0.0004412
	LDPE	6.75737	-0.0004413
	LDPE	6.75719	1.5904e-05
	LDPE	6.75705	-0.0004415
	LDPE	6.75691	-0.0004416
	LDPE	6.75672	-0.0004418
	LDPE	6.75658	-0.0004418
	LDPE	6.75645	1.5769e-05
	LDPE	6.75626	1.5735e-05
	LDPE	6.75612	-0.0004422
	LDPE	6.75598	1.5685e-05
	LDPE	6.7558	-0.0004424
	LDPE	6.75566	0.00047372
	LDPE	6.75552	1.56e-05
	LDPE	6.75534	1.5566e-05
	LDPE	6.7552	1.5541e-05
	LDPE	6.75506	1.5515e-05
	LDPE	6.75487	0.00047396
	LDPE	6.75473	1.5456e-05
	LDPE	6.7546	1.5431e-05
	LDPE	6.75441	1.5397e-05
	LDPE	6.75427	1.5371e-05
	LDPE	6.75413	0.00047419
	LDPE	6.75395	1.5312e-05
	LDPE	6.75381	1.5286e-05
	LDPE	6.75367	1.5261e-05
	LDPE	6.75349	1.5227e-05
	LDPE	6.75335	0.00047443
	LDPE	6.75321	0.00047448
	LDPE	6.75303	1.5142e-05
	LDPE	6.75289	0.00047457
	LDPE	6.75275	1.5091e-05
	LDPE	6.75256	0.00093429
	LDPE	6.75243	0.00047472
	LDPE	6.75229	1.5005e-05
	LDPE	6.7521	0.00047482
	LDPE	6.75197	1.4946e-05
	LDPE	6.75183	0.00093488
	LDPE	6.75164	0.00047496
	LDPE	6.7515	1.486e-05
	LDPE	6.75137	0.00047504
	LDPE	6.75118	1.4801e-05
	LDPE	6.75104	0.00047514
	LDPE	6.75091	0.00047519
	LDPE	6.75072	1.4715e-05
	LDPE	6.75058	0.00047529
	LDPE	6.75045	1.4664e-05
	LDPE	6.75026	0.00047539
	LDPE	6.75012	0.00047543
	LDPE	6.74999	1.4578e-05
	LDPE	6.7498	0.00047553
	LDPE	6.74966	1.4518e-05
	LDPE	6.74953	0.00047561
	LDPE	6.74934	0.00047567
	LDPE	6.7492	1.4432e-05
	LDPE	6.74907	1.4406e-05
	LDPE	6.74888	1.4372e-05
	LDPE	6.74875	0.00047586
	LDPE	6.74861	1.432e-05
	LDPE	6.74842	1.4286e-05
	LDPE	6.74829	1.426e-05
	LDPE	6.74815	1.4234e-05
	LDPE	6.74797	0.0004761
	LDPE	6.74783	1.4174e-05
	LDPE	6.74769	1.4148e-05
	LDPE	6.74751	1.4114e-05
	LDPE	6.74737	1.4088e-05
	LDPE	6.74723	0.00047632
	LDPE	6.74705	1.4028e-05
	LDPE	6.74691	-0.0004484
	LDPE	6.74677	1.3976e-05
	LDPE	6.74659	-0.0004486
	LDPE	6.74645	1.3915e-05
	LDPE	6.74632	1.3889e-05
	LDPE	6.74613	-0.000449
	LDPE	6.74599	1.3829e-05
	LDPE	6.74586	-0.0004491
	LDPE	6.74567	1.3768e-05
	LDPE	6.74554	-0.0004494
	LDPE	6.7454	-0.0004495
	LDPE	6.74522	-0.0004496
	LDPE	6.74508	-0.0004497
	LDPE	6.74494	1.363e-05
	LDPE	6.74476	-0.0004499
	LDPE	6.74462	-0.00045
	LDPE	6.74448	-0.0004501
	LDPE	6.7443	-0.0004502
	LDPE	6.74416	1.3482e-05
	LDPE	6.74403	-0.0004504
	LDPE	6.74385	-0.0009145
	LDPE	6.74371	-0.0004506
	LDPE	6.74357	-0.0004507
	LDPE	6.74339	1.3334e-05
	LDPE	6.74325	-0.0004509
	LDPE	6.74311	-0.0009154
	LDPE	6.74293	-0.0004512
	LDPE	6.7428	-0.0009157
	LDPE	6.74266	-0.0004514
	LDPE	6.74248	-0.0004515
	LDPE	6.74234	-0.0009163
	LDPE	6.7422	-0.0004517
	LDPE	6.74202	-0.0004518
	LDPE	6.74188	1.3047e-05
	LDPE	6.74175	-0.000452
	LDPE	6.74156	-0.0009172
	LDPE	6.74143	-0.0004522
	LDPE	6.74129	-0.0009175
	LDPE	6.74111	-0.0004524
	LDPE	6.74097	-0.0004525
	LDPE	6.74084	-0.0009181
	LDPE	6.74065	-0.0004527
	LDPE	6.74052	-0.0009185
	LDPE	6.74038	-0.0004529
	LDPE	6.7402	-0.0004531
	LDPE	6.74006	-0.000919
	LDPE	6.73993	-0.0004533
	LDPE	6.73974	-0.0009194
	LDPE	6.73961	-0.0004535
	LDPE	6.73947	-0.0004536
	LDPE	6.73929	-0.0009199
	LDPE	6.73915	-0.0004538
	LDPE	6.73902	-0.0009203
	LDPE	6.73883	-0.000454
	LDPE	6.7387	-0.0004541
	LDPE	6.73856	-0.0009208
	LDPE	6.73838	-0.0004543
	LDPE	6.73824	-0.0009212
	LDPE	6.73811	-0.0004545
	LDPE	6.73793	-0.0004546
	LDPE	6.73779	-0.0009217
	LDPE	6.73765	-0.0004548
	LDPE	6.73747	-0.0009221
	LDPE	6.73734	-0.0004551
	LDPE	6.7372	-0.0004552
	LDPE	6.73702	-0.0009227
	LDPE	6.73688	-0.0004554
	LDPE	6.73675	-0.000923
	LDPE	6.73657	-0.0004556
	LDPE	6.73643	-0.0004557
	LDPE	6.73629	-0.0009235
	LDPE	6.73611	-0.0009238
	LDPE	6.73598	-0.0009239
	LDPE	6.73584	-0.0004561
	LDPE	6.73566	-0.0004562
	LDPE	6.73552	-0.0009245
	LDPE	6.73539	-0.0009246
	LDPE	6.73521	-0.0009249
	LDPE	6.73507	-0.0004567
	LDPE	6.73494	-0.0009252
	LDPE	6.73475	-0.0013939
	LDPE	6.73462	-0.0009256
	LDPE	6.73448	-0.0009257
	LDPE	6.7343	-0.000926
	LDPE	6.73417	-0.0009261
	LDPE	6.73403	-0.0013952
	LDPE	6.73385	-0.0009265
	LDPE	6.73371	-0.0013957
	LDPE	6.73358	-0.0009268
	LDPE	6.7334	-0.0009271
	LDPE	6.73326	-0.0013965
	LDPE	6.73313	-0.0013968
	LDPE	6.73295	-0.0013971
	LDPE	6.73281	-0.0009278
	LDPE	6.73268	-0.0009279
	LDPE	6.7325	-0.0018675
	LDPE	6.73236	-0.0013981
	LDPE	6.73223	-0.0013983
	LDPE	6.73204	-0.0009287
	LDPE	6.73191	-0.0013989
	LDPE	6.73177	-0.0018691
	LDPE	6.73159	-0.0013994
	LDPE	6.73146	-0.0013996
	LDPE	6.73132	-0.0013999
	LDPE	6.73114	-0.0014002
	LDPE	6.73101	-0.0018709
	LDPE	6.73087	-0.0014007
	LDPE	6.73069	-0.001401
	LDPE	6.73056	-0.0014012
	LDPE	6.73042	-0.0014014
	LDPE	6.73024	-0.0018726
	LDPE	6.73011	-0.001402
	LDPE	6.72997	-0.0014022
	LDPE	6.72979	-0.0014025
	LDPE	6.72966	-0.0014028
	LDPE	6.72952	-0.0018742
	LDPE	6.72934	-0.0014033
	LDPE	6.72921	-0.0014035
	LDPE	6.72907	-0.0009323
	LDPE	6.72889	-0.0009326
	LDPE	6.72876	-0.0018759
	LDPE	6.72862	-0.0014046
	LDPE	6.72844	-0.0014049
	LDPE	6.72831	-0.0009333
	LDPE	6.72817	-0.0009334
	LDPE	6.72799	-0.0014057
	LDPE	6.72786	-0.0014059
	LDPE	6.72773	-0.0014061
	LDPE	6.72755	-0.0009342
	LDPE	6.72741	-0.0009344
	LDPE	6.72728	-0.0014069
	LDPE	6.7271	-0.0009348
	LDPE	6.72696	-0.0014075
	LDPE	6.72683	-0.0009351
	LDPE	6.72665	-0.0009353
	LDPE	6.72651	-0.0014082
	LDPE	6.72638	-0.0009356
	LDPE	6.7262	-0.0009359
	LDPE	6.72607	-0.000936
	LDPE	6.72593	-0.0009362
	LDPE	6.72575	-0.0014096
	LDPE	6.72562	-0.0009366
	LDPE	6.72548	-0.0009368
	LDPE	6.7253	-0.000937
	LDPE	6.72517	-0.0004637
	LDPE	6.72504	-0.0014108
	LDPE	6.72486	-0.0009375
	LDPE	6.72472	-0.0009377
	LDPE	6.72459	-0.0004641
	LDPE	6.72441	-0.0004642
	LDPE	6.72428	-0.0009382
	LDPE	6.72414	-0.0004644
	LDPE	6.72396	-0.0004646
	LDPE	6.72383	-0.0004647
	LDPE	6.72369	-0.0004648
	LDPE	6.72352	-0.0009392
	LDPE	6.72338	-0.000465
	LDPE	6.72325	-0.0004651
	LDPE	6.72307	-0.0004652
	LDPE	6.72294	9.2995e-06
	LDPE	6.7228	-0.0004654
	LDPE	6.72262	-0.0004655
	LDPE	6.72249	-0.0004656
	LDPE	6.72235	9.1809e-06
	LDPE	6.72218	9.1444e-06
	LDPE	6.72204	-0.0004659
	LDPE	6.72191	9.0896e-06
	LDPE	6.72173	9.053e-06
	LDPE	6.7216	9.0256e-06
	LDPE	6.72146	8.9982e-06
	LDPE	6.72128	-0.0004665
	LDPE	6.72115	8.9341e-06
	LDPE	6.72102	8.9067e-06
	LDPE	6.72084	8.87e-06
	LDPE	6.72071	8.8426e-06
	LDPE	6.72057	-0.000467
	LDPE	6.72039	8.7784e-06
	LDPE	6.72026	8.7509e-06
	LDPE	6.72013	8.7234e-06
	LDPE	6.71995	8.6867e-06
	LDPE	6.71981	-0.0004676
	LDPE	6.71968	8.6316e-06
	LDPE	6.7195	8.5949e-06
	LDPE	6.71937	8.5673e-06
	LDPE	6.71924	8.5397e-06
	LDPE	6.71906	-0.0004681
	LDPE	6.71893	8.4754e-06
	LDPE	6.71879	8.4478e-06
	LDPE	6.71861	8.411e-06
	LDPE	6.71848	8.3834e-06
	LDPE	6.71835	-0.0004686
	LDPE	6.71817	8.3189e-06
	LDPE	6.71804	8.2912e-06
	LDPE	6.7179	8.2636e-06
	LDPE	6.71773	8.2267e-06
	LDPE	6.71759	-0.0004692
	LDPE	6.71746	8.1713e-06
	LDPE	6.71728	8.1344e-06
	LDPE	6.71715	8.1067e-06
	LDPE	6.71702	8.079e-06
	LDPE	6.71684	-0.0004697
	LDPE	6.71671	-0.0004698
	LDPE	6.71657	-0.0004699
	LDPE	6.71639	-0.0004701
	LDPE	6.71626	7.9218e-06
	LDPE	6.71613	-0.0009484
	LDPE	6.71595	-0.0004704
	LDPE	6.71582	-0.0004705
	LDPE	6.71569	-0.0004706
	LDPE	6.71551	-0.0004707
	LDPE	6.71538	-0.0009493
	LDPE	6.71524	-0.0004709
	LDPE	6.71507	-0.000471
	LDPE	6.71493	-0.0004711
	LDPE	6.7148	-0.0004712
	LDPE	6.71462	-0.0009503
	LDPE	6.71449	-0.0009505
	LDPE	6.71436	-0.0004716
	LDPE	6.71418	-0.0009509
	LDPE	6.71405	-0.0004718
	LDPE	6.71392	-0.0014305
	LDPE	6.71374	-0.0009514
	LDPE	6.71361	-0.0009516
	LDPE	6.71347	-0.0009517
	LDPE	6.7133	-0.000952
	LDPE	6.71316	-0.0014318
	LDPE	6.71303	-0.0009523
	LDPE	6.71285	-0.0009525
	LDPE	6.71272	-0.0009527
	LDPE	6.71259	-0.0009529
	LDPE	6.71241	-0.0014332
	LDPE	6.71228	-0.0009533
	LDPE	6.71215	-0.0009534
	LDPE	6.71197	-0.0009536
	LDPE	6.71184	-0.0009538
	LDPE	6.71171	-0.0014344
	LDPE	6.71153	-0.0014348
	LDPE	6.7114	-0.0009544
	LDPE	6.71127	-0.0009545
	LDPE	6.71109	-0.0009548
	LDPE	6.71096	-0.0014358
	LDPE	6.71083	-0.001436
	LDPE	6.71065	-0.0009553
	LDPE	6.71052	-0.0014366
	LDPE	6.71038	-0.0009557
	LDPE	6.71021	-0.0014371
	LDPE	6.71008	-0.0014374
	LDPE	6.70994	-0.0009562
	LDPE	6.70977	-0.0009564
	LDPE	6.70964	-0.0009566
	LDPE	6.7095	-0.0014384
	LDPE	6.70933	-0.000957
	LDPE	6.7092	-0.0009572
	LDPE	6.70906	-0.0009573
	LDPE	6.70889	-0.0009576
	LDPE	6.70876	-0.0014398
	LDPE	6.70862	-0.0009579
	LDPE	6.70845	-0.0009581
	LDPE	6.70832	-0.0009583
	LDPE	6.70819	-0.0009585
	LDPE	6.70801	-0.0014411
	LDPE	6.70788	-0.0009588
	LDPE	6.70775	-0.000959
	LDPE	6.70757	-0.0009592
	LDPE	6.70744	-0.0009594
	LDPE	6.70731	-0.0014424
	LDPE	6.70713	-0.0009598
	LDPE	6.707	-0.00096
	LDPE	6.70687	-0.0009601
	LDPE	6.70669	-0.0009604
	LDPE	6.70656	-0.0014437
	LDPE	6.70643	-0.0009607
	LDPE	6.70625	-0.0009609
	LDPE	6.70612	-0.0009611
	LDPE	6.70599	-0.0009613
	LDPE	6.70582	-0.0014451
	LDPE	6.70568	-0.0009616
	LDPE	6.70555	-0.0009618
	LDPE	6.70538	-0.000962
	LDPE	6.70525	-0.0009622
	LDPE	6.70512	-0.0014463
	LDPE	6.70494	-0.0009626
	LDPE	6.70481	-0.0009628
	LDPE	6.70468	-0.0009629
	LDPE	6.7045	-0.0009632
	LDPE	6.70437	-0.0014477
	LDPE	6.70424	-0.0009635
	LDPE	6.70406	-0.0009637
	LDPE	6.70393	-0.0009639
	LDPE	6.7038	-0.0009641
	LDPE	6.70363	-0.001449
	LDPE	6.7035	-0.0009645
	LDPE	6.70337	-0.0009646
	LDPE	6.70319	-0.0009649
	LDPE	6.70306	-0.000965
	LDPE	6.70293	-0.0014503
	LDPE	6.70275	-0.0009654
	LDPE	6.70262	-0.0009656
	LDPE	6.70249	-0.0009658
	LDPE	6.70232	-0.000966
	LDPE	6.70219	-0.0014517
	LDPE	6.70206	-0.0009663
	LDPE	6.70188	-0.0009665
	LDPE	6.70175	-0.0009667
	LDPE	6.70162	-0.0009669
	LDPE	6.70144	-0.001453
	LDPE	6.70131	-0.0014533
	LDPE	6.70118	-0.0009674
	LDPE	6.70101	-0.0009677
	LDPE	6.70088	-0.0009678
	LDPE	6.70075	-0.0014543
	LDPE	6.70057	-0.0014546
	LDPE	6.70044	-0.0009684
	LDPE	6.70031	-0.0014551
	LDPE	6.70014	-0.0009688
	LDPE	6.70001	-0.0014557
	LDPE	6.69988	-0.0014559
	LDPE	6.6997	-0.0009694
	LDPE	6.69957	-0.0014565
	LDPE	6.69944	-0.0009697
	LDPE	6.69927	-0.001457
	LDPE	6.69914	-0.0014573
	LDPE	6.69901	-0.0009703
	LDPE	6.69883	-0.0014578
	LDPE	6.6987	-0.0009707
	LDPE	6.69857	-0.0014583
	LDPE	6.6984	-0.0014586
	LDPE	6.69827	-0.0009712
	LDPE	6.69814	-0.0014591
	LDPE	6.69796	-0.0009716
	LDPE	6.69783	-0.0014597
	LDPE	6.6977	-0.0014599
	LDPE	6.69753	-0.0009722
	LDPE	6.6974	-0.0014605
	LDPE	6.69727	-0.0009725
	LDPE	6.69709	-0.001461
	LDPE	6.69696	-0.0014612
	LDPE	6.69683	-0.0009731
	LDPE	6.69666	-0.0014618
	LDPE	6.69653	-0.0009735
	LDPE	6.6964	-0.0014623
	LDPE	6.69623	-0.0014626
	LDPE	6.6961	-0.000974
	LDPE	6.69597	-0.0009742
	LDPE	6.69579	-0.0009744
	LDPE	6.69566	-0.0014636
	LDPE	6.69553	-0.0009748
	LDPE	6.69536	-0.000975
	LDPE	6.69523	-0.0009752
	LDPE	6.6951	-0.0009753
	LDPE	6.69493	-0.001465
	LDPE	6.6948	-0.0009757
	LDPE	6.69467	-0.0004863
	LDPE	6.69449	-0.0009761
	LDPE	6.69436	-0.0004866
	LDPE	6.69423	-0.0009765
	LDPE	6.69406	-0.0009767
	LDPE	6.69393	-0.0004869
	LDPE	6.6938	-0.000487
	LDPE	6.69363	-0.0004871
	LDPE	6.6935	-0.0009774
	LDPE	6.69337	-0.0004873
	LDPE	6.6932	2.9156e-06
	LDPE	6.69307	-0.0004876
	LDPE	6.69294	-0.0004877
	LDPE	6.69276	-0.0004878
	LDPE	6.69263	-0.0004879
	LDPE	6.6925	2.7596e-06
	LDPE	6.69233	-0.0004881
	LDPE	6.6922	2.6912e-06
	LDPE	6.69207	-0.0004883
	LDPE	6.6919	-0.0004885
	LDPE	6.69177	2.5935e-06
	LDPE	6.69164	-0.0004887
	LDPE	6.69147	2.525e-06
	LDPE	6.69134	-0.0009803
	LDPE	6.69121	-0.000489
	LDPE	6.69104	-0.0004891
	LDPE	6.69091	-0.0004892
	LDPE	6.69078	-0.0004893
	LDPE	6.69061	-0.0009812
	LDPE	6.69048	-0.0009814
	LDPE	6.69035	-0.0004897
	LDPE	6.69018	-0.0009818
	LDPE	6.69005	-0.000982
	LDPE	6.68992	-0.0014743
	LDPE	6.68975	-0.0014746
	LDPE	6.68962	-0.0009825
	LDPE	6.68949	-0.0014751
	LDPE	6.68931	-0.0014754
	LDPE	6.68919	-0.0019682
	LDPE	6.68906	-0.0019685
	LDPE	6.68888	-0.001969
	LDPE	6.68876	-0.0024621
	LDPE	6.68863	-0.0019696
	LDPE	6.68845	-0.0029559
	LDPE	6.68833	-0.0024633
	LDPE	6.6882	-0.0024637
	LDPE	6.68802	-0.0029574
	LDPE	6.6879	-0.0029579
	LDPE	6.68777	-0.0034517
	LDPE	6.6876	-0.0034524
	LDPE	6.68747	-0.0029594
	LDPE	6.68734	-0.0034534
	LDPE	6.68717	-0.0034541
	LDPE	6.68704	-0.0039484
	LDPE	6.68691	-0.003949
	LDPE	6.68674	-0.0034559
	LDPE	6.68661	-0.0039504
	LDPE	6.68648	-0.0039509
	LDPE	6.68631	-0.0044459
	LDPE	6.68618	-0.0044465
	LDPE	6.68605	-0.0039529
	LDPE	6.68588	-0.0044481
	LDPE	6.68575	-0.0044488
	LDPE	6.68562	-0.0049439
	LDPE	6.68545	-0.0049449
	LDPE	6.68532	-0.004451
	LDPE	6.68519	-0.0049464
	LDPE	6.68502	-0.0049474
	LDPE	6.68489	-0.005443
	LDPE	6.68476	-0.0054438
	LDPE	6.68459	-0.0049498
	LDPE	6.68447	-0.0054457
	LDPE	6.68434	-0.0054465
	LDPE	6.68417	-0.0059429
	LDPE	6.68404	-0.0059438
	LDPE	6.68391	-0.0054492
	LDPE	6.68374	-0.0059458
	LDPE	6.68361	-0.0059467
	LDPE	6.68348	-0.0059476
	LDPE	6.68331	-0.0059488
	LDPE	6.68318	-0.0059496
	LDPE	6.68305	-0.0064464
	LDPE	6.68288	-0.0059517
	LDPE	6.68275	-0.0064487
	LDPE	6.68263	-0.0064496
	LDPE	6.68246	-0.0059546
	LDPE	6.68233	-0.0064518
	LDPE	6.6822	-0.0059564
	LDPE	6.68203	-0.006454
	LDPE	6.6819	-0.006455
	LDPE	6.68177	-0.0059593
	LDPE	6.6816	-0.0059605
	LDPE	6.68147	-0.0059614
	LDPE	6.68135	-0.0064591
	LDPE	6.68118	-0.0059634
	LDPE	6.68105	-0.0054672
	LDPE	6.68092	-0.0059652
	LDPE	6.68075	-0.0054691
	LDPE	6.68062	-0.0059672
	LDPE	6.68049	-0.0054708
	LDPE	6.68032	-0.0049744
	LDPE	6.6802	-0.0054726
	LDPE	6.68007	-0.0049759
	LDPE	6.6799	-0.0054745
	LDPE	6.67977	-0.0049776
	LDPE	6.67964	-0.0044805
	LDPE	6.67947	-0.0049793
	LDPE	6.67934	-0.0044821
	LDPE	6.67922	-0.0049808
	LDPE	6.67905	-0.0044836
	LDPE	6.67892	-0.0039861
	LDPE	6.67879	-0.004485
	LDPE	6.67862	-0.0039875
	LDPE	6.67849	-0.0039881
	LDPE	6.67837	-0.0039887
	LDPE	6.6782	-0.0034909
	LDPE	6.67807	-0.0034914
	LDPE	6.67794	-0.0034919
	LDPE	6.67777	-0.0034926
	LDPE	6.67764	-0.0034931
	LDPE	6.67752	-0.0029947
	LDPE	6.67735	-0.0034944
	LDPE	6.67722	-0.0029957
	LDPE	6.67709	-0.0034954
	LDPE	6.67692	-0.0029968
	LDPE	6.67679	-0.0024979
	LDPE	6.67667	-0.0029977
	LDPE	6.6765	-0.0024988
	LDPE	6.67637	-0.0029988
	LDPE	6.67624	-0.0024995
	LDPE	6.67607	-0.0020002
	LDPE	6.67595	-0.0025004
	LDPE	6.67582	-0.0020009
	LDPE	6.67565	-0.0025013
	LDPE	6.67552	-0.0020016
	LDPE	6.67539	-0.0015017
	LDPE	6.67523	-0.0020023
	LDPE	6.6751	-0.0020026
	LDPE	6.67497	-0.002003
	LDPE	6.6748	-0.0020034
	LDPE	6.67467	-0.0015031
	LDPE	6.67455	-0.002004
	LDPE	6.67438	-0.0015037
	LDPE	6.67425	-0.0020047
	LDPE	6.67412	-0.0020051
	LDPE	6.67396	-0.0015045
	LDPE	6.67383	-0.0015047
	LDPE	6.6737	-0.001505
	LDPE	6.67353	-0.0020065
	LDPE	6.67341	-0.0015056
	LDPE	6.67328	-0.0010044
	LDPE	6.67311	-0.0015061
	LDPE	6.67298	-0.0015064
	LDPE	6.67286	-0.0015066
	LDPE	6.67269	-0.0015069
	LDPE	6.67256	-0.0010054
	LDPE	6.67243	-0.0015074
	LDPE	6.67226	-0.0015077
	LDPE	6.67214	-0.001508
	LDPE	6.67201	-0.0015082
	LDPE	6.67184	-0.0015086
	LDPE	6.67172	-0.002011
	LDPE	6.67159	-0.001509
	LDPE	6.67142	-0.0020118
	LDPE	6.67129	-0.0020121
	LDPE	6.67117	-0.0015099
	LDPE	6.671	-0.0020128
	LDPE	6.67087	-0.0015104
	LDPE	6.67075	-0.0020134
	LDPE	6.67058	-0.0020139
	LDPE	6.67045	-0.0015112
	LDPE	6.67032	-0.0020145
	LDPE	6.67016	-0.0020149
	LDPE	6.67003	-0.0020152
	LDPE	6.6699	-0.0020155
	LDPE	6.66974	-0.0015126
	LDPE	6.66961	-0.0020163
	LDPE	6.66948	-0.0020166
	LDPE	6.66931	-0.002017
	LDPE	6.66919	-0.0020173
	LDPE	6.66906	-0.0015139
	LDPE	6.66889	-0.0020181
	LDPE	6.66877	-0.0020184
	LDPE	6.66864	-0.0025227
	LDPE	6.66847	-0.0025232
	LDPE	6.66835	-0.0020194
	LDPE	6.66822	-0.0020198
	LDPE	6.66805	-0.0020202
	LDPE	6.66793	-0.0025249
	LDPE	6.6678	-0.0025252
	LDPE	6.66763	-0.0020212
	LDPE	6.66751	-0.0025261
	LDPE	6.66738	-0.0020219
	LDPE	6.66721	-0.002527
	LDPE	6.66709	-0.0025274
	LDPE	6.66696	-0.0020229
	LDPE	6.66679	-0.0025283
	LDPE	6.66667	-0.0020236
	LDPE	6.66654	-0.0025291
	LDPE	6.66637	-0.0025296
	LDPE	6.66625	-0.0020247
	LDPE	6.66612	-0.0025304
	LDPE	6.66595	-0.0025309
	LDPE	6.66583	-0.0025313
	LDPE	6.6657	-0.0025317
	LDPE	6.66553	-0.0020265
	LDPE	6.66541	-0.0025326
	LDPE	6.66528	-0.002533
	LDPE	6.66512	-0.0025335
	LDPE	6.66499	-0.0025339
	LDPE	6.66486	-0.0020282
	LDPE	6.6647	-0.0025348
	LDPE	6.66457	-0.0025352
	LDPE	6.66445	-0.0025356
	LDPE	6.66428	-0.0025361
	LDPE	6.66415	-0.00203
	LDPE	6.66403	-0.0020303
	LDPE	6.66386	-0.0020307
	LDPE	6.66373	-0.0025377
	LDPE	6.66361	-0.0025381
	LDPE	6.66344	-0.0020318
	LDPE	6.66332	-0.0020321
	LDPE	6.66319	-0.0020324
	LDPE	6.66302	-0.0025399
	LDPE	6.6629	-0.0025403
	LDPE	6.66277	-0.0020334
	LDPE	6.66261	-0.0025412
	LDPE	6.66248	-0.0025416
	LDPE	6.66236	-0.002542
	LDPE	6.66219	-0.0025425
	LDPE	6.66206	-0.0020352
	LDPE	6.66194	-0.0025433
	LDPE	6.66177	-0.0025438
	LDPE	6.66165	-0.0025442
	LDPE	6.66152	-0.0025446
	LDPE	6.66135	-0.002037
	LDPE	6.66123	-0.0025455
	LDPE	6.6611	-0.0025459
	LDPE	6.66094	-0.0030547
	LDPE	6.66081	-0.0030552
	LDPE	6.66069	-0.0025472
	LDPE	6.66052	-0.0030563
	LDPE	6.6604	-0.0030567
	LDPE	6.66027	-0.0030572
	LDPE	6.6601	-0.0035666
	LDPE	6.65998	-0.0025494
	LDPE	6.65985	-0.0030587
	LDPE	6.65969	-0.0030593
	LDPE	6.65956	-0.0035689
	LDPE	6.65944	-0.0035694
	LDPE	6.65927	-0.0030609
	LDPE	6.65915	-0.0035707
	LDPE	6.65902	-0.0030618
	LDPE	6.65886	-0.0035719
	LDPE	6.65873	-0.0030629
	LDPE	6.65861	-0.0025537
	LDPE	6.65844	-0.0030639
	LDPE	6.65831	-0.0030644
	LDPE	6.65819	-0.0030648
	LDPE	6.65802	-0.0030655
	LDPE	6.6579	-0.0025559
	LDPE	6.65777	-0.0030664
	LDPE	6.65761	-0.0025568
	LDPE	6.65748	-0.0030675
	LDPE	6.65736	-0.0030679
	LDPE	6.65719	-0.0020476
	LDPE	6.65707	-0.0025584
	LDPE	6.65694	-0.0025588
	LDPE	6.65678	-0.0025594
	LDPE	6.65665	-0.0025597
	LDPE	6.65653	-0.0020493
	LDPE	6.65636	-0.0020497
	LDPE	6.65624	-0.00205
	LDPE	6.65611	-0.0020503
	LDPE	6.65595	-0.0020508
	LDPE	6.65582	-0.0015398
	LDPE	6.6557	-0.0015401
	LDPE	6.65553	-0.0015404
	LDPE	6.65541	-0.0015406
	LDPE	6.65529	-0.0015409
	LDPE	6.65512	-0.0010296
	LDPE	6.655	-0.0010297
	LDPE	6.65487	-0.0010299
	LDPE	6.65471	-0.0010301
	LDPE	6.65458	-0.0010303
	LDPE	6.65446	-0.0005185
	LDPE	6.65429	-0.0005186
	LDPE	6.65417	-0.0005187
	LDPE	6.65404	-0.0005188
	LDPE	6.65388	-0.0005189
	LDPE	6.65375	0.00050585
	LDPE	6.65363	-6.624e-06
	LDPE	6.65346	-6.667e-06
	LDPE	6.65334	-6.698e-06
	LDPE	6.65322	0.00050602
	LDPE	6.65305	0.00101893
	LDPE	6.65293	0.00101904
	LDPE	6.6528	0.00101915
	LDPE	6.65264	0.0010193
	LDPE	6.65251	0.00101941
	LDPE	6.65239	0.00204598
	LDPE	6.65222	0.00153299
	LDPE	6.6521	0.00153318
	LDPE	6.65198	0.00153336
	LDPE	6.65181	0.0015336
	LDPE	6.65169	0.00256106
	LDPE	6.65156	0.00204768
	LDPE	6.6514	0.00204801
	LDPE	6.65128	0.00204827
	LDPE	6.65115	0.00204852
	LDPE	6.65099	0.00307695
	LDPE	6.65086	0.00256323
	LDPE	6.65074	0.00256355
	LDPE	6.65058	0.00256399
	LDPE	6.65045	0.00256431
	LDPE	6.65033	0.00359349
	LDPE	6.65016	0.00307959
	LDPE	6.65004	0.00307999
	LDPE	6.64992	0.00308039
	LDPE	6.64975	0.00308092
	LDPE	6.64963	0.00359614
	LDPE	6.6495	0.00308171
	LDPE	6.64934	0.00308224
	LDPE	6.64922	0.00308264
	LDPE	6.64909	0.00308304
	LDPE	6.64893	0.0035988
	LDPE	6.6488	0.00308396
	LDPE	6.64868	0.00308436
	LDPE	6.64852	0.00308489
	LDPE	6.64839	0.00308529
	LDPE	6.64827	0.0036013
	LDPE	6.64811	0.00308621
	LDPE	6.64798	0.00308661
	LDPE	6.64786	0.00308701
	LDPE	6.6477	0.00308754
	LDPE	6.64757	0.00411998
	LDPE	6.64745	0.00360443
	LDPE	6.64728	0.00360505
	LDPE	6.64716	0.00308926
	LDPE	6.64704	0.00308966
	LDPE	6.64687	0.00360662
	LDPE	6.64675	0.00309059
	LDPE	6.64663	0.00309098
	LDPE	6.64646	0.00309151
	LDPE	6.64634	0.00309191
	LDPE	6.64622	0.00360912
	LDPE	6.64605	0.00309284
	LDPE	6.64593	0.00309324
	LDPE	6.64581	0.00309363
	LDPE	6.64564	0.00257702
	LDPE	6.64552	0.00309456
	LDPE	6.6454	0.00257767
	LDPE	6.64523	0.0025781
	LDPE	6.64511	0.00257843
	LDPE	6.64499	0.00206123
	LDPE	6.64482	0.00257919
	LDPE	6.6447	0.00206182
	LDPE	6.64458	0.00206208
	LDPE	6.64442	0.00206241
	LDPE	6.64429	0.00206267
	LDPE	6.64417	0.00206292
	LDPE	6.64401	0.00154516
	LDPE	6.64388	0.00154534
	LDPE	6.64376	0.00154553
	LDPE	6.6436	0.00102743
	LDPE	6.64347	0.00154595
	LDPE	6.64335	0.00102765
	LDPE	6.64319	0.0010278
	LDPE	6.64307	0.00102791
	LDPE	6.64294	0.00102802
	LDPE	6.64278	0.00154699
	LDPE	6.64266	0.00102828
	LDPE	6.64253	0.00050943
	LDPE	6.64237	0.00050948
	LDPE	6.64225	0.00050952
	LDPE	6.64213	0.00102876
	LDPE	6.64196	0.00102891
	LDPE	6.64184	0.00050965
	LDPE	6.64172	0.00050969
	LDPE	6.64156	0.00050974
	LDPE	6.64143	0.00102939
	LDPE	6.64131	0.00050982
	LDPE	6.64115	0.00050987
	LDPE	6.64103	0.00050991
	LDPE	6.6409	0.00050995
	LDPE	6.64074	0.00103001
	LDPE	6.64062	0.00051004
	LDPE	6.6405	0.00051008
	LDPE	6.64033	0.00051013
	LDPE	6.64021	0.00051017
	LDPE	6.64009	0.0010306
	LDPE	6.63993	0.00051026
	LDPE	6.6398	0.0005103
	LDPE	6.63968	0.00051034
	LDPE	6.63952	0.00051039
	LDPE	6.6394	0.00103123
	LDPE	6.63927	0.00051047
	LDPE	6.63911	0.00051052
	LDPE	6.63899	0.00051056
	LDPE	6.63887	0.0005106
	LDPE	6.6387	0.00103186
	LDPE	6.63858	0.00051069
	LDPE	6.63846	0.00051073
	LDPE	6.6383	0.00051078
	LDPE	6.63818	0.00051082
	LDPE	6.63805	0.00103245
	LDPE	6.63789	0.00051091
	LDPE	6.63777	0.00051095
	LDPE	6.63765	0.00051098
	LDPE	6.63749	0.00051104
	LDPE	6.63736	0.00103308
	LDPE	6.63724	0.00051111
	LDPE	6.63708	0.00051117
	LDPE	6.63696	0.0005112
	LDPE	6.63684	0.00051124
	LDPE	6.63667	0.0010337
	LDPE	6.63655	0.00051133
	LDPE	6.63643	0.00051137
	LDPE	6.63627	0.00051142
	LDPE	6.63615	0.00051146
	LDPE	6.63603	0.00103429
	LDPE	6.63586	0.00051155
	LDPE	6.63574	0.00051159
	LDPE	6.63562	0.00051163
	LDPE	6.63546	0.00051168
	LDPE	6.63534	0.00103492
	LDPE	6.63521	0.00051176
	LDPE	6.63505	0.00051181
	LDPE	6.63493	0.00051185
	LDPE	6.63481	0.00051189
	LDPE	6.63465	0.00103554
	LDPE	6.63453	0.00051198
	LDPE	6.63441	0.00051202
	LDPE	6.63424	0.00051207
	LDPE	6.63412	-1.181e-05
	LDPE	6.634	0.00051215
	LDPE	6.63384	0.0005122
	LDPE	6.63372	-1.192e-05
	LDPE	6.6336	-1.195e-05
	LDPE	6.63343	-1.2e-05
	LDPE	6.63331	0.00051236
	LDPE	6.63319	-1.207e-05
	LDPE	6.63303	-0.0005367
	LDPE	6.63291	-0.0005368
	LDPE	6.63279	-0.0005369
	LDPE	6.63263	-1.222e-05
	LDPE	6.63251	-0.0005371
	LDPE	6.63238	-0.0005372
	LDPE	6.63222	-0.0005374
	LDPE	6.6321	-0.0005375
	LDPE	6.63198	-1.24e-05
	LDPE	6.63182	-0.0005377
	LDPE	6.6317	-0.0005378
	LDPE	6.63158	-0.0005379
	LDPE	6.63142	-0.0005381
	LDPE	6.6313	-1.259e-05
	LDPE	6.63117	-0.0005383
	LDPE	6.63101	-0.0010642
	LDPE	6.63089	-0.0005385
	LDPE	6.63077	-0.0010645
	LDPE	6.63061	-0.0005388
	LDPE	6.63049	-0.001065
	LDPE	6.63037	-0.0010651
	LDPE	6.63021	-0.0010654
	LDPE	6.63009	-0.0010656
	LDPE	6.62997	-0.0005393
	LDPE	6.6298	-0.001066
	LDPE	6.62968	-0.0010661
	LDPE	6.62956	-0.0010663
	LDPE	6.6294	-0.0010666
	LDPE	6.62928	-0.0005399
	LDPE	6.62916	-0.0010669
	LDPE	6.629	-0.0010672
	LDPE	6.62888	-0.0010673
	LDPE	6.62876	-0.0010675
	LDPE	6.6286	-0.0005405
	LDPE	6.62848	-0.0010679
	LDPE	6.62836	-0.0010681
	LDPE	6.6282	-0.0010683
	LDPE	6.62808	-0.0010685
	LDPE	6.62795	-0.0010687
	LDPE	6.62779	-0.0010689
	LDPE	6.62767	-0.0015969
	LDPE	6.62755	-0.0015971
	LDPE	6.62739	-0.0015974
	LDPE	6.62727	-0.0010697
	LDPE	6.62715	-0.0010699
	LDPE	6.62699	-0.0015983
	LDPE	6.62687	-0.0010703
	LDPE	6.62675	-0.0015988
	LDPE	6.62659	-0.0010707
	LDPE	6.62647	-0.0010709
	LDPE	6.62635	-0.0010711
	LDPE	6.62619	-0.0010713
	LDPE	6.62607	-0.0010715
	LDPE	6.62595	-0.0005429
	LDPE	6.62579	-0.000543
	LDPE	6.62567	-0.0010721
	LDPE	6.62555	-0.0005432
	LDPE	6.62539	-0.0010725
	LDPE	6.62527	-1.428e-05
	LDPE	6.62515	-0.0005436
	LDPE	6.62499	-0.0005437
	LDPE	6.62487	-0.0005438
	LDPE	6.62475	-0.0005439
	LDPE	6.62459	-1.447e-05
	LDPE	6.62447	-0.0005442
	LDPE	6.62435	-0.0005443
	LDPE	6.62419	-0.0005444
	LDPE	6.62407	-0.0005445
	LDPE	6.62395	-1.465e-05
	LDPE	6.62379	-1.469e-05
	LDPE	6.62367	-1.473e-05
	LDPE	6.62355	-1.476e-05
	LDPE	6.62339	-1.481e-05
	LDPE	6.62327	0.00051555
	LDPE	6.62315	-1.488e-05
	LDPE	6.62299	-1.492e-05
	LDPE	6.62287	-1.496e-05
	LDPE	6.62275	-1.499e-05
	LDPE	6.62259	0.00051577
	LDPE	6.62247	-1.507e-05
	LDPE	6.62235	-1.51e-05
	LDPE	6.62219	-1.515e-05
	LDPE	6.62207	-1.518e-05
	LDPE	6.62195	0.00051597
	LDPE	6.62179	-1.526e-05
	LDPE	6.62167	-1.53e-05
	LDPE	6.62155	-1.533e-05
	LDPE	6.62139	-1.538e-05
	LDPE	6.62127	0.00051618
	LDPE	6.62115	-1.545e-05
	LDPE	6.62099	-1.549e-05
	LDPE	6.62087	-1.553e-05
	LDPE	6.62075	-1.556e-05
	LDPE	6.62059	0.0005164
	LDPE	6.62048	-1.564e-05
	LDPE	6.62036	-1.567e-05
	LDPE	6.6202	-1.572e-05
	LDPE	6.62008	-1.576e-05
	LDPE	6.61996	0.0005166
	LDPE	6.6198	-1.584e-05
	LDPE	6.61968	-1.587e-05
	LDPE	6.61956	-1.59e-05
	LDPE	6.6194	-0.0005487
	LDPE	6.61928	-1.598e-05
	LDPE	6.61916	-1.602e-05
	LDPE	6.619	-0.000549
	LDPE	6.61888	-1.61e-05
	LDPE	6.61876	-0.0005492
	LDPE	6.61861	-1.618e-05
	LDPE	6.61849	-1.621e-05
	LDPE	6.61837	-0.0005496
	LDPE	6.61821	-0.0005497
	LDPE	6.61809	-0.0005498
	LDPE	6.61797	-1.636e-05
	LDPE	6.61781	-0.0005501
	LDPE	6.61769	-0.0005502
	LDPE	6.61757	-0.0005503
	LDPE	6.61741	-0.0005505
	LDPE	6.61729	-1.656e-05
	LDPE	6.61718	-0.0005507
	LDPE	6.61702	-0.0005508
	LDPE	6.6169	-0.0005509
	LDPE	6.61678	-0.000551
	LDPE	6.61662	-1.675e-05
	LDPE	6.6165	-0.0005513
	LDPE	6.61638	-0.0005514
	LDPE	6.61622	-0.0005515
	LDPE	6.6161	-0.0010864
	LDPE	6.61599	-0.0005517
	LDPE	6.61583	-0.0005519
	LDPE	6.61571	-0.000552
	LDPE	6.61559	-0.0005521
	LDPE	6.61543	-0.0005522
	LDPE	6.61531	-1.714e-05
	LDPE	6.61519	-0.0005524
	LDPE	6.61504	-0.0005526
	LDPE	6.61492	-0.0005527
	LDPE	6.6148	-0.0005528
	LDPE	6.61464	-1.733e-05
	LDPE	6.61452	-0.0005531
	LDPE	6.6144	-0.0005532
	LDPE	6.61424	-0.0005533
	LDPE	6.61413	-0.0005534
	LDPE	6.61401	-1.752e-05
	LDPE	6.61385	-0.0005537
	LDPE	6.61373	-0.0005538
	LDPE	6.61361	-0.0005539
	LDPE	6.61345	-0.000554
	LDPE	6.61333	-1.771e-05
	LDPE	6.61322	-0.0005542
	LDPE	6.61306	-0.0005544
	LDPE	6.61294	-0.0005545
	LDPE	6.61282	-0.0005546
	LDPE	6.61266	-1.791e-05
	LDPE	6.61255	-1.795e-05
	LDPE	6.61243	-1.798e-05
	LDPE	6.61227	-1.803e-05
	LDPE	6.61215	-1.806e-05
	LDPE	6.61203	-1.81e-05
	LDPE	6.61187	-1.814e-05
	LDPE	6.61176	-1.818e-05
	LDPE	6.61164	-1.821e-05
	LDPE	6.61148	-1.826e-05
	LDPE	6.61136	0.00051932
	LDPE	6.61124	-1.833e-05
	LDPE	6.61109	-1.838e-05
	LDPE	6.61097	-1.841e-05
	LDPE	6.61085	-1.845e-05
	LDPE	6.61069	0.00051953
	LDPE	6.61057	-1.853e-05
	LDPE	6.61046	-1.856e-05
	LDPE	6.6103	-1.861e-05
	LDPE	6.61018	-1.865e-05
	LDPE	6.61006	0.00051973
	LDPE	6.6099	0.00051978
	LDPE	6.60979	0.00051981
	LDPE	6.60967	0.00051985
	LDPE	6.60951	0.0005199
	LDPE	6.60939	0.00105875
	LDPE	6.60928	0.00051997
	LDPE	6.60912	0.00052002
	LDPE	6.609	0.00052006
	LDPE	6.60888	0.0005201
	LDPE	6.60872	0.00105937
	LDPE	6.60861	0.00052018
	LDPE	6.60849	0.00052022
	LDPE	6.60833	0.00052027
	LDPE	6.60821	0.00052031
	LDPE	6.6081	0.00105996
	LDPE	6.60794	0.00052039
	LDPE	6.60782	0.00052043
	LDPE	6.6077	0.00052047
	LDPE	6.60755	-1.943e-05
	LDPE	6.60743	0.00052055
	LDPE	6.60731	0.00052059
	LDPE	6.60715	-1.955e-05
	LDPE	6.60704	-1.958e-05
	LDPE	6.60692	-1.962e-05
	LDPE	6.60676	0.00052076
	LDPE	6.60664	-1.97e-05
	LDPE	6.60653	-1.974e-05
	LDPE	6.60637	-1.978e-05
	LDPE	6.60625	-0.0005606
	LDPE	6.60613	-1.986e-05
	LDPE	6.60598	-1.99e-05
	LDPE	6.60586	-0.0005609
	LDPE	6.60574	-0.000561
	LDPE	6.60559	-0.0005612
	LDPE	6.60547	-2.006e-05
	LDPE	6.60535	-0.0005614
	LDPE	6.60519	-0.0005615
	LDPE	6.60508	-0.0005616
	LDPE	6.60496	-0.0005617
	LDPE	6.6048	-2.026e-05
	LDPE	6.60469	-0.000562
	LDPE	6.60457	-0.0005621
	LDPE	6.60441	-0.0005623
	LDPE	6.60429	-0.0005624
	LDPE	6.60418	-0.0005625
	LDPE	6.60402	-0.0005626
	LDPE	6.6039	-0.0005627
	LDPE	6.60379	-0.0011051
	LDPE	6.60363	-0.0011053
	LDPE	6.60351	-0.0005631
	LDPE	6.6034	-0.0005632
	LDPE	6.60324	-0.0011059
	LDPE	6.60312	-0.0011061
	LDPE	6.60301	-0.0011063
	LDPE	6.60285	-0.0005637
	LDPE	6.60273	-0.0011067
	LDPE	6.60261	-0.0011069
	LDPE	6.60246	-0.0011071
	LDPE	6.60234	-0.0011073
	LDPE	6.60222	-0.0005643
	LDPE	6.60207	-0.0011077
	LDPE	6.60195	-0.0011079
	LDPE	6.60183	-0.0011081
	LDPE	6.60168	-0.0011083
	LDPE	6.60156	-0.0005649
	LDPE	6.60144	-0.0011087
	LDPE	6.60129	-0.0011089
	LDPE	6.60117	-0.0011091
	LDPE	6.60106	-0.0011093
	LDPE	6.6009	-0.0005655
	LDPE	6.60078	-0.0011097
	LDPE	6.60067	-0.0011099
	LDPE	6.60051	-0.0011101
	LDPE	6.60039	-0.0011103
	LDPE	6.60028	-0.0005661
	LDPE	6.60012	-0.0011107
	LDPE	6.6	-0.0011109
	LDPE	6.59989	-0.0011111
	LDPE	6.59973	-0.0011113
	LDPE	6.59961	-0.0005667
	LDPE	6.5995	-0.0005668
	LDPE	6.59934	-0.0011119
	LDPE	6.59923	-0.0011121
	LDPE	6.59911	-0.0011123
	LDPE	6.59895	-0.0005673
	LDPE	6.59884	-0.0005674
	LDPE	6.59872	-0.0005675
	LDPE	6.59857	-0.0005677
	LDPE	6.59845	-0.0005678
	LDPE	6.59833	-2.223e-05
	LDPE	6.59818	-0.000568
	LDPE	6.59806	-0.0005681
	LDPE	6.59794	-0.0005682
	LDPE	6.59779	-0.0005684
	LDPE	6.59767	-2.244e-05
	LDPE	6.59756	-0.0005686
	LDPE	6.5974	-0.0005687
	LDPE	6.59728	-0.0005688
	LDPE	6.59717	-0.000569
	LDPE	6.59701	-2.264e-05
	LDPE	6.5969	-0.0005692
	LDPE	6.59678	-0.0005693
	LDPE	6.59662	-0.0005695
	LDPE	6.59651	-0.0005696
	LDPE	6.59639	-2.283e-05
	LDPE	6.59624	-0.0005698
	LDPE	6.59612	-0.0005699
	LDPE	6.596	-0.00057
	LDPE	6.59585	-0.0005702
	LDPE	6.59573	-2.304e-05
	LDPE	6.59562	-0.0005704
	LDPE	6.59546	-0.0005705
	LDPE	6.59535	-0.0005707
	LDPE	6.59523	-0.0005708
	LDPE	6.59508	-2.324e-05
	LDPE	6.59496	-0.000571
	LDPE	6.59484	-0.0005711
	LDPE	6.59469	-0.0005713
	LDPE	6.59457	-0.0005714
	LDPE	6.59446	-2.344e-05
	LDPE	6.5943	-0.0005716
	LDPE	6.59419	-0.0005717
	LDPE	6.59407	-0.0005719
	LDPE	6.59392	-0.000572
	LDPE	6.5938	-2.364e-05
	LDPE	6.59368	-0.0005722
	LDPE	6.59353	-0.0005724
	LDPE	6.59341	-0.0005725
	LDPE	6.5933	-0.0005726
	LDPE	6.59314	-2.385e-05
	LDPE	6.59303	-0.0005728
	LDPE	6.59291	-0.0005729
	LDPE	6.59276	-0.0005731
	LDPE	6.59264	-0.0005732
	LDPE	6.59253	-2.404e-05
	LDPE	6.59237	-0.0005734
	LDPE	6.59226	-0.0005736
	LDPE	6.59214	-0.0005737
	LDPE	6.59199	-0.0005738
	LDPE	6.59187	-2.425e-05
	LDPE	6.59175	-0.000574
	LDPE	6.5916	-0.0005742
	LDPE	6.59148	-0.0005743
	LDPE	6.59137	-0.0005744
	LDPE	6.59121	-0.0005745
	LDPE	6.5911	-0.0005746
	LDPE	6.59098	-0.0005748
	LDPE	6.59083	-0.0011252
	LDPE	6.59071	-0.0011254
	LDPE	6.5906	-0.0005751
	LDPE	6.59044	-0.0005753
	LDPE	6.59033	-0.001126
	LDPE	6.59021	-0.0011262
	LDPE	6.59006	-0.0011264
	LDPE	6.58994	-0.0005757
	LDPE	6.58983	-0.0011268
	LDPE	6.58968	-0.001127
	LDPE	6.58956	-0.0011272
	LDPE	6.58944	-0.0011274
	LDPE	6.58929	-0.0005764
	LDPE	6.58918	-0.0005765
	LDPE	6.58906	-0.0005766
	LDPE	6.58891	-0.0011282
	LDPE	6.58879	-0.0011284
	LDPE	6.58868	-0.0005769
	LDPE	6.58852	-0.0005771
	LDPE	6.58841	-0.0005772
	LDPE	6.58829	-0.0005773
	LDPE	6.58814	-0.0005774
	LDPE	6.58802	-2.547e-05
	LDPE	6.58791	-0.0005777
	LDPE	6.58775	-0.0005778
	LDPE	6.58764	-0.0005779
	LDPE	6.58752	-0.000578
	LDPE	6.58737	-2.568e-05
	LDPE	6.58726	-0.0005783
	LDPE	6.58714	-0.0005784
	LDPE	6.58699	-0.0005785
	LDPE	6.58687	-0.0005786
	LDPE	6.58676	-2.587e-05
	LDPE	6.5866	-0.0005789
	LDPE	6.58649	-0.000579
	LDPE	6.58637	-0.0005791
	LDPE	6.58622	-0.0005793
	LDPE	6.58611	-2.608e-05
	LDPE	6.58599	-0.0005795
	LDPE	6.58584	-0.0005796
	LDPE	6.58572	-0.0005797
	LDPE	6.58561	-0.0005798
	LDPE	6.58545	-2.629e-05
	LDPE	6.58534	-0.0005801
	LDPE	6.58523	-0.0005802
	LDPE	6.58507	-0.0005804
	LDPE	6.58496	-0.0005805
	LDPE	6.58484	-2.649e-05
	LDPE	6.58469	-0.0005807
	LDPE	6.58457	-0.0005808
	LDPE	6.58446	-0.0005809
	LDPE	6.58431	-0.0005811
	LDPE	6.58419	-2.67e-05
	LDPE	6.58408	-0.0005813
	LDPE	6.58393	-0.0005815
	LDPE	6.58381	-0.0005816
	LDPE	6.5837	-0.0005817
	LDPE	6.58354	-2.691e-05
	LDPE	6.58343	-0.0005819
	LDPE	6.58331	-0.000582
	LDPE	6.58316	-0.0005822
	LDPE	6.58305	-0.0005823
	LDPE	6.58293	-2.71e-05
	LDPE	6.58278	-0.0005825
	LDPE	6.58267	-0.0005827
	LDPE	6.58255	-0.0005828
	LDPE	6.5824	-0.0005829
	LDPE	6.58228	-0.000583
	LDPE	6.58217	-0.0005831
	LDPE	6.58202	-0.0005833
	LDPE	6.5819	-0.0011393
	LDPE	6.58179	-0.0011395
	LDPE	6.58164	-0.0005836
	LDPE	6.58152	-0.0005838
	LDPE	6.58141	-0.0005839
	LDPE	6.58125	-0.0011404
	LDPE	6.58114	-0.0011405
	LDPE	6.58103	-0.0005842
	LDPE	6.58087	-0.001141
	LDPE	6.58076	-0.0011412
	LDPE	6.58065	-0.0011413
	LDPE	6.58049	-0.0011416
	LDPE	6.58038	-0.0005848
	LDPE	6.58026	-0.0011419
	LDPE	6.58011	-0.0011422
	LDPE	6.58	-0.0011424
	LDPE	6.57988	-0.0011426
	LDPE	6.57973	-0.0005855
	LDPE	6.57962	-0.001143
	LDPE	6.5795	-0.0011432
	LDPE	6.57935	-0.0011434
	LDPE	6.57924	-0.0011436
	LDPE	6.57912	-0.0005861
	LDPE	6.57897	-0.001144
	LDPE	6.57886	-0.0011442
	LDPE	6.57874	-0.0011444
	LDPE	6.57859	-0.0011446
	LDPE	6.57848	-0.0005867
	LDPE	6.57836	-0.001145
	LDPE	6.57821	-0.0011452
	LDPE	6.5781	-0.0011454
	LDPE	6.57799	-0.0011456
	LDPE	6.57783	-0.0005873
	LDPE	6.57772	-0.001146
	LDPE	6.57761	-0.0011462
	LDPE	6.57745	-0.0011464
	LDPE	6.57734	-0.0011466
	LDPE	6.57723	-0.0005879
	LDPE	6.57707	-0.0011471
	LDPE	6.57696	-0.0011472
	LDPE	6.57685	-0.0011474
	LDPE	6.5767	-0.0011477
	LDPE	6.57658	-0.0005885
	LDPE	6.57647	-0.0005886
	LDPE	6.57632	-0.0005888
	LDPE	6.5762	-0.0011485
	LDPE	6.57609	-0.0011486
	LDPE	6.57594	-0.0005891
	LDPE	6.57582	-0.0005892
[truncated: 38,470 more rows]

## Sheet: Table S2B
Source data for Fig. 3B
	Sample	Wave number (cm-1)	Absorbance
	LMWPE	4000	0.0178571
	LMWPE	3999	0.0178571
	LMWPE	3998	0.0178571
	LMWPE	3997	0.0178571
	LMWPE	3996	0.0178571
	LMWPE	3995	0.0178571
	LMWPE	3994	0.0180534
	LMWPE	3993	0.0180534
	LMWPE	3992	0.0182496
	LMWPE	3991	0.0182496
	LMWPE	3990	0.0180534
	LMWPE	3989	0.0180534
	LMWPE	3988	0.0180534
	LMWPE	3987	0.0180534
	LMWPE	3986	0.0180534
	LMWPE	3985	0.0180534
	LMWPE	3984	0.0182496
	LMWPE	3983	0.0180534
	LMWPE	3982	0.0180534
	LMWPE	3981	0.0178571
	LMWPE	3980	0.0178571
	LMWPE	3979	0.0178571
	LMWPE	3978	0.0180534
	LMWPE	3977	0.0182496
	LMWPE	3976	0.0182496
	LMWPE	3975	0.0182496
	LMWPE	3974	0.0182496
	LMWPE	3973	0.0182496
	LMWPE	3972	0.0182496
	LMWPE	3971	0.0182496
	LMWPE	3970	0.0182496
	LMWPE	3969	0.0180534
	LMWPE	3968	0.0180534
	LMWPE	3967	0.0180534
	LMWPE	3966	0.0182496
	LMWPE	3965	0.0182496
	LMWPE	3964	0.0182496
	LMWPE	3963	0.0182496
	LMWPE	3962	0.0182496
	LMWPE	3961	0.0182496
	LMWPE	3960	0.0182496
	LMWPE	3959	0.0180534
	LMWPE	3958	0.0180534
	LMWPE	3957	0.0180534
	LMWPE	3956	0.0180534
	LMWPE	3955	0.0180534
	LMWPE	3954	0.0180534
	LMWPE	3953	0.0182496
	LMWPE	3952	0.0182496
	LMWPE	3951	0.0182496
	LMWPE	3950	0.0182496
	LMWPE	3949	0.0184458
	LMWPE	3948	0.0184458
	LMWPE	3947	0.0182496
	LMWPE	3946	0.0182496
	LMWPE	3945	0.0182496
	LMWPE	3944	0.0180534
	LMWPE	3943	0.0180534
	LMWPE	3942	0.0180534
	LMWPE	3941	0.0178571
	LMWPE	3940	0.0178571
	LMWPE	3939	0.0178571
	LMWPE	3938	0.0178571
	LMWPE	3937	0.0180534
	LMWPE	3936	0.0180534
	LMWPE	3935	0.0182496
	LMWPE	3934	0.0182496
	LMWPE	3933	0.0182496
	LMWPE	3932	0.0182496
	LMWPE	3931	0.0182496
	LMWPE	3930	0.0182496
	LMWPE	3929	0.0182496
	LMWPE	3928	0.0182496
	LMWPE	3927	0.0182496
	LMWPE	3926	0.0184458
	LMWPE	3925	0.0184458
	LMWPE	3924	0.0186421
	LMWPE	3923	0.0188383
	LMWPE	3922	0.0188383
	LMWPE	3921	0.0188383
	LMWPE	3920	0.0188383
	LMWPE	3919	0.0186421
	LMWPE	3918	0.0184458
	LMWPE	3917	0.0182496
	LMWPE	3916	0.0182496
	LMWPE	3915	0.0180534
	LMWPE	3914	0.0180534
	LMWPE	3913	0.0180534
	LMWPE	3912	0.0180534
	LMWPE	3911	0.0182496
	LMWPE	3910	0.0182496
	LMWPE	3909	0.0184458
	LMWPE	3908	0.0186421
	LMWPE	3907	0.0186421
	LMWPE	3906	0.0186421
	LMWPE	3905	0.0188383
	LMWPE	3904	0.0188383
	LMWPE	3903	0.0188383
	LMWPE	3902	0.0188383
	LMWPE	3901	0.0184458
	LMWPE	3900	0.0180534
	LMWPE	3899	0.0176609
	LMWPE	3898	0.0176609
	LMWPE	3897	0.0178571
	LMWPE	3896	0.0178571
	LMWPE	3895	0.0180534
	LMWPE	3894	0.0180534
	LMWPE	3893	0.0180534
	LMWPE	3892	0.0178571
	LMWPE	3891	0.0180534
	LMWPE	3890	0.0182496
	LMWPE	3889	0.0186421
	LMWPE	3888	0.0186421
	LMWPE	3887	0.0182496
	LMWPE	3886	0.0178571
	LMWPE	3885	0.0178571
	LMWPE	3884	0.0182496
	LMWPE	3883	0.0184458
	LMWPE	3882	0.0182496
	LMWPE	3881	0.0178571
	LMWPE	3880	0.0176609
	LMWPE	3879	0.0178571
	LMWPE	3878	0.0182496
	LMWPE	3877	0.0182496
	LMWPE	3876	0.0182496
	LMWPE	3875	0.0180534
	LMWPE	3874	0.0180534
	LMWPE	3873	0.0184458
	LMWPE	3872	0.0184458
	LMWPE	3871	0.0182496
	LMWPE	3870	0.0178571
	LMWPE	3869	0.0176609
	LMWPE	3868	0.0176609
	LMWPE	3867	0.0174647
	LMWPE	3866	0.0172684
	LMWPE	3865	0.016876
	LMWPE	3864	0.016876
	LMWPE	3863	0.0172684
	LMWPE	3862	0.0174647
	LMWPE	3861	0.0176609
	LMWPE	3860	0.0178571
	LMWPE	3859	0.0178571
	LMWPE	3858	0.0178571
	LMWPE	3857	0.0180534
	LMWPE	3856	0.0178571
	LMWPE	3855	0.0172684
	LMWPE	3854	0.0166797
	LMWPE	3853	0.0160911
	LMWPE	3852	0.0160911
	LMWPE	3851	0.0162873
	LMWPE	3850	0.0158948
	LMWPE	3849	0.0156986
	LMWPE	3848	0.0156986
	LMWPE	3847	0.0162873
	LMWPE	3846	0.0170722
	LMWPE	3845	0.0174647
	LMWPE	3844	0.0178571
	LMWPE	3843	0.0180534
	LMWPE	3842	0.0180534
	LMWPE	3841	0.0180534
	LMWPE	3840	0.0180534
	LMWPE	3839	0.0176609
	LMWPE	3838	0.0172684
	LMWPE	3837	0.0172684
	LMWPE	3836	0.0170722
	LMWPE	3835	0.016876
	LMWPE	3834	0.0164835
	LMWPE	3833	0.0164835
	LMWPE	3832	0.0166797
	LMWPE	3831	0.0170722
	LMWPE	3830	0.0172684
	LMWPE	3829	0.0176609
	LMWPE	3828	0.0176609
	LMWPE	3827	0.0176609
	LMWPE	3826	0.0178571
	LMWPE	3825	0.0180534
	LMWPE	3824	0.0178571
	LMWPE	3823	0.0176609
	LMWPE	3822	0.0172684
	LMWPE	3821	0.016876
	LMWPE	3820	0.0170722
	LMWPE	3819	0.0172684
	LMWPE	3818	0.0170722
	LMWPE	3817	0.0164835
	LMWPE	3816	0.0162873
	LMWPE	3815	0.0164835
	LMWPE	3814	0.0170722
	LMWPE	3813	0.0172684
	LMWPE	3812	0.0172684
	LMWPE	3811	0.0170722
	LMWPE	3810	0.0172684
	LMWPE	3809	0.0174647
	LMWPE	3808	0.0174647
	LMWPE	3807	0.0174647
	LMWPE	3806	0.0174647
	LMWPE	3805	0.0174647
	LMWPE	3804	0.0172684
	LMWPE	3803	0.016876
	LMWPE	3802	0.0164835
	LMWPE	3801	0.0166797
	LMWPE	3800	0.0170722
	LMWPE	3799	0.0172684
	LMWPE	3798	0.016876
	LMWPE	3797	0.0162873
	LMWPE	3796	0.0162873
	LMWPE	3795	0.0166797
	LMWPE	3794	0.0170722
	LMWPE	3793	0.0172684
	LMWPE	3792	0.0172684
	LMWPE	3791	0.0172684
	LMWPE	3790	0.0174647
	LMWPE	3789	0.0176609
	LMWPE	3788	0.0178571
	LMWPE	3787	0.0180534
	LMWPE	3786	0.0180534
	LMWPE	3785	0.0180534
	LMWPE	3784	0.0180534
	LMWPE	3783	0.0178571
	LMWPE	3782	0.0176609
	LMWPE	3781	0.0176609
	LMWPE	3780	0.0174647
	LMWPE	3779	0.0174647
	LMWPE	3778	0.0174647
	LMWPE	3777	0.0174647
	LMWPE	3776	0.0172684
	LMWPE	3775	0.0172684
	LMWPE	3774	0.0174647
	LMWPE	3773	0.0176609
	LMWPE	3772	0.0176609
	LMWPE	3771	0.0176609
	LMWPE	3770	0.0176609
	LMWPE	3769	0.0176609
	LMWPE	3768	0.0176609
	LMWPE	3767	0.0176609
	LMWPE	3766	0.0172684
	LMWPE	3765	0.0170722
	LMWPE	3764	0.0170722
	LMWPE	3763	0.0172684
	LMWPE	3762	0.0174647
	LMWPE	3761	0.0174647
	LMWPE	3760	0.0172684
	LMWPE	3759	0.0174647
	LMWPE	3758	0.0176609
	LMWPE	3757	0.0178571
	LMWPE	3756	0.0178571
	LMWPE	3755	0.0176609
	LMWPE	3754	0.0174647
	LMWPE	3753	0.0172684
	LMWPE	3752	0.0170722
	LMWPE	3751	0.016876
	LMWPE	3750	0.0166797
	LMWPE	3749	0.0164835
	LMWPE	3748	0.0162873
	LMWPE	3747	0.0160911
	LMWPE	3746	0.0160911
	LMWPE	3745	0.0156986
	LMWPE	3744	0.0156986
	LMWPE	3743	0.0160911
	LMWPE	3742	0.0164835
	LMWPE	3741	0.0164835
	LMWPE	3740	0.0164835
	LMWPE	3739	0.016876
	LMWPE	3738	0.0176609
	LMWPE	3737	0.0180534
	LMWPE	3736	0.0180534
	LMWPE	3735	0.0176609
	LMWPE	3734	0.0172684
	LMWPE	3733	0.016876
	LMWPE	3732	0.0166797
	LMWPE	3731	0.016876
	LMWPE	3730	0.0170722
	LMWPE	3729	0.0174647
	LMWPE	3728	0.0176609
	LMWPE	3727	0.0178571
	LMWPE	3726	0.0180534
	LMWPE	3725	0.0182496
	LMWPE	3724	0.0184458
	LMWPE	3723	0.0182496
	LMWPE	3722	0.0178571
	LMWPE	3721	0.0176609
	LMWPE	3720	0.0174647
	LMWPE	3719	0.0172684
	LMWPE	3718	0.0172684
	LMWPE	3717	0.0172684
	LMWPE	3716	0.0174647
	LMWPE	3715	0.0176609
	LMWPE	3714	0.0176609
	LMWPE	3713	0.0176609
	LMWPE	3712	0.0174647
	LMWPE	3711	0.0172684
	LMWPE	3710	0.0172684
	LMWPE	3709	0.0170722
	LMWPE	3708	0.016876
	LMWPE	3707	0.016876
	LMWPE	3706	0.016876
	LMWPE	3705	0.0170722
	LMWPE	3704	0.0170722
	LMWPE	3703	0.0172684
	LMWPE	3702	0.0172684
	LMWPE	3701	0.0174647
	LMWPE	3700	0.0176609
	LMWPE	3699	0.0178571
	LMWPE	3698	0.0176609
	LMWPE	3697	0.0176609
	LMWPE	3696	0.0176609
	LMWPE	3695	0.0176609
	LMWPE	3694	0.0178571
	LMWPE	3693	0.0178571
	LMWPE	3692	0.0176609
	LMWPE	3691	0.0172684
	LMWPE	3690	0.0170722
	LMWPE	3689	0.016876
	LMWPE	3688	0.016876
	LMWPE	3687	0.0166797
	LMWPE	3686	0.0166797
	LMWPE	3685	0.0164835
	LMWPE	3684	0.0162873
	LMWPE	3683	0.0164835
	LMWPE	3682	0.016876
	LMWPE	3681	0.0170722
	LMWPE	3680	0.0174647
	LMWPE	3679	0.0174647
	LMWPE	3678	0.0176609
	LMWPE	3677	0.0174647
	LMWPE	3676	0.016876
	LMWPE	3675	0.0166797
	LMWPE	3674	0.016876
	LMWPE	3673	0.016876
	LMWPE	3672	0.0164835
	LMWPE	3671	0.0160911
	LMWPE	3670	0.0158948
	LMWPE	3669	0.0160911
	LMWPE	3668	0.0164835
	LMWPE	3667	0.0164835
	LMWPE	3666	0.0164835
	LMWPE	3665	0.0164835
	LMWPE	3664	0.016876
	LMWPE	3663	0.0170722
	LMWPE	3662	0.0172684
	LMWPE	3661	0.0174647
	LMWPE	3660	0.0176609
	LMWPE	3659	0.0176609
	LMWPE	3658	0.0176609
	LMWPE	3657	0.0174647
	LMWPE	3656	0.0174647
	LMWPE	3655	0.0174647
	LMWPE	3654	0.0176609
	LMWPE	3653	0.0176609
	LMWPE	3652	0.0174647
	LMWPE	3651	0.0172684
	LMWPE	3650	0.0172684
	LMWPE	3649	0.0172684
	LMWPE	3648	0.0172684
	LMWPE	3647	0.016876
	LMWPE	3646	0.0164835
	LMWPE	3645	0.0162873
	LMWPE	3644	0.0162873
	LMWPE	3643	0.0164835
	LMWPE	3642	0.016876
	LMWPE	3641	0.0172684
	LMWPE	3640	0.0174647
	LMWPE	3639	0.0176609
	LMWPE	3638	0.0174647
	LMWPE	3637	0.0174647
	LMWPE	3636	0.0176609
	LMWPE	3635	0.0176609
	LMWPE	3634	0.0178571
	LMWPE	3633	0.0178571
	LMWPE	3632	0.0180534
	LMWPE	3631	0.0178571
	LMWPE	3630	0.0174647
	LMWPE	3629	0.0170722
	LMWPE	3628	0.0170722
	LMWPE	3627	0.0172684
	LMWPE	3626	0.0170722
	LMWPE	3625	0.016876
	LMWPE	3624	0.016876
	LMWPE	3623	0.0172684
	LMWPE	3622	0.0176609
	LMWPE	3621	0.0180534
	LMWPE	3620	0.0180534
	LMWPE	3619	0.0180534
	LMWPE	3618	0.0180534
	LMWPE	3617	0.0180534
	LMWPE	3616	0.0180534
	LMWPE	3615	0.0178571
	LMWPE	3614	0.0178571
	LMWPE	3613	0.0178571
	LMWPE	3612	0.0180534
	LMWPE	3611	0.0182496
	LMWPE	3610	0.0182496
	LMWPE	3609	0.0182496
	LMWPE	3608	0.0182496
	LMWPE	3607	0.0182496
	LMWPE	3606	0.0184458
	LMWPE	3605	0.0184458
	LMWPE	3604	0.0184458
	LMWPE	3603	0.0184458
	LMWPE	3602	0.0182496
	LMWPE	3601	0.0182496
	LMWPE	3600	0.0180534
	LMWPE	3599	0.0180534
	LMWPE	3598	0.0180534
	LMWPE	3597	0.0180534
	LMWPE	3596	0.0180534
	LMWPE	3595	0.0178571
	LMWPE	3594	0.0178571
	LMWPE	3593	0.0178571
	LMWPE	3592	0.0178571
	LMWPE	3591	0.0180534
	LMWPE	3590	0.0180534
	LMWPE	3589	0.0178571
	LMWPE	3588	0.0176609
	LMWPE	3587	0.0172684
	LMWPE	3586	0.0172684
	LMWPE	3585	0.0170722
	LMWPE	3584	0.0170722
	LMWPE	3583	0.016876
	LMWPE	3582	0.016876
	LMWPE	3581	0.0166797
	LMWPE	3580	0.0166797
	LMWPE	3579	0.016876
	LMWPE	3578	0.0170722
	LMWPE	3577	0.0170722
	LMWPE	3576	0.0172684
	LMWPE	3575	0.0170722
	LMWPE	3574	0.0170722
	LMWPE	3573	0.0172684
	LMWPE	3572	0.0174647
	LMWPE	3571	0.0176609
	LMWPE	3570	0.0178571
	LMWPE	3569	0.0178571
	LMWPE	3568	0.0178571
	LMWPE	3567	0.0174647
	LMWPE	3566	0.0170722
	LMWPE	3565	0.016876
	LMWPE	3564	0.0166797
	LMWPE	3563	0.016876
	LMWPE	3562	0.016876
	LMWPE	3561	0.016876
	LMWPE	3560	0.0170722
	LMWPE	3559	0.0170722
	LMWPE	3558	0.0170722
	LMWPE	3557	0.0172684
	LMWPE	3556	0.0172684
	LMWPE	3555	0.0172684
	LMWPE	3554	0.0172684
	LMWPE	3553	0.0172684
	LMWPE	3552	0.0170722
	LMWPE	3551	0.0170722
	LMWPE	3550	0.0170722
	LMWPE	3549	0.0170722
	LMWPE	3548	0.0170722
	LMWPE	3547	0.0172684
	LMWPE	3546	0.0172684
	LMWPE	3545	0.0170722
	LMWPE	3544	0.0170722
	LMWPE	3543	0.016876
	LMWPE	3542	0.0166797
	LMWPE	3541	0.0166797
	LMWPE	3540	0.0166797
	LMWPE	3539	0.016876
	LMWPE	3538	0.0170722
	LMWPE	3537	0.0172684
	LMWPE	3536	0.0172684
	LMWPE	3535	0.0172684
	LMWPE	3534	0.0170722
	LMWPE	3533	0.0170722
	LMWPE	3532	0.0170722
	LMWPE	3531	0.0170722
	LMWPE	3530	0.0170722
	LMWPE	3529	0.0170722
	LMWPE	3528	0.0172684
	LMWPE	3527	0.0172684
	LMWPE	3526	0.0172684
	LMWPE	3525	0.0172684
	LMWPE	3524	0.0172684
	LMWPE	3523	0.0172684
	LMWPE	3522	0.0172684
	LMWPE	3521	0.0172684
	LMWPE	3520	0.0170722
	LMWPE	3519	0.0170722
	LMWPE	3518	0.0170722
	LMWPE	3517	0.0172684
	LMWPE	3516	0.0172684
	LMWPE	3515	0.0174647
	LMWPE	3514	0.0174647
	LMWPE	3513	0.0174647
	LMWPE	3512	0.0174647
	LMWPE	3511	0.0172684
	LMWPE	3510	0.0172684
	LMWPE	3509	0.0172684
	LMWPE	3508	0.0172684
	LMWPE	3507	0.0172684
	LMWPE	3506	0.0172684
	LMWPE	3505	0.0174647
	LMWPE	3504	0.0172684
	LMWPE	3503	0.0172684
	LMWPE	3502	0.0172684
	LMWPE	3501	0.0172684
	LMWPE	3500	0.0172684
	LMWPE	3499	0.0172684
	LMWPE	3498	0.0172684
	LMWPE	3497	0.0172684
	LMWPE	3496	0.0172684
	LMWPE	3495	0.0172684
	LMWPE	3494	0.0172684
	LMWPE	3493	0.0172684
	LMWPE	3492	0.0172684
	LMWPE	3491	0.0172684
	LMWPE	3490	0.0172684
	LMWPE	3489	0.0174647
	LMWPE	3488	0.0174647
	LMWPE	3487	0.0174647
	LMWPE	3486	0.0174647
	LMWPE	3485	0.0174647
	LMWPE	3484	0.0174647
	LMWPE	3483	0.0174647
	LMWPE	3482	0.0174647
	LMWPE	3481	0.0172684
	LMWPE	3480	0.0172684
	LMWPE	3479	0.0170722
	LMWPE	3478	0.016876
	LMWPE	3477	0.016876
	LMWPE	3476	0.016876
	LMWPE	3475	0.016876
	LMWPE	3474	0.016876
	LMWPE	3473	0.0170722
	LMWPE	3472	0.0170722
	LMWPE	3471	0.0170722
	LMWPE	3470	0.0170722
	LMWPE	3469	0.0170722
	LMWPE	3468	0.0170722
	LMWPE	3467	0.0172684
	LMWPE	3466	0.0172684
	LMWPE	3465	0.0172684
	LMWPE	3464	0.0174647
	LMWPE	3463	0.0174647
	LMWPE	3462	0.0174647
	LMWPE	3461	0.0172684
	LMWPE	3460	0.0172684
	LMWPE	3459	0.0172684
	LMWPE	3458	0.0170722
	LMWPE	3457	0.0172684
	LMWPE	3456	0.0172684
	LMWPE	3455	0.0174647
	LMWPE	3454	0.0174647
	LMWPE	3453	0.0174647
	LMWPE	3452	0.0174647
	LMWPE	3451	0.0174647
	LMWPE	3450	0.0174647
	LMWPE	3449	0.0176609
	LMWPE	3448	0.0176609
	LMWPE	3447	0.0178571
	LMWPE	3446	0.0178571
	LMWPE	3445	0.0176609
	LMWPE	3444	0.0174647
	LMWPE	3443	0.0174647
	LMWPE	3442	0.0174647
	LMWPE	3441	0.0174647
	LMWPE	3440	0.0172684
	LMWPE	3439	0.0172684
	LMWPE	3438	0.0172684
	LMWPE	3437	0.0172684
	LMWPE	3436	0.0172684
	LMWPE	3435	0.0174647
	LMWPE	3434	0.0174647
	LMWPE	3433	0.0176609
	LMWPE	3432	0.0176609
	LMWPE	3431	0.0176609
	LMWPE	3430	0.0176609
	LMWPE	3429	0.0178571
	LMWPE	3428	0.0176609
	LMWPE	3427	0.0176609
	LMWPE	3426	0.0176609
	LMWPE	3425	0.0176609
	LMWPE	3424	0.0176609
	LMWPE	3423	0.0178571
	LMWPE	3422	0.0178571
	LMWPE	3421	0.0178571
	LMWPE	3420	0.0178571
	LMWPE	3419	0.0178571
	LMWPE	3418	0.0176609
	LMWPE	3417	0.0176609
	LMWPE	3416	0.0176609
	LMWPE	3415	0.0174647
	LMWPE	3414	0.0174647
	LMWPE	3413	0.0174647
	LMWPE	3412	0.0174647
	LMWPE	3411	0.0174647
	LMWPE	3410	0.0174647
	LMWPE	3409	0.0174647
	LMWPE	3408	0.0174647
	LMWPE	3407	0.0176609
	LMWPE	3406	0.0174647
	LMWPE	3405	0.0174647
	LMWPE	3404	0.0174647
	LMWPE	3403	0.0172684
	LMWPE	3402	0.0172684
	LMWPE	3401	0.0174647
	LMWPE	3400	0.0176609
	LMWPE	3399	0.0176609
	LMWPE	3398	0.0176609
	LMWPE	3397	0.0174647
	LMWPE	3396	0.0174647
	LMWPE	3395	0.0174647
	LMWPE	3394	0.0174647
	LMWPE	3393	0.0174647
	LMWPE	3392	0.0172684
	LMWPE	3391	0.0172684
	LMWPE	3390	0.0170722
	LMWPE	3389	0.0170722
	LMWPE	3388	0.0170722
	LMWPE	3387	0.0170722
	LMWPE	3386	0.0172684
	LMWPE	3385	0.0172684
	LMWPE	3384	0.0172684
	LMWPE	3383	0.0174647
	LMWPE	3382	0.0174647
	LMWPE	3381	0.0174647
	LMWPE	3380	0.0176609
	LMWPE	3379	0.0174647
	LMWPE	3378	0.0174647
	LMWPE	3377	0.0172684
	LMWPE	3376	0.0172684
	LMWPE	3375	0.0170722
	LMWPE	3374	0.0170722
	LMWPE	3373	0.0170722
	LMWPE	3372	0.0172684
	LMWPE	3371	0.0174647
	LMWPE	3370	0.0174647
	LMWPE	3369	0.0174647
	LMWPE	3368	0.0174647
	LMWPE	3367	0.0174647
	LMWPE	3366	0.0174647
	LMWPE	3365	0.0174647
	LMWPE	3364	0.0174647
	LMWPE	3363	0.0176609
	LMWPE	3362	0.0176609
	LMWPE	3361	0.0174647
	LMWPE	3360	0.0174647
	LMWPE	3359	0.0174647
	LMWPE	3358	0.0174647
	LMWPE	3357	0.0174647
	LMWPE	3356	0.0174647
	LMWPE	3355	0.0172684
	LMWPE	3354	0.0172684
	LMWPE	3353	0.0172684
	LMWPE	3352	0.0172684
	LMWPE	3351	0.0174647
	LMWPE	3350	0.0172684
	LMWPE	3349	0.0172684
	LMWPE	3348	0.0174647
	LMWPE	3347	0.0174647
	LMWPE	3346	0.0174647
	LMWPE	3345	0.0174647
	LMWPE	3344	0.0174647
	LMWPE	3343	0.0172684
	LMWPE	3342	0.0172684
	LMWPE	3341	0.0170722
	LMWPE	3340	0.0170722
	LMWPE	3339	0.0170722
	LMWPE	3338	0.0170722
	LMWPE	3337	0.0170722
	LMWPE	3336	0.0170722
	LMWPE	3335	0.0170722
	LMWPE	3334	0.0170722
	LMWPE	3333	0.0170722
	LMWPE	3332	0.0170722
	LMWPE	3331	0.0170722
	LMWPE	3330	0.0170722
	LMWPE	3329	0.0170722
	LMWPE	3328	0.0170722
	LMWPE	3327	0.0170722
	LMWPE	3326	0.0170722
	LMWPE	3325	0.0170722
	LMWPE	3324	0.0170722
	LMWPE	3323	0.0170722
	LMWPE	3322	0.0170722
	LMWPE	3321	0.0170722
	LMWPE	3320	0.0170722
	LMWPE	3319	0.0170722
	LMWPE	3318	0.0170722
	LMWPE	3317	0.0170722
	LMWPE	3316	0.0170722
	LMWPE	3315	0.0172684
	LMWPE	3314	0.0172684
	LMWPE	3313	0.0172684
	LMWPE	3312	0.0172684
	LMWPE	3311	0.0170722
	LMWPE	3310	0.0170722
	LMWPE	3309	0.016876
	LMWPE	3308	0.016876
	LMWPE	3307	0.0170722
	LMWPE	3306	0.0172684
	LMWPE	3305	0.0172684
	LMWPE	3304	0.0172684
	LMWPE	3303	0.0170722
	LMWPE	3302	0.0170722
	LMWPE	3301	0.0170722
	LMWPE	3300	0.0170722
	LMWPE	3299	0.0170722
	LMWPE	3298	0.0170722
	LMWPE	3297	0.0170722
	LMWPE	3296	0.0170722
	LMWPE	3295	0.0170722
	LMWPE	3294	0.0170722
	LMWPE	3293	0.016876
	LMWPE	3292	0.016876
	LMWPE	3291	0.016876
	LMWPE	3290	0.016876
	LMWPE	3289	0.016876
	LMWPE	3288	0.016876
	LMWPE	3287	0.016876
	LMWPE	3286	0.016876
	LMWPE	3285	0.0166797
	LMWPE	3284	0.0166797
	LMWPE	3283	0.0166797
	LMWPE	3282	0.0166797
	LMWPE	3281	0.0166797
	LMWPE	3280	0.0166797
	LMWPE	3279	0.0166797
	LMWPE	3278	0.0166797
	LMWPE	3277	0.016876
	LMWPE	3276	0.016876
	LMWPE	3275	0.016876
	LMWPE	3274	0.0170722
	LMWPE	3273	0.0170722
	LMWPE	3272	0.016876
	LMWPE	3271	0.0166797
	LMWPE	3270	0.0166797
	LMWPE	3269	0.0166797
	LMWPE	3268	0.016876
	LMWPE	3267	0.016876
	LMWPE	3266	0.0170722
	LMWPE	3265	0.0170722
	LMWPE	3264	0.0170722
	LMWPE	3263	0.016876
	LMWPE	3262	0.016876
	LMWPE	3261	0.016876
	LMWPE	3260	0.016876
	LMWPE	3259	0.016876
	LMWPE	3258	0.016876
	LMWPE	3257	0.016876
	LMWPE	3256	0.016876
	LMWPE	3255	0.016876
	LMWPE	3254	0.016876
	LMWPE	3253	0.016876
	LMWPE	3252	0.016876
	LMWPE	3251	0.016876
	LMWPE	3250	0.016876
	LMWPE	3249	0.016876
	LMWPE	3248	0.016876
	LMWPE	3247	0.016876
	LMWPE	3246	0.016876
	LMWPE	3245	0.016876
	LMWPE	3244	0.016876
	LMWPE	3243	0.016876
	LMWPE	3242	0.016876
	LMWPE	3241	0.016876
	LMWPE	3240	0.016876
	LMWPE	3239	0.016876
	LMWPE	3238	0.016876
	LMWPE	3237	0.016876
	LMWPE	3236	0.016876
	LMWPE	3235	0.016876
	LMWPE	3234	0.016876
	LMWPE	3233	0.016876
	LMWPE	3232	0.016876
	LMWPE	3231	0.016876
	LMWPE	3230	0.016876
	LMWPE	3229	0.016876
	LMWPE	3228	0.016876
	LMWPE	3227	0.016876
	LMWPE	3226	0.0166797
	LMWPE	3225	0.0166797
	LMWPE	3224	0.0166797
	LMWPE	3223	0.0166797
	LMWPE	3222	0.0166797
	LMWPE	3221	0.0166797
	LMWPE	3220	0.0166797
	LMWPE	3219	0.0166797
	LMWPE	3218	0.0166797
	LMWPE	3217	0.0166797
	LMWPE	3216	0.016876
	LMWPE	3215	0.016876
	LMWPE	3214	0.0166797
	LMWPE	3213	0.0166797
	LMWPE	3212	0.0166797
	LMWPE	3211	0.0166797
	LMWPE	3210	0.0166797
	LMWPE	3209	0.0166797
	LMWPE	3208	0.016876
	LMWPE	3207	0.016876
	LMWPE	3206	0.016876
	LMWPE	3205	0.016876
	LMWPE	3204	0.016876
	LMWPE	3203	0.0166797
	LMWPE	3202	0.0166797
	LMWPE	3201	0.0166797
	LMWPE	3200	0.0166797
	LMWPE	3199	0.016876
	LMWPE	3198	0.016876
	LMWPE	3197	0.016876
	LMWPE	3196	0.016876
	LMWPE	3195	0.0166797
	LMWPE	3194	0.0166797
	LMWPE	3193	0.0166797
	LMWPE	3192	0.016876
	LMWPE	3191	0.016876
	LMWPE	3190	0.016876
	LMWPE	3189	0.016876
	LMWPE	3188	0.016876
	LMWPE	3187	0.016876
	LMWPE	3186	0.0166797
	LMWPE	3185	0.0166797
	LMWPE	3184	0.0166797
	LMWPE	3183	0.0166797
	LMWPE	3182	0.0166797
	LMWPE	3181	0.016876
	LMWPE	3180	0.016876
	LMWPE	3179	0.0170722
	LMWPE	3178	0.0170722
	LMWPE	3177	0.016876
	LMWPE	3176	0.016876
	LMWPE	3175	0.0166797
	LMWPE	3174	0.0166797
	LMWPE	3173	0.0166797
	LMWPE	3172	0.0166797
	LMWPE	3171	0.016876
	LMWPE	3170	0.016876
	LMWPE	3169	0.016876
	LMWPE	3168	0.0170722
	LMWPE	3167	0.0170722
	LMWPE	3166	0.0170722
	LMWPE	3165	0.0170722
	LMWPE	3164	0.016876
	LMWPE	3163	0.016876
	LMWPE	3162	0.0170722
	LMWPE	3161	0.0170722
	LMWPE	3160	0.0170722
	LMWPE	3159	0.0170722
	LMWPE	3158	0.0170722
	LMWPE	3157	0.0170722
	LMWPE	3156	0.0170722
	LMWPE	3155	0.0170722
	LMWPE	3154	0.016876
	LMWPE	3153	0.016876
	LMWPE	3152	0.016876
	LMWPE	3151	0.016876
	LMWPE	3150	0.016876
	LMWPE	3149	0.016876
	LMWPE	3148	0.016876
	LMWPE	3147	0.0170722
	LMWPE	3146	0.0170722
	LMWPE	3145	0.0170722
	LMWPE	3144	0.016876
	LMWPE	3143	0.016876
	LMWPE	3142	0.016876
	LMWPE	3141	0.0170722
	LMWPE	3140	0.0170722
	LMWPE	3139	0.0170722
	LMWPE	3138	0.016876
	LMWPE	3137	0.016876
	LMWPE	3136	0.0166797
	LMWPE	3135	0.016876
	LMWPE	3134	0.016876
	LMWPE	3133	0.016876
	LMWPE	3132	0.016876
	LMWPE	3131	0.016876
	LMWPE	3130	0.016876
	LMWPE	3129	0.0170722
	LMWPE	3128	0.0170722
	LMWPE	3127	0.0172684
	LMWPE	3126	0.0172684
	LMWPE	3125	0.0172684
	LMWPE	3124	0.0172684
	LMWPE	3123	0.0172684
	LMWPE	3122	0.0172684
	LMWPE	3121	0.0172684
	LMWPE	3120	0.0172684
	LMWPE	3119	0.0172684
	LMWPE	3118	0.0172684
	LMWPE	3117	0.0172684
	LMWPE	3116	0.0172684
	LMWPE	3115	0.0172684
	LMWPE	3114	0.0172684
	LMWPE	3113	0.0172684
	LMWPE	3112	0.0172684
	LMWPE	3111	0.0172684
	LMWPE	3110	0.0174647
	LMWPE	3109	0.0174647
	LMWPE	3108	0.0174647
	LMWPE	3107	0.0174647
	LMWPE	3106	0.0176609
	LMWPE	3105	0.0176609
	LMWPE	3104	0.0176609
	LMWPE	3103	0.0178571
	LMWPE	3102	0.0180534
	LMWPE	3101	0.0182496
	LMWPE	3100	0.0182496
	LMWPE	3099	0.0182496
	LMWPE	3098	0.0184458
	LMWPE	3097	0.0184458
	LMWPE	3096	0.0186421
	LMWPE	3095	0.0188383
	LMWPE	3094	0.0190345
	LMWPE	3093	0.0190345
	LMWPE	3092	0.0190345
	LMWPE	3091	0.0190345
	LMWPE	3090	0.0190345
	LMWPE	3089	0.0190345
	LMWPE	3088	0.0192308
	LMWPE	3087	0.019427
	LMWPE	3086	0.019427
	LMWPE	3085	0.019427
	LMWPE	3084	0.019427
	LMWPE	3083	0.019427
	LMWPE	3082	0.019427
	LMWPE	3081	0.019427
	LMWPE	3080	0.019427
	LMWPE	3079	0.0196232
	LMWPE	3078	0.0198195
	LMWPE	3077	0.0198195
	LMWPE	3076	0.0200157
	LMWPE	3075	0.0200157
	LMWPE	3074	0.0200157
	LMWPE	3073	0.0200157
	LMWPE	3072	0.0200157
	LMWPE	3071	0.0200157
	LMWPE	3070	0.0202119
	LMWPE	3069	0.0202119
	LMWPE	3068	0.0202119
	LMWPE	3067	0.0202119
	LMWPE	3066	0.0202119
	LMWPE	3065	0.0202119
	LMWPE	3064	0.0202119
	LMWPE	3063	0.0204082
	LMWPE	3062	0.0204082
	LMWPE	3061	0.0206044
	LMWPE	3060	0.0206044
	LMWPE	3059	0.0206044
	LMWPE	3058	0.0206044
	LMWPE	3057	0.0206044
	LMWPE	3056	0.0206044
	LMWPE	3055	0.0208006
	LMWPE	3054	0.0208006
	LMWPE	3053	0.0209969
	LMWPE	3052	0.0211931
	LMWPE	3051	0.0211931
	LMWPE	3050	0.0211931
	LMWPE	3049	0.0211931
	LMWPE	3048	0.0213893
	LMWPE	3047	0.0215856
	LMWPE	3046	0.0217818
	LMWPE	3045	0.0217818
	LMWPE	3044	0.021978
	LMWPE	3043	0.021978
	LMWPE	3042	0.021978
	LMWPE	3041	0.0221743
	LMWPE	3040	0.0221743
	LMWPE	3039	0.0223705
	LMWPE	3038	0.0225667
	LMWPE	3037	0.022763
	LMWPE	3036	0.0229592
	LMWPE	3035	0.0231554
	LMWPE	3034	0.0231554
	LMWPE	3033	0.0233516
	LMWPE	3032	0.0233516
	LMWPE	3031	0.0235479
	LMWPE	3030	0.0235479
	LMWPE	3029	0.0235479
	LMWPE	3028	0.0235479
	LMWPE	3027	0.0237441
	LMWPE	3026	0.0237441
	LMWPE	3025	0.0239403
	LMWPE	3024	0.0239403
	LMWPE	3023	0.0241366
	LMWPE	3022	0.0243328
	LMWPE	3021	0.0243328
	LMWPE	3020	0.024529
	LMWPE	3019	0.0247253
	LMWPE	3018	0.0247253
	LMWPE	3017	0.0247253
	LMWPE	3016	0.0249215
	LMWPE	3015	0.0249215
	LMWPE	3014	0.0249215
	LMWPE	3013	0.0251177
	LMWPE	3012	0.025314
	LMWPE	3011	0.0255102
	LMWPE	3010	0.0257064
	LMWPE	3009	0.0259027
	LMWPE	3008	0.0259027
	LMWPE	3007	0.0260989
	LMWPE	3006	0.0262951
	LMWPE	3005	0.0264914
	LMWPE	3004	0.0266876
	LMWPE	3003	0.0268838
	LMWPE	3002	0.0270801
	LMWPE	3001	0.0272763
	LMWPE	3000	0.0274725
	LMWPE	2999	0.0276688
	LMWPE	2998	0.0280612
	LMWPE	2997	0.0282575
	LMWPE	2996	0.0286499
	LMWPE	2995	0.0288462
	LMWPE	2994	0.0292386
	LMWPE	2993	0.0294349
	LMWPE	2992	0.0298273
	LMWPE	2991	0.030416
	LMWPE	2990	0.0308085
	LMWPE	2989	0.0313972
	LMWPE	2988	0.0319859
	LMWPE	2987	0.0325746
	LMWPE	2986	0.0331633
	LMWPE	2985	0.0339482
	LMWPE	2984	0.0347331
	LMWPE	2983	0.0355181
	LMWPE	2982	0.0364992
	LMWPE	2981	0.0374804
	LMWPE	2980	0.038854
	LMWPE	2979	0.0402276
	LMWPE	2978	0.0417975
	LMWPE	2977	0.0437598
	LMWPE	2976	0.0457221
	LMWPE	2975	0.0478807
	LMWPE	2974	0.0502355
	LMWPE	2973	0.0527865
	LMWPE	2972	0.05573
	LMWPE	2971	0.0586735
	LMWPE	2970	0.0620094
	LMWPE	2969	0.0655416
	LMWPE	2968	0.0694662
	LMWPE	2967	0.0735871
	LMWPE	2966	0.077708
	LMWPE	2965	0.0820251
	LMWPE	2964	0.086146
	LMWPE	2963	0.0902669
	LMWPE	2962	0.0939953
	LMWPE	2961	0.0977237
	LMWPE	2960	0.10106
	LMWPE	2959	0.104003
	LMWPE	2958	0.10675
	LMWPE	2957	0.108909
	LMWPE	2956	0.110675
	LMWPE	2955	0.111852
	LMWPE	2954	0.112637
	LMWPE	2953	0.112834
	LMWPE	2952	0.112834
	LMWPE	2951	0.112637
	LMWPE	2950	0.112834
	LMWPE	2949	0.113226
	LMWPE	2948	0.1146
	LMWPE	2947	0.116954
	LMWPE	2946	0.12029
	LMWPE	2945	0.125
	LMWPE	2944	0.131083
	LMWPE	2943	0.138148
	LMWPE	2942	0.146586
	LMWPE	2941	0.156005
	LMWPE	2940	0.166797
	LMWPE	2939	0.178768
	LMWPE	2938	0.191719
	LMWPE	2937	0.206044
	LMWPE	2936	0.22135
	LMWPE	2935	0.23803
	LMWPE	2934	0.255887
	LMWPE	2933	0.274922
	LMWPE	2932	0.295133
	LMWPE	2931	0.317111
	LMWPE	2930	0.340659
	LMWPE	2929	0.36617
	LMWPE	2928	0.393838
	LMWPE	2927	0.424647
	LMWPE	2926	0.458595
	LMWPE	2925	0.496664
	LMWPE	2924	0.539639
	LMWPE	2923	0.587912
	LMWPE	2922	0.642268
	LMWPE	2921	0.702316
	LMWPE	2920	0.76668
	LMWPE	2919	0.833203
	LMWPE	2918	0.896782
	LMWPE	2917	0.950549
	LMWPE	2916	0.986852
	LMWPE	2915	1
	LMWPE	2914	0.988226
	LMWPE	2913	0.95467
	LMWPE	2912	0.906593
	LMWPE	2911	0.85106
	LMWPE	2910	0.794545
	LMWPE	2909	0.740581
	LMWPE	2908	0.691523
	LMWPE	2907	0.648352
	LMWPE	2906	0.610675
	LMWPE	2905	0.5781
	LMWPE	2904	0.550235
	LMWPE	2903	0.525903
	LMWPE	2902	0.50471
	LMWPE	2901	0.486068
	LMWPE	2900	0.469192
	LMWPE	2899	0.453885
	LMWPE	2898	0.43956
	LMWPE	2897	0.42602
	LMWPE	2896	0.412873
	LMWPE	2895	0.400314
	LMWPE	2894	0.387951
	LMWPE	2893	0.375589
	LMWPE	2892	0.363422
	LMWPE	2891	0.35106
	LMWPE	2890	0.338501
	LMWPE	2889	0.326334
	LMWPE	2888	0.314168
	LMWPE	2887	0.302198
	LMWPE	2886	0.290424
	LMWPE	2885	0.278846
	LMWPE	2884	0.267661
	LMWPE	2883	0.256672
	LMWPE	2882	0.246075
	LMWPE	2881	0.235871
	LMWPE	2880	0.226256
	LMWPE	2879	0.217425
	LMWPE	2878	0.20938
	LMWPE	2877	0.202512
	LMWPE	2876	0.196625
	LMWPE	2875	0.191915
	LMWPE	2874	0.187991
	LMWPE	2873	0.185047
	LMWPE	2872	0.182692
	LMWPE	2871	0.180926
	LMWPE	2870	0.179356
	LMWPE	2869	0.178375
	LMWPE	2868	0.178375
	LMWPE	2867	0.179356
	LMWPE	2866	0.181907
	LMWPE	2865	0.186224
	LMWPE	2864	0.1927
	LMWPE	2863	0.201531
	LMWPE	2862	0.212716
	LMWPE	2861	0.226648
	LMWPE	2860	0.243524
	LMWPE	2859	0.263736
	LMWPE	2858	0.288069
	LMWPE	2857	0.317111
	LMWPE	2856	0.352433
	LMWPE	2855	0.395604
	LMWPE	2854	0.44898
	LMWPE	2853	0.514129
	LMWPE	2852	0.591444
	LMWPE	2851	0.67759
	LMWPE	2850	0.764325
	LMWPE	2849	0.836931
	LMWPE	2848	0.879121
	LMWPE	2847	0.880102
	LMWPE	2846	0.841641
	LMWPE	2845	0.775314
	LMWPE	2844	0.69584
	LMWPE	2843	0.615188
	LMWPE	2842	0.540031
	LMWPE	2841	0.473705
	LMWPE	2840	0.416601
	LMWPE	2839	0.368524
	LMWPE	2838	0.3281
	LMWPE	2837	0.294545
	LMWPE	2836	0.266484
	LMWPE	2835	0.243132
	LMWPE	2834	0.223116
	LMWPE	2833	0.206436
	LMWPE	2832	0.191915
	LMWPE	2831	0.179553
	LMWPE	2830	0.168564
	LMWPE	2829	0.159144
	LMWPE	2828	0.150706
	LMWPE	2827	0.143053
	LMWPE	2826	0.136381
	LMWPE	2825	0.130102
	LMWPE	2824	0.124608
	LMWPE	2823	0.119505
	LMWPE	2822	0.114992
	LMWPE	2821	0.110871
	LMWPE	2820	0.106947
	LMWPE	2819	0.103414
	LMWPE	2818	0.100078
	LMWPE	2817	0.0969388
	LMWPE	2816	0.0939953
	LMWPE	2815	0.091248
	LMWPE	2814	0.088697
	LMWPE	2813	0.0863422
	LMWPE	2812	0.0839874
	LMWPE	2811	0.0818289
	LMWPE	2810	0.0798666
	LMWPE	2809	0.0779042
	LMWPE	2808	0.0761381
	LMWPE	2807	0.0743721
	LMWPE	2806	0.0728022
	LMWPE	2805	0.0712323
	LMWPE	2804	0.0698587
	LMWPE	2803	0.0682889
	LMWPE	2802	0.0669152
	LMWPE	2801	0.0657378
	LMWPE	2800	0.0643642
	LMWPE	2799	0.063383
	LMWPE	2798	0.0622057
	LMWPE	2797	0.0610283
	LMWPE	2796	0.0598509
	LMWPE	2795	0.0586735
	LMWPE	2794	0.0574961
	LMWPE	2793	0.0563187
	LMWPE	2792	0.0553375
	LMWPE	2791	0.0543564
	LMWPE	2790	0.0533752
	LMWPE	2789	0.052394
	LMWPE	2788	0.0512166
	LMWPE	2787	0.0502355
	LMWPE	2786	0.0494505
	LMWPE	2785	0.0484694
	LMWPE	2784	0.0476845
	LMWPE	2783	0.0468995
	LMWPE	2782	0.0461146
	LMWPE	2781	0.0453297
	LMWPE	2780	0.044741
	LMWPE	2779	0.043956
	LMWPE	2778	0.0435636
	LMWPE	2777	0.0429749
	LMWPE	2776	0.0423862
	LMWPE	2775	0.0419937
	LMWPE	2774	0.041405
	LMWPE	2773	0.0410126
	LMWPE	2772	0.0404239
	LMWPE	2771	0.0400314
	LMWPE	2770	0.0396389
	LMWPE	2769	0.0392465
	LMWPE	2768	0.038854
	LMWPE	2767	0.0384615
	LMWPE	2766	0.0380691
	LMWPE	2765	0.0376766
	LMWPE	2764	0.0372841
	LMWPE	2763	0.0370879
	LMWPE	2762	0.0366954
	LMWPE	2761	0.0364992
	LMWPE	2760	0.036303
	LMWPE	2759	0.0359105
	LMWPE	2758	0.0357143
	LMWPE	2757	0.0355181
	LMWPE	2756	0.0353218
	LMWPE	2755	0.0351256
	LMWPE	2754	0.0349294
	LMWPE	2753	0.0347331
	LMWPE	2752	0.0345369
	LMWPE	2751	0.0343407
	LMWPE	2750	0.0343407
	LMWPE	2749	0.0341444
	LMWPE	2748	0.0341444
	LMWPE	2747	0.0341444
	LMWPE	2746	0.0339482
	LMWPE	2745	0.0339482
	LMWPE	2744	0.0339482
	LMWPE	2743	0.0339482
	LMWPE	2742	0.0339482
	LMWPE	2741	0.0339482
	LMWPE	2740	0.033752
	LMWPE	2739	0.033752
	LMWPE	2738	0.0335557
	LMWPE	2737	0.0335557
	LMWPE	2736	0.0335557
	LMWPE	2735	0.0333595
	LMWPE	2734	0.0333595
	LMWPE	2733	0.0333595
	LMWPE	2732	0.0333595
	LMWPE	2731	0.0331633
	LMWPE	2730	0.0331633
	LMWPE	2729	0.032967
	LMWPE	2728	0.0327708
	LMWPE	2727	0.0325746
	LMWPE	2726	0.0325746
	LMWPE	2725	0.0323783
	LMWPE	2724	0.0323783
	LMWPE	2723	0.0321821
	LMWPE	2722	0.0319859
	LMWPE	2721	0.0317896
	LMWPE	2720	0.0315934
	LMWPE	2719	0.0313972
	LMWPE	2718	0.0313972
	LMWPE	2717	0.0312009
	LMWPE	2716	0.0312009
	LMWPE	2715	0.0310047
	LMWPE	2714	0.0308085
	LMWPE	2713	0.0308085
	LMWPE	2712	0.0306122
	LMWPE	2711	0.0306122
	LMWPE	2710	0.0306122
	LMWPE	2709	0.030416
	LMWPE	2708	0.0302198
	LMWPE	2707	0.0300235
	LMWPE	2706	0.0298273
	LMWPE	2705	0.0298273
	LMWPE	2704	0.0296311
	LMWPE	2703	0.0294349
	LMWPE	2702	0.0294349
	LMWPE	2701	0.0292386
	LMWPE	2700	0.0290424
	LMWPE	2699	0.0290424
	LMWPE	2698	0.0288462
	LMWPE	2697	0.0288462
	LMWPE	2696	0.0288462
	LMWPE	2695	0.0286499
	LMWPE	2694	0.0286499
	LMWPE	2693	0.0286499
	LMWPE	2692	0.0286499
	LMWPE	2691	0.0286499
	LMWPE	2690	0.0286499
	LMWPE	2689	0.0286499
	LMWPE	2688	0.0286499
	LMWPE	2687	0.0288462
	LMWPE	2686	0.0288462
	LMWPE	2685	0.0288462
	LMWPE	2684	0.0286499
	LMWPE	2683	0.0286499
	LMWPE	2682	0.0286499
	LMWPE	2681	0.0284537
	LMWPE	2680	0.0284537
	LMWPE	2679	0.0286499
	LMWPE	2678	0.0286499
	LMWPE	2677	0.0286499
	LMWPE	2676	0.0288462
	LMWPE	2675	0.0290424
	LMWPE	2674	0.0292386
	LMWPE	2673	0.0294349
	LMWPE	2672	0.0294349
	LMWPE	2671	0.0296311
	LMWPE	2670	0.0296311
	LMWPE	2669	0.0298273
	LMWPE	2668	0.0298273
	LMWPE	2667	0.0298273
	LMWPE	2666	0.0298273
	LMWPE	2665	0.0300235
	LMWPE	2664	0.0302198
	LMWPE	2663	0.030416
	LMWPE	2662	0.0306122
	LMWPE	2661	0.0306122
	LMWPE	2660	0.0306122
	LMWPE	2659	0.0306122
	LMWPE	2658	0.030416
	LMWPE	2657	0.030416
	LMWPE	2656	0.030416
	LMWPE	2655	0.030416
	LMWPE	2654	0.0306122
	LMWPE	2653	0.0306122
	LMWPE	2652	0.0306122
	LMWPE	2651	0.0306122
	LMWPE	2650	0.030416
	LMWPE	2649	0.030416
	LMWPE	2648	0.030416
	LMWPE	2647	0.030416
	LMWPE	2646	0.030416
	LMWPE	2645	0.030416
	LMWPE	2644	0.0302198
	LMWPE	2643	0.030416
	LMWPE	2642	0.030416
	LMWPE	2641	0.030416
	LMWPE	2640	0.030416
	LMWPE	2639	0.030416
	LMWPE	2638	0.030416
	LMWPE	2637	0.030416
	LMWPE	2636	0.030416
	LMWPE	2635	0.030416
	LMWPE	2634	0.0302198
	LMWPE	2633	0.0302198
	LMWPE	2632	0.0300235
	LMWPE	2631	0.0298273
	LMWPE	2630	0.0298273
	LMWPE	2629	0.0296311
	LMWPE	2628	0.0292386
	LMWPE	2627	0.0290424
	LMWPE	2626	0.0288462
	LMWPE	2625	0.0288462
	LMWPE	2624	0.0286499
	LMWPE	2623	0.0284537
	LMWPE	2622	0.0282575
	LMWPE	2621	0.0282575
	LMWPE	2620	0.0280612
	LMWPE	2619	0.0280612
	LMWPE	2618	0.027865
	LMWPE	2617	0.0276688
	LMWPE	2616	0.0274725
	LMWPE	2615	0.0270801
	LMWPE	2614	0.0270801
	LMWPE	2613	0.0268838
	LMWPE	2612	0.0268838
	LMWPE	2611	0.0266876
	LMWPE	2610	0.0264914
	LMWPE	2609	0.0262951
	LMWPE	2608	0.0260989
	LMWPE	2607	0.0259027
	LMWPE	2606	0.0259027
	LMWPE	2605	0.0257064
	LMWPE	2604	0.0255102
	LMWPE	2603	0.025314
	LMWPE	2602	0.025314
	LMWPE	2601	0.0251177
	LMWPE	2600	0.0251177
	LMWPE	2599	0.0251177
	LMWPE	2598	0.0251177
	LMWPE	2597	0.0249215
	LMWPE	2596	0.0247253
	LMWPE	2595	0.024529
	LMWPE	2594	0.024529
	LMWPE	2593	0.0243328
	LMWPE	2592	0.0241366
	LMWPE	2591	0.0241366
	LMWPE	2590	0.0239403
	LMWPE	2589	0.0239403
	LMWPE	2588	0.0239403
	LMWPE	2587	0.0239403
	LMWPE	2586	0.0237441
	LMWPE	2585	0.0237441
	LMWPE	2584	0.0237441
	LMWPE	2583	0.0237441
	LMWPE	2582	0.0237441
	LMWPE	2581	0.0235479
	LMWPE	2580	0.0231554
	LMWPE	2579	0.0229592
	LMWPE	2578	0.022763
	LMWPE	2577	0.022763
	LMWPE	2576	0.0229592
	LMWPE	2575	0.0231554
	LMWPE	2574	0.0231554
	LMWPE	2573	0.0229592
	LMWPE	2572	0.022763
	LMWPE	2571	0.0225667
	LMWPE	2570	0.0225667
	LMWPE	2569	0.0225667
	LMWPE	2568	0.0225667
	LMWPE	2567	0.0225667
	LMWPE	2566	0.0225667
	LMWPE	2565	0.0225667
	LMWPE	2564	0.0223705
	LMWPE	2563	0.0221743
	LMWPE	2562	0.021978
	LMWPE	2561	0.0217818
	LMWPE	2560	0.0215856
	LMWPE	2559	0.0215856
	LMWPE	2558	0.0215856
	LMWPE	2557	0.0215856
	LMWPE	2556	0.0213893
	LMWPE	2555	0.0211931
	LMWPE	2554	0.0209969
	LMWPE	2553	0.0209969
	LMWPE	2552	0.0209969
	LMWPE	2551	0.0209969
	LMWPE	2550	0.0209969
	LMWPE	2549	0.0209969
	LMWPE	2548	0.0209969
	LMWPE	2547	0.0209969
	LMWPE	2546	0.0208006
	LMWPE	2545	0.0208006
	LMWPE	2544	0.0208006
	LMWPE	2543	0.0208006
	LMWPE	2542	0.0209969
	LMWPE	2541	0.0209969
	LMWPE	2540	0.0208006
	LMWPE	2539	0.0208006
	LMWPE	2538	0.0204082
	LMWPE	2537	0.0202119
	LMWPE	2536	0.0200157
	LMWPE	2535	0.0200157
	LMWPE	2534	0.0200157
	LMWPE	2533	0.0200157
	LMWPE	2532	0.0204082
	LMWPE	2531	0.0206044
	LMWPE	2530	0.0206044
	LMWPE	2529	0.0206044
	LMWPE	2528	0.0206044
	LMWPE	2527	0.0204082
	LMWPE	2526	0.0202119
	LMWPE	2525	0.0200157
	LMWPE	2524	0.0200157
	LMWPE	2523	0.0202119
	LMWPE	2522	0.0202119
	LMWPE	2521	0.0202119
	LMWPE	2520	0.0202119
	LMWPE	2519	0.0200157
	LMWPE	2518	0.0196232
	LMWPE	2517	0.019427
	LMWPE	2516	0.0192308
	LMWPE	2515	0.0192308
	LMWPE	2514	0.019427
	LMWPE	2513	0.019427
	LMWPE	2512	0.0196232
	LMWPE	2511	0.019427
	LMWPE	2510	0.019427
	LMWPE	2509	0.019427
	LMWPE	2508	0.019427
	LMWPE	2507	0.019427
	LMWPE	2506	0.019427
	LMWPE	2505	0.019427
	LMWPE	2504	0.019427
	LMWPE	2503	0.019427
	LMWPE	2502	0.019427
	LMWPE	2501	0.019427
	LMWPE	2500	0.019427
	LMWPE	2499	0.019427
	LMWPE	2498	0.0192308
	LMWPE	2497	0.0192308
	LMWPE	2496	0.0192308
	LMWPE	2495	0.0190345
	LMWPE	2494	0.0192308
	LMWPE	2493	0.0192308
	LMWPE	2492	0.0192308
	LMWPE	2491	0.0192308
	LMWPE	2490	0.0190345
	LMWPE	2489	0.0188383
	LMWPE	2488	0.0188383
	LMWPE	2487	0.0190345
	LMWPE	2486	0.0190345
	LMWPE	2485	0.0188383
	LMWPE	2484	0.0188383
	LMWPE	2483	0.0186421
	LMWPE	2482	0.0184458
	LMWPE	2481	0.0184458
	LMWPE	2480	0.0186421
	LMWPE	2479	0.0186421
	LMWPE	2478	0.0188383
	LMWPE	2477	0.0188383
	LMWPE	2476	0.0188383
	LMWPE	2475	0.0188383
	LMWPE	2474	0.0188383
	LMWPE	2473	0.0190345
	LMWPE	2472	0.0190345
	LMWPE	2471	0.0188383
	LMWPE	2470	0.0186421
	LMWPE	2469	0.0184458
	LMWPE	2468	0.0182496
	LMWPE	2467	0.0182496
	LMWPE	2466	0.0182496
	LMWPE	2465	0.0182496
	LMWPE	2464	0.0182496
	LMWPE	2463	0.0182496
	LMWPE	2462	0.0182496
	LMWPE	2461	0.0182496
	LMWPE	2460	0.0182496
	LMWPE	2459	0.0182496
	LMWPE	2458	0.0182496
	LMWPE	2457	0.0182496
	LMWPE	2456	0.0182496
	LMWPE	2455	0.0182496
	LMWPE	2454	0.0184458
	LMWPE	2453	0.0182496
	LMWPE	2452	0.0182496
	LMWPE	2451	0.0180534
	LMWPE	2450	0.0180534
	LMWPE	2449	0.0180534
	LMWPE	2448	0.0184458
	LMWPE	2447	0.0186421
	LMWPE	2446	0.0188383
	LMWPE	2445	0.0188383
	LMWPE	2444	0.0188383
	LMWPE	2443	0.0186421
	LMWPE	2442	0.0184458
	LMWPE	2441	0.0184458
	LMWPE	2440	0.0184458
	LMWPE	2439	0.0184458
	LMWPE	2438	0.0184458
	LMWPE	2437	0.0184458
	LMWPE	2436	0.0182496
	LMWPE	2435	0.0182496
	LMWPE	2434	0.0180534
	LMWPE	2433	0.0180534
	LMWPE	2432	0.0182496
	LMWPE	2431	0.0182496
	LMWPE	2430	0.0184458
	LMWPE	2429	0.0184458
	LMWPE	2428	0.0184458
	LMWPE	2427	0.0184458
	LMWPE	2426	0.0182496
	LMWPE	2425	0.0180534
	LMWPE	2424	0.0180534
	LMWPE	2423	0.0182496
	LMWPE	2422	0.0184458
	LMWPE	2421	0.0184458
	LMWPE	2420	0.0186421
	LMWPE	2419	0.0184458
	LMWPE	2418	0.0184458
	LMWPE	2417	0.0184458
	LMWPE	2416	0.0184458
	LMWPE	2415	0.0184458
	LMWPE	2414	0.0184458
	LMWPE	2413	0.0184458
	LMWPE	2412	0.0184458
	LMWPE	2411	0.0186421
	LMWPE	2410	0.0186421
	LMWPE	2409	0.0186421
	LMWPE	2408	0.0184458
	LMWPE	2407	0.0182496
	LMWPE	2406	0.0178571
	LMWPE	2405	0.0176609
	LMWPE	2404	0.0174647
	LMWPE	2403	0.0172684
	LMWPE	2402	0.0172684
	LMWPE	2401	0.0174647
	LMWPE	2400	0.0174647
	LMWPE	2399	0.0176609
	LMWPE	2398	0.0176609
	LMWPE	2397	0.0176609
	LMWPE	2396	0.0176609
	LMWPE	2395	0.0176609
	LMWPE	2394	0.0178571
	LMWPE	2393	0.0178571
	LMWPE	2392	0.0178571
	LMWPE	2391	0.0176609
	LMWPE	2390	0.0176609
	LMWPE	2389	0.0178571
	LMWPE	2388	0.0178571
	LMWPE	2387	0.0178571
	LMWPE	2386	0.0178571
	LMWPE	2385	0.0178571
	LMWPE	2384	0.0178571
	LMWPE	2383	0.0178571
	LMWPE	2382	0.0178571
	LMWPE	2381	0.0178571
	LMWPE	2380	0.0180534
	LMWPE	2379	0.0180534
	LMWPE	2378	0.0182496
	LMWPE	2377	0.0184458
	LMWPE	2376	0.0184458
	LMWPE	2375	0.0182496
	LMWPE	2374	0.0180534
	LMWPE	2373	0.0176609
	LMWPE	2372	0.0176609
	LMWPE	2371	0.0176609
	LMWPE	2370	0.0178571
	LMWPE	2369	0.0180534
	LMWPE	2368	0.0182496
	LMWPE	2367	0.0184458
	LMWPE	2366	0.0186421
	LMWPE	2365	0.0186421
	LMWPE	2364	0.0188383
	LMWPE	2363	0.0188383
	LMWPE	2362	0.0188383
	LMWPE	2361	0.0190345
	LMWPE	2360	0.0190345
	LMWPE	2359	0.0190345
	LMWPE	2358	0.0190345
	LMWPE	2357	0.0190345
	LMWPE	2356	0.0190345
	LMWPE	2355	0.0192308
	LMWPE	2354	0.0192308
	LMWPE	2353	0.019427
	LMWPE	2352	0.0196232
	LMWPE	2351	0.0198195
	LMWPE	2350	0.0196232
	LMWPE	2349	0.0196232
	LMWPE	2348	0.0198195
	LMWPE	2347	0.0202119
	LMWPE	2346	0.0208006
	LMWPE	2345	0.0211931
	LMWPE	2344	0.0213893
	LMWPE	2343	0.0211931
	LMWPE	2342	0.0208006
	LMWPE	2341	0.0206044
	LMWPE	2340	0.0206044
	LMWPE	2339	0.0208006
	LMWPE	2338	0.0208006
	LMWPE	2337	0.0208006
	LMWPE	2336	0.0208006
	LMWPE	2335	0.0208006
	LMWPE	2334	0.0209969
	LMWPE	2333	0.0211931
	LMWPE	2332	0.0211931
	LMWPE	2331	0.0211931
	LMWPE	2330	0.0209969
	LMWPE	2329	0.0209969
	LMWPE	2328	0.0209969
	LMWPE	2327	0.0211931
	LMWPE	2326	0.0217818
	LMWPE	2325	0.0223705
	LMWPE	2324	0.0231554
	LMWPE	2323	0.0233516
	LMWPE	2322	0.0233516
	LMWPE	2321	0.0229592
	LMWPE	2320	0.0225667
	LMWPE	2319	0.0221743
	LMWPE	2318	0.0217818
	LMWPE	2317	0.0215856
	LMWPE	2316	0.0213893
	LMWPE	2315	0.0211931
	LMWPE	2314	0.0211931
	LMWPE	2313	0.0209969
	LMWPE	2312	0.0209969
	LMWPE	2311	0.0209969
	LMWPE	2310	0.0209969
	LMWPE	2309	0.0209969
	LMWPE	2308	0.0208006
	LMWPE	2307	0.0206044
	LMWPE	2306	0.0206044
	LMWPE	2305	0.0206044
	LMWPE	2304	0.0206044
	LMWPE	2303	0.0206044
	LMWPE	2302	0.0206044
	LMWPE	2301	0.0206044
	LMWPE	2300	0.0204082
	LMWPE	2299	0.0204082
	LMWPE	2298	0.0204082
	LMWPE	2297	0.0206044
	LMWPE	2296	0.0208006
	LMWPE	2295	0.0206044
	LMWPE	2294	0.0206044
	LMWPE	2293	0.0206044
	LMWPE	2292	0.0208006
	LMWPE	2291	0.0211931
	LMWPE	2290	0.0213893
	LMWPE	2289	0.0213893
	LMWPE	2288	0.0215856
	LMWPE	2287	0.0213893
	LMWPE	2286	0.0211931
	LMWPE	2285	0.0209969
	LMWPE	2284	0.0209969
	LMWPE	2283	0.0209969
	LMWPE	2282	0.0208006
	LMWPE	2281	0.0204082
	LMWPE	2280	0.0202119
	LMWPE	2279	0.0200157
	LMWPE	2278	0.0200157
	LMWPE	2277	0.0202119
	LMWPE	2276	0.0202119
	LMWPE	2275	0.0200157
	LMWPE	2274	0.0198195
	LMWPE	2273	0.019427
	LMWPE	2272	0.0190345
	LMWPE	2271	0.0186421
	LMWPE	2270	0.0184458
	LMWPE	2269	0.0182496
	LMWPE	2268	0.0182496
	LMWPE	2267	0.0186421
	LMWPE	2266	0.0188383
	LMWPE	2265	0.0190345
	LMWPE	2264	0.0192308
	LMWPE	2263	0.0190345
	LMWPE	2262	0.0190345
	LMWPE	2261	0.0188383
	LMWPE	2260	0.0188383
	LMWPE	2259	0.0186421
	LMWPE	2258	0.0186421
	LMWPE	2257	0.0186421
	LMWPE	2256	0.0184458
	LMWPE	2255	0.0184458
	LMWPE	2254	0.0182496
	LMWPE	2253	0.0182496
	LMWPE	2252	0.0182496
	LMWPE	2251	0.0180534
	LMWPE	2250	0.0178571
	LMWPE	2249	0.0178571
	LMWPE	2248	0.0180534
	LMWPE	2247	0.0182496
	LMWPE	2246	0.0184458
	LMWPE	2245	0.0188383
	LMWPE	2244	0.019427
	LMWPE	2243	0.0200157
	LMWPE	2242	0.0200157
	LMWPE	2241	0.019427
	LMWPE	2240	0.0186421
	LMWPE	2239	0.0180534
	LMWPE	2238	0.0180534
	LMWPE	2237	0.0180534
	LMWPE	2236	0.0184458
	LMWPE	2235	0.0186421
	LMWPE	2234	0.0188383
	LMWPE	2233	0.0186421
	LMWPE	2232	0.0184458
	LMWPE	2231	0.0182496
	LMWPE	2230	0.0182496
	LMWPE	2229	0.0180534
	LMWPE	2228	0.0178571
	LMWPE	2227	0.0174647
	LMWPE	2226	0.0172684
	LMWPE	2225	0.0172684
	LMWPE	2224	0.0176609
	LMWPE	2223	0.0180534
	LMWPE	2222	0.0180534
	LMWPE	2221	0.0176609
	LMWPE	2220	0.0170722
	LMWPE	2219	0.0164835
	LMWPE	2218	0.0162873
	LMWPE	2217	0.0164835
	LMWPE	2216	0.0170722
	LMWPE	2215	0.0176609
	LMWPE	2214	0.0180534
	LMWPE	2213	0.0184458
	LMWPE	2212	0.0186421
	LMWPE	2211	0.0186421
	LMWPE	2210	0.0186421
	LMWPE	2209	0.0182496
	LMWPE	2208	0.0178571
	LMWPE	2207	0.0178571
	LMWPE	2206	0.0180534
	LMWPE	2205	0.0180534
	LMWPE	2204	0.0178571
	LMWPE	2203	0.0176609
	LMWPE	2202	0.0176609
	LMWPE	2201	0.0178571
	LMWPE	2200	0.0182496
	LMWPE	2199	0.0188383
	LMWPE	2198	0.0196232
	LMWPE	2197	0.0198195
	LMWPE	2196	0.019427
	LMWPE	2195	0.0190345
	LMWPE	2194	0.0186421
	LMWPE	2193	0.0182496
	LMWPE	2192	0.0180534
	LMWPE	2191	0.0178571
	LMWPE	2190	0.0178571
	LMWPE	2189	0.0180534
	LMWPE	2188	0.0186421
	LMWPE	2187	0.0188383
	LMWPE	2186	0.0188383
	LMWPE	2185	0.0184458
	LMWPE	2184	0.0178571
	LMWPE	2183	0.0176609
	LMWPE	2182	0.0176609
	LMWPE	2181	0.0180534
	LMWPE	2180	0.0182496
	LMWPE	2179	0.0182496
	LMWPE	2178	0.0178571
	LMWPE	2177	0.0170722
	LMWPE	2176	0.0166797
	LMWPE	2175	0.016876
	LMWPE	2174	0.0174647
	LMWPE	2173	0.0180534
	LMWPE	2172	0.0182496
	LMWPE	2171	0.0182496
	LMWPE	2170	0.0186421
	LMWPE	2169	0.019427
	LMWPE	2168	0.0202119
	LMWPE	2167	0.0209969
	LMWPE	2166	0.0215856
	LMWPE	2165	0.0221743
	LMWPE	2164	0.022763
	LMWPE	2163	0.0231554
	LMWPE	2162	0.0223705
	LMWPE	2161	0.0196232
	LMWPE	2160	0.0156986
	LMWPE	2159	0.0119702
	LMWPE	2158	0.00961538
	LMWPE	2157	0.00902669
	LMWPE	2156	0.00961538
	LMWPE	2155	0.0107928
	LMWPE	2154	0.0117739
	LMWPE	2153	0.0123626
	LMWPE	2152	0.0123626
	LMWPE	2151	0.0123626
	LMWPE	2150	0.0123626
	LMWPE	2149	0.0129513
	LMWPE	2148	0.01354
	LMWPE	2147	0.0139325
	LMWPE	2146	0.0145212
	LMWPE	2145	0.0149137
	LMWPE	2144	0.0151099
	LMWPE	2143	0.0153061
	LMWPE	2142	0.0155024
	LMWPE	2141	0.0158948
	LMWPE	2140	0.0162873
	LMWPE	2139	0.0160911
	LMWPE	2138	0.0156986
	LMWPE	2137	0.0149137
	LMWPE	2136	0.0141287
	LMWPE	2135	0.01354
	LMWPE	2134	0.0129513
	LMWPE	2133	0.0127551
	LMWPE	2132	0.0129513
	LMWPE	2131	0.0133438
	LMWPE	2130	0.0139325
	LMWPE	2129	0.0145212
	LMWPE	2128	0.0147174
	LMWPE	2127	0.0149137
	LMWPE	2126	0.0149137
	LMWPE	2125	0.0149137
	LMWPE	2124	0.0151099
	LMWPE	2123	0.0153061
	LMWPE	2122	0.0153061
	LMWPE	2121	0.0153061
	LMWPE	2120	0.0153061
	LMWPE	2119	0.0153061
	LMWPE	2118	0.0155024
	LMWPE	2117	0.0158948
	LMWPE	2116	0.0162873
	LMWPE	2115	0.0166797
	LMWPE	2114	0.0170722
	LMWPE	2113	0.0172684
	LMWPE	2112	0.0172684
	LMWPE	2111	0.0170722
	LMWPE	2110	0.016876
	LMWPE	2109	0.0164835
	LMWPE	2108	0.0164835
	LMWPE	2107	0.0164835
	LMWPE	2106	0.0164835
	LMWPE	2105	0.0166797
	LMWPE	2104	0.0166797
	LMWPE	2103	0.0166797
	LMWPE	2102	0.0166797
	LMWPE	2101	0.0166797
	LMWPE	2100	0.0170722
	LMWPE	2099	0.0174647
	LMWPE	2098	0.0178571
	LMWPE	2097	0.0178571
	LMWPE	2096	0.0176609
	LMWPE	2095	0.0170722
	LMWPE	2094	0.0164835
	LMWPE	2093	0.0162873
	LMWPE	2092	0.0164835
	LMWPE	2091	0.0170722
	LMWPE	2090	0.0172684
	LMWPE	2089	0.0174647
	LMWPE	2088	0.0172684
	LMWPE	2087	0.0170722
	LMWPE	2086	0.0170722
	LMWPE	2085	0.0172684
	LMWPE	2084	0.0176609
	LMWPE	2083	0.0182496
	LMWPE	2082	0.0184458
	LMWPE	2081	0.0186421
	LMWPE	2080	0.0186421
	LMWPE	2079	0.0186421
	LMWPE	2078	0.0184458
	LMWPE	2077	0.0180534
	LMWPE	2076	0.0178571
	LMWPE	2075	0.0178571
	LMWPE	2074	0.0178571
	LMWPE	2073	0.0178571
	LMWPE	2072	0.0178571
	LMWPE	2071	0.0178571
	LMWPE	2070	0.0178571
	LMWPE	2069	0.0178571
	LMWPE	2068	0.0176609
	LMWPE	2067	0.0174647
	LMWPE	2066	0.0176609
	LMWPE	2065	0.0178571
	LMWPE	2064	0.0182496
	LMWPE	2063	0.0184458
	LMWPE	2062	0.0188383
	LMWPE	2061	0.0190345
	LMWPE	2060	0.0188383
	LMWPE	2059	0.0186421
	LMWPE	2058	0.0186421
	LMWPE	2057	0.0186421
	LMWPE	2056	0.0188383
	LMWPE	2055	0.0190345
	LMWPE	2054	0.0192308
	LMWPE	2053	0.0192308
	LMWPE	2052	0.019427
	LMWPE	2051	0.0196232
	LMWPE	2050	0.0198195
	LMWPE	2049	0.0198195
	LMWPE	2048	0.0192308
	LMWPE	2047	0.0184458
	LMWPE	2046	0.0178571
	LMWPE	2045	0.0176609
	LMWPE	2044	0.0180534
	LMWPE	2043	0.0188383
	LMWPE	2042	0.0196232
	LMWPE	2041	0.0202119
	LMWPE	2040	0.0202119
	LMWPE	2039	0.0200157
	LMWPE	2038	0.0196232
	LMWPE	2037	0.019427
	LMWPE	2036	0.0190345
	LMWPE	2035	0.0184458
	LMWPE	2034	0.0170722
	LMWPE	2033	0.0155024
	LMWPE	2032	0.0145212
	LMWPE	2031	0.0147174
	LMWPE	2030	0.0155024
	LMWPE	2029	0.0166797
	LMWPE	2028	0.0178571
	LMWPE	2027	0.0184458
	LMWPE	2026	0.0184458
	LMWPE	2025	0.0180534
	LMWPE	2024	0.0174647
	LMWPE	2023	0.0172684
	LMWPE	2022	0.0172684
	LMWPE	2021	0.0174647
	LMWPE	2020	0.0182496
	LMWPE	2019	0.0190345
	LMWPE	2018	0.019427
	LMWPE	2017	0.0192308
	LMWPE	2016	0.0186421
	LMWPE	2015	0.0178571
	LMWPE	2014	0.0174647
	LMWPE	2013	0.0174647
	LMWPE	2012	0.0174647
	LMWPE	2011	0.0176609
	LMWPE	2010	0.0178571
	LMWPE	2009	0.0176609
	LMWPE	2008	0.0174647
	LMWPE	2007	0.016876
	LMWPE	2006	0.0158948
	LMWPE	2005	0.0147174
	LMWPE	2004	0.01354
	LMWPE	2003	0.0129513
[truncated: 2,352 more rows]

## Sheet: Table S2C
Source data for Fig. 3C
	Sample	PPM	Intensity
	LMWPE	-3.85986	0.350828
	LMWPE	-3.85956	0.350828
	LMWPE	-3.85925	0.350828
	LMWPE	-3.85894	0.350828
	LMWPE	-3.85864	0.350828
	LMWPE	-3.85833	0.350828
	LMWPE	-3.85803	0.350828
	LMWPE	-3.85772	0.350798
	LMWPE	-3.85742	0.0765652
	LMWPE	-3.85711	-0.197668
	LMWPE	-3.85681	-0.471901
	LMWPE	-3.8565	-0.746081
	LMWPE	-3.85619	-0.698799
	LMWPE	-3.85589	-0.651517
	LMWPE	-3.85558	-0.604236
	LMWPE	-3.85528	-0.556829
	LMWPE	-3.85497	0.0389195
	LMWPE	-3.85467	0.634432
	LMWPE	-3.85436	0.322374
	LMWPE	-3.85406	0.0103315
	LMWPE	-3.85375	-0.244989
	LMWPE	-3.85344	-0.500019
	LMWPE	-3.85314	0.152467
	LMWPE	-3.85283	0.80445
	LMWPE	-3.85253	0.0243038
	LMWPE	-3.85222	-0.755496
	LMWPE	-3.85192	-0.627836
	LMWPE	-3.85161	-0.500008
	LMWPE	-3.85131	0.034274
	LMWPE	-3.851	0.568155
	LMWPE	-3.85069	0.19463
	LMWPE	-3.85039	-0.178607
	LMWPE	-3.85008	0.0572102
	LMWPE	-3.84978	0.292799
	LMWPE	-3.84947	0.0747126
	LMWPE	-3.84917	-0.14347
	LMWPE	-3.84886	-0.541226
	LMWPE	-3.84856	-0.938128
	LMWPE	-3.84825	0.177126
	LMWPE	-3.84794	1.29104
	LMWPE	-3.84764	0.160423
	LMWPE	-3.84733	-0.969251
	LMWPE	-3.84703	-0.586862
	LMWPE	-3.84672	-0.204149
	LMWPE	-3.84642	0.669969
	LMWPE	-3.84611	1.54263
	LMWPE	-3.84581	0.298537
	LMWPE	-3.8455	-0.944534
	LMWPE	-3.84519	-0.758363
	LMWPE	-3.84489	-0.571513
	LMWPE	-3.84458	0.522464
	LMWPE	-3.84428	1.61518
	LMWPE	-3.84397	1.08267
	LMWPE	-3.84367	0.550158
	LMWPE	-3.84336	0.0176496
	LMWPE	-3.84305	-0.514403
	LMWPE	-3.84275	-0.503173
	LMWPE	-3.84244	-0.491944
	LMWPE	-3.84214	-0.480714
	LMWPE	-3.84183	-0.469426
	LMWPE	-3.84153	-0.392002
	LMWPE	-3.84122	-0.314156
	LMWPE	-3.84092	0.217171
	LMWPE	-3.84061	0.748162
	LMWPE	-3.8403	0.930788
	LMWPE	-3.84	1.11251
	LMWPE	-3.83969	0.387331
	LMWPE	-3.83939	-0.337145
	LMWPE	-3.83908	-0.372015
	LMWPE	-3.83878	-0.406407
	LMWPE	-3.83847	0.012626
	LMWPE	-3.83817	0.430727
	LMWPE	-3.83786	-0.0107652
	LMWPE	-3.83755	-0.451751
	LMWPE	-3.83725	-0.43934
	LMWPE	-3.83694	-0.425954
	LMWPE	-3.83664	0.437526
	LMWPE	-3.83633	1.29923
	LMWPE	-3.83603	0.649697
	LMWPE	-3.83572	0.00103844
	LMWPE	-3.83542	0.0749159
	LMWPE	-3.83511	0.148793
	LMWPE	-3.8348	0.222671
	LMWPE	-3.8345	0.295746
	LMWPE	-3.83419	-0.26395
	LMWPE	-3.83389	-0.823057
	LMWPE	-3.83358	-0.92885
	LMWPE	-3.83328	-1.03331
	LMWPE	-3.83297	-0.136735
	LMWPE	-3.83267	0.75861
	LMWPE	-3.83236	0.747381
	LMWPE	-3.83205	0.735849
	LMWPE	-3.83175	0.507124
	LMWPE	-3.83144	0.277755
	LMWPE	-3.83114	-0.404872
	LMWPE	-3.83083	-1.08544
	LMWPE	-3.83053	-0.344297
	LMWPE	-3.83022	0.396169
	LMWPE	-3.82992	0.683405
	LMWPE	-3.82961	0.968955
	LMWPE	-3.8293	0.140345
	LMWPE	-3.829	-0.686865
	LMWPE	-3.82869	-0.607669
	LMWPE	-3.82839	-0.528725
	LMWPE	-3.82808	-0.610285
	LMWPE	-3.82778	-0.691846
	LMWPE	-3.82747	-0.773407
	LMWPE	-3.82717	-0.853115
	LMWPE	-3.82686	0.200082
	LMWPE	-3.82655	1.25076
	LMWPE	-3.82625	0.79095
	LMWPE	-3.82594	0.331617
	LMWPE	-3.82564	0.155493
	LMWPE	-3.82533	-0.0206308
	LMWPE	-3.82503	-0.196755
	LMWPE	-3.82472	-0.372381
	LMWPE	-3.82442	-0.264815
	LMWPE	-3.82411	-0.15725
	LMWPE	-3.8238	-0.049684
	LMWPE	-3.8235	0.0579417
	LMWPE	-3.82319	0.198604
	LMWPE	-3.82289	0.339267
	LMWPE	-3.82258	0.47993
	LMWPE	-3.82228	0.620273
	LMWPE	-3.82197	0.590722
	LMWPE	-3.82167	0.559439
	LMWPE	-3.82136	-0.377918
	LMWPE	-3.82105	-1.31301
	LMWPE	-3.82075	-1.0837
	LMWPE	-3.82044	-0.854383
	LMWPE	-3.82014	-0.625067
	LMWPE	-3.81983	-0.395979
	LMWPE	-3.81953	-0.280138
	LMWPE	-3.81922	-0.164299
	LMWPE	-3.81892	-0.0484587
	LMWPE	-3.81861	0.0682577
	LMWPE	-3.8183	0.609632
	LMWPE	-3.818	1.14911
	LMWPE	-3.81769	0.782676
	LMWPE	-3.81739	0.416123
	LMWPE	-3.81708	-0.0070471
	LMWPE	-3.81678	-0.428264
	LMWPE	-3.81647	0.0563723
	LMWPE	-3.81616	0.540198
	LMWPE	-3.81586	0.653675
	LMWPE	-3.81555	0.765142
	LMWPE	-3.81525	-0.0291887
	LMWPE	-3.81494	-0.820614
	LMWPE	-3.81464	-0.319429
	LMWPE	-3.81433	0.180724
	LMWPE	-3.81403	0.228005
	LMWPE	-3.81372	0.275603
	LMWPE	-3.81341	0.460001
	LMWPE	-3.81311	0.64228
	LMWPE	-3.8128	-0.0811281
	LMWPE	-3.8125	-0.803217
	LMWPE	-3.81219	-0.968702
	LMWPE	-3.81189	-1.13201
	LMWPE	-3.81158	-0.389692
	LMWPE	-3.81128	0.34925
	LMWPE	-3.81097	-0.300872
	LMWPE	-3.81066	-0.948763
	LMWPE	-3.81036	-0.691078
	LMWPE	-3.81005	-0.432312
	LMWPE	-3.80975	0.260363
	LMWPE	-3.80944	0.950753
	LMWPE	-3.80914	0.735622
	LMWPE	-3.80883	0.520539
	LMWPE	-3.80853	0.32432
	LMWPE	-3.80822	0.128102
	LMWPE	-3.80791	-0.0681169
	LMWPE	-3.80761	-0.264039
	LMWPE	-3.8073	-0.346782
	LMWPE	-3.807	-0.429525
	LMWPE	-3.80669	-0.512268
	LMWPE	-3.80639	-0.592801
	LMWPE	-3.80608	0.151884
	LMWPE	-3.80578	0.894117
	LMWPE	-3.80547	0.730996
	LMWPE	-3.80516	0.569217
	LMWPE	-3.80486	0.897824
	LMWPE	-3.80455	1.22392
	LMWPE	-3.80425	0.644725
	LMWPE	-3.80394	0.0673207
	LMWPE	-3.80364	0.131151
	LMWPE	-3.80333	0.194981
	LMWPE	-3.80303	0.258811
	LMWPE	-3.80272	0.32167
	LMWPE	-3.80241	0.0450725
	LMWPE	-3.80211	-0.231525
	LMWPE	-3.8018	-0.508122
	LMWPE	-3.8015	-0.784616
	LMWPE	-3.80119	-1.02575
	LMWPE	-3.80089	-1.26243
	LMWPE	-3.80058	0.00944229
	LMWPE	-3.80028	1.27811
	LMWPE	-3.79997	1.47196
	LMWPE	-3.79966	1.66309
	LMWPE	-3.79936	0.949137
	LMWPE	-3.79905	0.23497
	LMWPE	-3.79875	-0.549904
	LMWPE	-3.79844	-1.33014
	LMWPE	-3.79814	-0.602001
	LMWPE	-3.79783	0.123147
	LMWPE	-3.79753	-0.113261
	LMWPE	-3.79722	-0.349668
	LMWPE	-3.79691	-0.586076
	LMWPE	-3.79661	-0.820244
	LMWPE	-3.7963	-0.347428
	LMWPE	-3.796	0.122492
	LMWPE	-3.79569	-0.312498
	LMWPE	-3.79539	-0.745419
	LMWPE	-3.79508	-0.53738
	LMWPE	-3.79478	-0.32934
	LMWPE	-3.79447	-0.121302
	LMWPE	-3.79416	0.0886375
	LMWPE	-3.79386	0.875876
	LMWPE	-3.79355	1.6581
	LMWPE	-3.79325	0.932332
	LMWPE	-3.79294	0.207002
	LMWPE	-3.79264	-0.386382
	LMWPE	-3.79233	-0.976704
	LMWPE	-3.79203	-0.662282
	LMWPE	-3.79172	-0.346546
	LMWPE	-3.79141	0.353812
	LMWPE	-3.79111	1.04898
	LMWPE	-3.7908	0.236324
	LMWPE	-3.7905	-0.57338
	LMWPE	-3.79019	-0.534964
	LMWPE	-3.78989	-0.496547
	LMWPE	-3.78958	-0.458131
	LMWPE	-3.78927	-0.418215
	LMWPE	-3.78897	0.0457356
	LMWPE	-3.78866	0.506459
	LMWPE	-3.78836	0.0626027
	LMWPE	-3.78805	-0.378201
	LMWPE	-3.78775	0.0290109
	LMWPE	-3.78744	0.434582
	LMWPE	-3.78714	0.387892
	LMWPE	-3.78683	0.342591
	LMWPE	-3.78652	0.677109
	LMWPE	-3.78622	1.00996
	LMWPE	-3.78591	0.890571
	LMWPE	-3.78561	0.768835
	LMWPE	-3.7853	0.0158762
	LMWPE	-3.785	-0.733689
	LMWPE	-3.78469	-0.578842
	LMWPE	-3.78439	-0.425545
	LMWPE	-3.78408	-0.682048
	LMWPE	-3.78377	-0.936826
	LMWPE	-3.78347	-0.739425
	LMWPE	-3.78316	-0.541011
	LMWPE	-3.78286	-0.0788331
	LMWPE	-3.78255	0.37984
	LMWPE	-3.78225	-0.0657893
	LMWPE	-3.78194	-0.510986
	LMWPE	-3.78164	-0.845503
	LMWPE	-3.78133	-1.17587
	LMWPE	-3.78102	-0.451277
	LMWPE	-3.78072	0.27152
	LMWPE	-3.78041	0.542207
	LMWPE	-3.78011	0.809881
	LMWPE	-3.7798	0.324063
	LMWPE	-3.7795	-0.15964
	LMWPE	-3.77919	-0.118268
	LMWPE	-3.77889	-0.0768967
	LMWPE	-3.77858	-0.0355257
	LMWPE	-3.77827	0.00557609
	LMWPE	-3.77797	-0.0192465
	LMWPE	-3.77766	-0.0409644
	LMWPE	-3.77736	0.690718
	LMWPE	-3.77705	1.41563
	LMWPE	-3.77675	0.510782
	LMWPE	-3.77644	-0.392178
	LMWPE	-3.77614	-0.843127
	LMWPE	-3.77583	-1.28733
	LMWPE	-3.77552	-0.130703
	LMWPE	-3.77522	1.01889
	LMWPE	-3.77491	0.511202
	LMWPE	-3.77461	0.00520671
	LMWPE	-3.7743	-0.105314
	LMWPE	-3.774	-0.212591
	LMWPE	-3.77369	0.433394
	LMWPE	-3.77339	1.07546
	LMWPE	-3.77308	0.813637
	LMWPE	-3.77277	0.551815
	LMWPE	-3.77247	0.289993
	LMWPE	-3.77216	0.0302678
	LMWPE	-3.77186	0.247172
	LMWPE	-3.77155	0.464076
	LMWPE	-3.77125	0.680981
	LMWPE	-3.77094	0.896541
	LMWPE	-3.77064	0.810843
	LMWPE	-3.77033	0.721763
	LMWPE	-3.77002	-0.12044
	LMWPE	-3.76972	-0.957472
	LMWPE	-3.76941	-0.650732
	LMWPE	-3.76911	-0.347421
	LMWPE	-3.7688	-0.797187
	LMWPE	-3.7685	-1.2416
	LMWPE	-3.76819	-0.518786
	LMWPE	-3.76789	0.199166
	LMWPE	-3.76758	-0.137124
	LMWPE	-3.76727	-0.470594
	LMWPE	-3.76697	-0.196952
	LMWPE	-3.76666	0.0745776
	LMWPE	-3.76636	-0.105683
	LMWPE	-3.76605	-0.284837
	LMWPE	-3.76575	-0.22869
	LMWPE	-3.76544	-0.172543
	LMWPE	-3.76514	-0.116396
	LMWPE	-3.76483	-0.0635927
	LMWPE	-3.76452	-0.711941
	LMWPE	-3.76422	-1.35668
	LMWPE	-3.76391	-1.24852
	LMWPE	-3.76361	-1.13455
	LMWPE	-3.7633	0.184019
	LMWPE	-3.763	1.49307
	LMWPE	-3.76269	0.844721
	LMWPE	-3.76238	0.198634
	LMWPE	-3.76208	0.0148271
	LMWPE	-3.76177	-0.16898
	LMWPE	-3.76147	-0.352787
	LMWPE	-3.76116	-0.531887
	LMWPE	-3.76086	0.239394
	LMWPE	-3.76055	1.00542
	LMWPE	-3.76025	0.717596
	LMWPE	-3.75994	0.428023
	LMWPE	-3.75963	-0.209687
	LMWPE	-3.75933	-0.839043
	LMWPE	-3.75902	0.187559
	LMWPE	-3.75872	1.2102
	LMWPE	-3.75841	1.45192
	LMWPE	-3.75811	1.68827
	LMWPE	-3.7578	0.870889
	LMWPE	-3.7575	0.0581848
	LMWPE	-3.75719	0.155703
	LMWPE	-3.75688	0.253221
	LMWPE	-3.75658	0.350739
	LMWPE	-3.75627	0.445323
	LMWPE	-3.75597	-0.0245376
	LMWPE	-3.75566	-0.494399
	LMWPE	-3.75536	-0.964259
	LMWPE	-3.75505	-1.43063
	LMWPE	-3.75475	-1.23382
	LMWPE	-3.75444	-1.03462
	LMWPE	-3.75413	-0.383909
	LMWPE	-3.75383	0.261746
	LMWPE	-3.75352	-0.0426286
	LMWPE	-3.75322	-0.342975
	LMWPE	-3.75291	0.109155
	LMWPE	-3.75261	0.559478
	LMWPE	-3.7523	0.674135
	LMWPE	-3.752	0.784718
	LMWPE	-3.75169	0.142871
	LMWPE	-3.75138	-0.496415
	LMWPE	-3.75108	-0.665447
	LMWPE	-3.75077	-0.834479
	LMWPE	-3.75047	-1.00351
	LMWPE	-3.75016	-1.16884
	LMWPE	-3.74986	-0.661743
	LMWPE	-3.74955	-0.154648
	LMWPE	-3.74925	0.352447
	LMWPE	-3.74894	0.85467
	LMWPE	-3.74863	0.482328
	LMWPE	-3.74833	0.109985
	LMWPE	-3.74802	-0.262357
	LMWPE	-3.74772	-0.629046
	LMWPE	-3.74741	0.00807277
	LMWPE	-3.74711	0.640933
	LMWPE	-3.7468	0.521547
	LMWPE	-3.7465	0.401251
	LMWPE	-3.74619	0.121107
	LMWPE	-3.74588	-0.15473
	LMWPE	-3.74558	0.321632
	LMWPE	-3.74527	0.791324
	LMWPE	-3.74497	0.102195
	LMWPE	-3.74466	-0.580841
	LMWPE	-3.74436	-0.210862
	LMWPE	-3.74405	0.156983
	LMWPE	-3.74375	0.158165
	LMWPE	-3.74344	0.159347
	LMWPE	-3.74313	0.160529
	LMWPE	-3.74283	0.15844
	LMWPE	-3.74252	-0.40007
	LMWPE	-3.74222	-0.951771
	LMWPE	-3.74191	-0.450586
	LMWPE	-3.74161	0.0515443
	LMWPE	-3.7413	0.712899
	LMWPE	-3.741	1.37035
	LMWPE	-3.74069	1.27579
	LMWPE	-3.74038	1.18291
	LMWPE	-3.74008	1.37145
	LMWPE	-3.73977	1.55604
	LMWPE	-3.73947	0.988663
	LMWPE	-3.73916	0.419913
	LMWPE	-3.73886	-0.375005
	LMWPE	-3.73855	-1.16109
	LMWPE	-3.73825	-0.593708
	LMWPE	-3.73794	-0.0311398
	LMWPE	-3.73763	-0.253951
	LMWPE	-3.73733	-0.471545
	LMWPE	-3.73702	0.0627366
	LMWPE	-3.73672	0.588234
	LMWPE	-3.73641	-0.305975
	LMWPE	-3.73611	-1.19679
	LMWPE	-3.7358	-1.63651
	LMWPE	-3.73549	-2.07117
	LMWPE	-3.73519	-1.69587
	LMWPE	-3.73488	-1.31998
	LMWPE	-3.73458	-0.94409
	LMWPE	-3.73427	-0.561622
	LMWPE	-3.73397	0.863331
	LMWPE	-3.73366	2.27457
	LMWPE	-3.73336	1.43059
	LMWPE	-3.73305	0.59254
	LMWPE	-3.73274	0.684148
	LMWPE	-3.73244	0.772868
	LMWPE	-3.73213	0.410573
	LMWPE	-3.73183	0.0455573
	LMWPE	-3.73152	-0.742272
	LMWPE	-3.73122	-1.52135
	LMWPE	-3.73091	-0.947474
	LMWPE	-3.73061	-0.375211
	LMWPE	-3.7303	-0.0519231
	LMWPE	-3.72999	0.271365
	LMWPE	-3.72969	0.594653
	LMWPE	-3.72938	0.911163
	LMWPE	-3.72908	0.194256
	LMWPE	-3.72877	-0.515718
	LMWPE	-3.72847	-0.173518
	LMWPE	-3.72816	0.167113
	LMWPE	-3.72786	0.270541
	LMWPE	-3.72755	0.37397
	LMWPE	-3.72724	0.477398
	LMWPE	-3.72694	0.581266
	LMWPE	-3.72663	0.750889
	LMWPE	-3.72633	0.920511
	LMWPE	-3.72602	1.09013
	LMWPE	-3.72572	1.25529
	LMWPE	-3.72541	0.758243
	LMWPE	-3.72511	0.261195
	LMWPE	-3.7248	-0.235852
	LMWPE	-3.72449	-0.731621
	LMWPE	-3.72419	-1.03954
	LMWPE	-3.72388	-1.34438
	LMWPE	-3.72358	-1.1984
	LMWPE	-3.72327	-1.04629
	LMWPE	-3.72297	-0.0025538
	LMWPE	-3.72266	1.03186
	LMWPE	-3.72236	0.713893
	LMWPE	-3.72205	0.394949
	LMWPE	-3.72174	-0.149971
	LMWPE	-3.72144	-0.689662
	LMWPE	-3.72113	-0.478073
	LMWPE	-3.72083	-0.26879
	LMWPE	-3.72052	-0.473282
	LMWPE	-3.72022	-0.668279
	LMWPE	-3.71991	0.488942
	LMWPE	-3.71961	1.63178
	LMWPE	-3.7193	0.651866
	LMWPE	-3.71899	-0.324852
	LMWPE	-3.71869	-0.850855
	LMWPE	-3.71838	-1.37115
	LMWPE	-3.71808	-1.17138
	LMWPE	-3.71777	-0.97484
	LMWPE	-3.71747	-1.22897
	LMWPE	-3.71716	-1.47356
	LMWPE	-3.71686	-0.470012
	LMWPE	-3.71655	0.52596
	LMWPE	-3.71624	0.470409
	LMWPE	-3.71594	0.415032
	LMWPE	-3.71563	0.302738
	LMWPE	-3.71533	0.190444
	LMWPE	-3.71502	0.0781549
	LMWPE	-3.71472	-0.0321813
	LMWPE	-3.71441	0.0446512
	LMWPE	-3.71411	0.121484
	LMWPE	-3.7138	0.198321
	LMWPE	-3.71349	0.271139
	LMWPE	-3.71319	-0.281464
	LMWPE	-3.71288	-0.830736
	LMWPE	-3.71258	-0.929437
	LMWPE	-3.71227	-1.02681
	LMWPE	-3.71197	-0.945843
	LMWPE	-3.71166	-0.857036
	LMWPE	-3.71136	0.283042
	LMWPE	-3.71105	1.41889
	LMWPE	-3.71074	1.98922
	LMWPE	-3.71044	2.54714
	LMWPE	-3.71013	1.45316
	LMWPE	-3.70983	0.364352
	LMWPE	-3.70952	-0.0393149
	LMWPE	-3.70922	-0.43729
	LMWPE	-3.70891	-0.0844518
	LMWPE	-3.7086	0.265262
	LMWPE	-3.7083	0.204387
	LMWPE	-3.70799	0.143512
	LMWPE	-3.70769	0.0826373
	LMWPE	-3.70738	0.0219783
	LMWPE	-3.70708	-0.0105281
	LMWPE	-3.70677	-0.0372508
	LMWPE	-3.70647	0.686749
	LMWPE	-3.70616	1.39914
	LMWPE	-3.70585	0.610123
	LMWPE	-3.70555	-0.17539
	LMWPE	-3.70524	-0.510499
	LMWPE	-3.70494	-0.845241
	LMWPE	-3.70463	-1.13307
	LMWPE	-3.70433	-1.41502
	LMWPE	-3.70402	-0.94634
	LMWPE	-3.70372	-0.478053
	LMWPE	-3.70341	-0.0596109
	LMWPE	-3.7031	0.358831
	LMWPE	-3.7028	0.777273
	LMWPE	-3.70249	1.18999
	LMWPE	-3.70219	0.880299
	LMWPE	-3.70188	0.570604
	LMWPE	-3.70158	0.26091
	LMWPE	-3.70127	-0.0445715
	LMWPE	-3.70097	0.177652
	LMWPE	-3.70066	0.392658
	LMWPE	-3.70035	-0.292925
	LMWPE	-3.70005	-0.969452
	LMWPE	-3.69974	-0.520277
	LMWPE	-3.69944	-0.071102
	LMWPE	-3.69913	0.378073
	LMWPE	-3.69883	0.81683
	LMWPE	-3.69852	-0.02951
	LMWPE	-3.69822	-0.868522
	LMWPE	-3.69791	-0.807056
	LMWPE	-3.6976	-0.742219
	LMWPE	-3.6973	-0.264675
	LMWPE	-3.69699	0.205486
	LMWPE	-3.69669	-0.224777
	LMWPE	-3.69638	-0.648979
	LMWPE	-3.69608	-0.33692
	LMWPE	-3.69577	-0.0248621
	LMWPE	-3.69547	0.287196
	LMWPE	-3.69516	0.590544
	LMWPE	-3.69485	-0.156505
	LMWPE	-3.69455	-0.89606
	LMWPE	-3.69424	-0.735303
	LMWPE	-3.69394	-0.573889
	LMWPE	-3.69363	-0.333935
	LMWPE	-3.69333	-0.0939809
	LMWPE	-3.69302	0.145973
	LMWPE	-3.69272	0.38419
	LMWPE	-3.69241	0.416106
	LMWPE	-3.6921	0.448021
	LMWPE	-3.6918	0.479936
	LMWPE	-3.69149	0.512049
	LMWPE	-3.69119	0.567606
	LMWPE	-3.69088	0.623161
	LMWPE	-3.69058	0.678717
	LMWPE	-3.69027	0.73155
	LMWPE	-3.68997	0.465591
	LMWPE	-3.68966	0.199632
	LMWPE	-3.68935	-0.0663266
	LMWPE	-3.68905	-0.327748
	LMWPE	-3.68874	-0.0617895
	LMWPE	-3.68844	0.196398
	LMWPE	-3.68813	-0.445449
	LMWPE	-3.68783	-1.07787
	LMWPE	-3.68752	-0.622788
	LMWPE	-3.68722	-0.158898
	LMWPE	-3.68691	1.30179
	LMWPE	-3.6866	0.962667
	LMWPE	-3.6863	0.637605
	LMWPE	-3.68599	0.319442
	LMWPE	-3.68569	0.788711
	LMWPE	-3.68538	1.25155
	LMWPE	-3.68508	0.983231
	LMWPE	-3.68477	0.706971
	LMWPE	-3.68446	-0.469158
	LMWPE	-3.68416	-1.635
	LMWPE	-3.68385	-1.63855
	LMWPE	-3.68355	-1.6341
	LMWPE	-3.68324	-0.729839
	LMWPE	-3.68294	0.156543
	LMWPE	-3.68263	-0.962849
	LMWPE	-3.68233	-2.06447
	LMWPE	-3.68202	-1.17912
	LMWPE	-3.68171	-0.29394
	LMWPE	-3.68141	0.556315
	LMWPE	-3.6811	-0.392863
	LMWPE	-3.6808	-1.32581
	LMWPE	-3.68049	-0.454119
	LMWPE	-3.68019	0.998608
	LMWPE	-3.67988	2.43332
	LMWPE	-3.67958	1.8813
	LMWPE	-3.67927	1.32593
	LMWPE	-3.67896	0.401579
	LMWPE	-3.67866	-0.515588
	LMWPE	-3.67835	-0.645613
	LMWPE	-3.67805	-0.755719
	LMWPE	-3.67774	1.29161
	LMWPE	-3.67744	1.52985
	LMWPE	-3.67713	0.681141
	LMWPE	-3.67683	-0.161945
	LMWPE	-3.67652	-0.395989
	LMWPE	-3.67621	-0.621707
	LMWPE	-3.67591	0.0520551
	LMWPE	-3.6756	0.714681
	LMWPE	-3.6753	0.178035
	LMWPE	-3.67499	-0.358611
	LMWPE	-3.67469	-0.895257
	LMWPE	-3.67438	-1.42321
	LMWPE	-3.67408	-1.02132
	LMWPE	-3.67377	-0.619423
	LMWPE	-3.67346	-0.21753
	LMWPE	-3.67316	0.184011
	LMWPE	-3.67285	0.548079
	LMWPE	-3.67255	0.903656
	LMWPE	-3.67224	0.359917
	LMWPE	-3.67194	-0.172706
	LMWPE	-3.67163	0.467959
	LMWPE	-3.67133	1.10008
	LMWPE	-3.67102	0.832937
	LMWPE	-3.67071	0.565797
	LMWPE	-3.67041	0.298655
	LMWPE	-3.6701	0.0401166
	LMWPE	-3.6698	0.680782
	LMWPE	-3.66949	1.3051
	LMWPE	-3.66919	0.225896
	LMWPE	-3.66888	-0.844649
	LMWPE	-3.66858	-1.01604
	LMWPE	-3.66827	-1.18056
	LMWPE	-3.66796	-0.63328
	LMWPE	-3.66766	-0.0859957
	LMWPE	-3.66735	0.461289
	LMWPE	-3.66705	0.999536
	LMWPE	-3.66674	0.608281
	LMWPE	-3.66644	0.217026
	LMWPE	-3.66613	-0.174229
	LMWPE	-3.66583	-0.568416
	LMWPE	-3.66552	-1.26227
	LMWPE	-3.66521	-1.94731
	LMWPE	-3.66491	-1.73336
	LMWPE	-3.6646	-1.51775
	LMWPE	-3.6643	-1.13359
	LMWPE	-3.66399	-0.758302
	LMWPE	-3.66369	-1.28195
	LMWPE	-3.66338	-1.79371
	LMWPE	-3.66308	-1.10695
	LMWPE	-3.66277	-0.420183
	LMWPE	-3.66246	0.266582
	LMWPE	-3.66216	0.947138
	LMWPE	-3.66185	1.00506
	LMWPE	-3.66155	1.06298
	LMWPE	-3.66124	1.1209
	LMWPE	-3.66094	1.17825
	LMWPE	-3.66063	1.17944
	LMWPE	-3.66033	1.17157
	LMWPE	-3.66002	0.264949
	LMWPE	-3.65971	-0.632083
	LMWPE	-3.65941	-0.578891
	LMWPE	-3.6591	-0.525699
	LMWPE	-3.6588	-0.472507
	LMWPE	-3.65849	-0.416463
	LMWPE	-3.65819	-0.0795817
	LMWPE	-3.65788	0.2573
	LMWPE	-3.65757	0.594181
	LMWPE	-3.65727	0.926662
	LMWPE	-3.65696	0.828552
	LMWPE	-3.65666	0.730443
	LMWPE	-3.65635	0.632334
	LMWPE	-3.65605	0.53307
	LMWPE	-3.65574	0.321485
	LMWPE	-3.65544	0.109899
	LMWPE	-3.65513	-0.101686
	LMWPE	-3.65482	-0.312787
	LMWPE	-3.65452	-0.47709
	LMWPE	-3.65421	-0.641394
	LMWPE	-3.65391	-0.805697
	LMWPE	-3.6536	-0.962793
	LMWPE	-3.6533	-0.427329
	LMWPE	-3.65299	0.108134
	LMWPE	-3.65269	0.643598
	LMWPE	-3.65238	1.17786
	LMWPE	-3.65207	1.59749
	LMWPE	-3.65177	2.00139
	LMWPE	-3.65146	0.908002
	LMWPE	-3.65116	-0.176515
	LMWPE	-3.65085	-0.418834
	LMWPE	-3.65055	-0.661152
	LMWPE	-3.65024	-0.90347
	LMWPE	-3.64994	-1.1415
	LMWPE	-3.64963	-0.974833
	LMWPE	-3.64932	-0.808165
	LMWPE	-3.64902	-0.641498
	LMWPE	-3.64871	-0.474232
	LMWPE	-3.64841	-0.250826
	LMWPE	-3.6481	-0.0190212
	LMWPE	-3.6478	0.998715
	LMWPE	-3.64749	2.00685
	LMWPE	-3.64719	2.09986
	LMWPE	-3.64688	0.407403
	LMWPE	-3.64657	-0.274634
	LMWPE	-3.64627	-0.940936
	LMWPE	-3.64596	-0.147788
	LMWPE	-3.64566	0.640101
	LMWPE	-3.64535	0.922073
	LMWPE	-3.64505	-0.569816
	LMWPE	-3.64474	-0.00480135
	LMWPE	-3.64444	0.558993
	LMWPE	-3.64413	1.01053
	LMWPE	-3.64382	1.44799
	LMWPE	-3.64352	0.59456
	LMWPE	-3.64321	-0.269921
	LMWPE	-3.64291	-2.12497
	LMWPE	-3.6426	-2.18135
	LMWPE	-3.6423	-1.98986
	LMWPE	-3.64199	-1.79713
	LMWPE	-3.64169	-1.49217
	LMWPE	-3.64138	-1.18246
	LMWPE	-3.64107	-0.442499
	LMWPE	-3.64077	0.297458
	LMWPE	-3.64046	1.03741
	LMWPE	-3.64016	1.75833
	LMWPE	-3.63985	0.763057
	LMWPE	-3.63955	-0.215575
	LMWPE	-3.63924	0.302158
	LMWPE	-3.63894	0.817388
	LMWPE	-3.63863	1.10817
	LMWPE	-3.63832	1.38891
	LMWPE	-3.63802	0.771884
	LMWPE	-3.63771	0.161993
	LMWPE	-3.63741	0.187998
	LMWPE	-3.6371	0.214002
	LMWPE	-3.6368	0.240007
	LMWPE	-3.63649	0.267489
	LMWPE	-3.63619	0.425882
	LMWPE	-3.63588	0.584275
	LMWPE	-3.63557	0.742669
	LMWPE	-3.63527	0.890105
	LMWPE	-3.63496	0.0715427
	LMWPE	-3.63466	-0.758505
	LMWPE	-3.63435	-2.5779
	LMWPE	-3.63405	-2.58358
	LMWPE	-3.63374	-0.962414
	LMWPE	-3.63344	0.636086
	LMWPE	-3.63313	0.252514
	LMWPE	-3.63282	-0.128217
	LMWPE	-3.63252	-0.261196
	LMWPE	-3.63221	-0.394176
	LMWPE	-3.63191	-0.527155
	LMWPE	-3.6316	-0.656901
	LMWPE	-3.6313	-0.506191
	LMWPE	-3.63099	-0.355481
	LMWPE	-3.63068	-0.204771
	LMWPE	-3.63038	-0.0569118
	LMWPE	-3.63007	-0.155021
	LMWPE	-3.62977	-0.25313
	LMWPE	-3.62946	-0.35124
	LMWPE	-3.62916	-0.446299
	LMWPE	-3.62885	-0.279631
	LMWPE	-3.62855	-0.112963
	LMWPE	-3.62824	0.0537041
	LMWPE	-3.62793	0.220371
	LMWPE	-3.62763	0.387039
	LMWPE	-3.62732	0.553707
	LMWPE	-3.62702	0.720374
	LMWPE	-3.62671	0.881977
	LMWPE	-3.62641	0.613655
	LMWPE	-3.6261	0.346656
	LMWPE	-3.6258	0.191809
	LMWPE	-3.62549	0.0214605
	LMWPE	-3.62518	-1.43659
	LMWPE	-3.62488	-1.08143
	LMWPE	-3.62457	0.851767
	LMWPE	-3.62427	1.87325
	LMWPE	-3.62396	1.67053
	LMWPE	-3.62366	1.46179
	LMWPE	-3.62335	0.748427
	LMWPE	-3.62305	0.0312637
	LMWPE	-3.62274	-1.00361
	LMWPE	-3.62243	-2.034
	LMWPE	-3.62213	-2.66907
	LMWPE	-3.62182	-1.50278
	LMWPE	-3.62152	0.249265
	LMWPE	-3.62121	0.19671
	LMWPE	-3.62091	-0.723314
	LMWPE	-3.6206	-0.737488
	LMWPE	-3.6203	-0.0176252
	LMWPE	-3.61999	0.692042
	LMWPE	-3.61968	0.560836
	LMWPE	-3.61938	0.436103
	LMWPE	-3.61907	0.843906
	LMWPE	-3.61877	1.24078
	LMWPE	-3.61846	0.740777
	LMWPE	-3.61816	0.240318
	LMWPE	-3.61785	-0.29751
	LMWPE	-3.61755	-0.829845
	LMWPE	-3.61724	-0.91377
	LMWPE	-3.61693	-0.992533
	LMWPE	-3.61663	-0.650923
	LMWPE	-3.61632	-0.309314
	LMWPE	-3.61602	0.0322955
	LMWPE	-3.61571	0.372882
	LMWPE	-3.61541	0.630567
	LMWPE	-3.6151	0.877155
	LMWPE	-3.6148	0.227034
	LMWPE	-3.61449	-0.410806
	LMWPE	-3.61418	-0.0585586
	LMWPE	-3.61388	0.293689
	LMWPE	-3.61357	0.645937
	LMWPE	-3.61327	0.992013
	LMWPE	-3.61296	0.843076
	LMWPE	-3.61266	0.69414
	LMWPE	-3.61235	0.545202
	LMWPE	-3.61205	0.40118
	LMWPE	-3.61174	0.649409
	LMWPE	-3.61143	0.897637
	LMWPE	-3.61113	1.14587
	LMWPE	-3.61082	1.37881
	LMWPE	-3.61052	0.397713
	LMWPE	-3.61021	-0.572063
	LMWPE	-3.60991	-0.645349
	LMWPE	-3.6096	-0.7145
	LMWPE	-3.6093	-0.456815
	LMWPE	-3.60899	-0.204816
	LMWPE	-3.60868	-0.401035
	LMWPE	-3.60838	-0.602063
	LMWPE	-3.60807	-1.18126
	LMWPE	-3.60777	-1.74142
	LMWPE	-3.60746	-0.807604
	LMWPE	-3.60716	0.107711
	LMWPE	-3.60685	-0.424207
	LMWPE	-3.60655	-0.956125
	LMWPE	-3.60624	-1.48804
	LMWPE	-3.60593	-2.00966
	LMWPE	-3.60563	-1.72952
	LMWPE	-3.60532	-1.43784
	LMWPE	-3.60502	-0.24988
	LMWPE	-3.60471	0.929496
	LMWPE	-3.60441	1.39877
	LMWPE	-3.6041	1.85644
	LMWPE	-3.60379	1.41791
	LMWPE	-3.60349	0.981079
	LMWPE	-3.60318	0.630013
	LMWPE	-3.60288	0.278947
	LMWPE	-3.60257	-0.0721108
	LMWPE	-3.60227	-0.416025
	LMWPE	-3.60196	-0.256449
	LMWPE	-3.60166	-0.102727
	LMWPE	-3.60135	-0.397047
	LMWPE	-3.60104	-0.682481
	LMWPE	-3.60074	-0.333779
	LMWPE	-3.60043	0.00904267
	LMWPE	-3.60013	-0.0961511
	LMWPE	-3.59982	-0.186771
	LMWPE	-3.59952	0.786048
	LMWPE	-3.59921	1.73917
	LMWPE	-3.59891	1.19899
	LMWPE	-3.5986	0.66305
	LMWPE	-3.59829	0.404183
	LMWPE	-3.59799	0.159414
	LMWPE	-3.59768	0.954805
	LMWPE	-3.59738	-0.0504916
	LMWPE	-3.59707	-1.75372
	LMWPE	-3.59677	-2.54142
	LMWPE	-3.59646	-1.85465
	LMWPE	-3.59616	-1.16866
	LMWPE	-3.59585	-0.585326
	LMWPE	-3.59554	-0.0139715
	LMWPE	-3.59524	-0.338441
	LMWPE	-3.59493	-0.644521
	LMWPE	-3.59463	0.421088
	LMWPE	-3.59432	1.48068
	LMWPE	-3.59402	2.09238
	LMWPE	-3.59371	2.68153
	LMWPE	-3.59341	1.59583
	LMWPE	-3.5931	0.510878
	LMWPE	-3.59279	-0.518088
	LMWPE	-3.59249	-1.53026
	LMWPE	-3.59218	-1.2894
	LMWPE	-3.59188	-0.158186
	LMWPE	-3.59157	0.556856
	LMWPE	-3.59127	-0.507152
	LMWPE	-3.59096	-0.670864
	LMWPE	-3.59066	-0.84373
	LMWPE	-3.59035	-1.67608
	LMWPE	-3.59004	-1.595
	LMWPE	-3.58974	-0.220124
	LMWPE	-3.58943	0.252297
	LMWPE	-3.58913	0.233246
	LMWPE	-3.58882	1.11104
	LMWPE	-3.58852	2.05985
	LMWPE	-3.58821	1.21918
	LMWPE	-3.58791	0.502785
	LMWPE	-3.5876	0.683407
	LMWPE	-3.58729	0.975962
	LMWPE	-3.58699	1.25769
	LMWPE	-3.58668	0.755917
	LMWPE	-3.58638	0.252713
	LMWPE	-3.58607	-0.341254
	LMWPE	-3.58577	-0.0314768
	LMWPE	-3.58546	0.813035
	LMWPE	-3.58516	-0.136439
	LMWPE	-3.58485	-1.30719
	LMWPE	-3.58454	-1.57889
	LMWPE	-3.58424	-1.62676
	LMWPE	-3.58393	-1.66529
	LMWPE	-3.58363	-1.04778
	LMWPE	-3.58332	-1.32654
	LMWPE	-3.58302	-1.6921
	LMWPE	-3.58271	-0.280378
	LMWPE	-3.58241	0.176322
	LMWPE	-3.5821	-0.252967
	LMWPE	-3.58179	-0.0667961
	LMWPE	-3.58149	0.123212
	LMWPE	-3.58118	0.585398
	LMWPE	-3.58088	1.04817
	LMWPE	-3.58057	1.51093
	LMWPE	-3.58027	1.96921
	LMWPE	-3.57996	2.10988
	LMWPE	-3.57966	2.23869
	LMWPE	-3.57935	1.47834
	LMWPE	-3.57904	-0.181759
	LMWPE	-3.57874	-2.14327
	LMWPE	-3.57843	-2.30663
	LMWPE	-3.57813	-1.93511
	LMWPE	-3.57782	-0.682151
	LMWPE	-3.57752	-0.380723
	LMWPE	-3.57721	-0.0779108
	LMWPE	-3.5769	0.280838
	LMWPE	-3.5766	0.634872
	LMWPE	-3.57629	0.660286
	LMWPE	-3.57599	0.684896
	LMWPE	-3.57568	0.653572
	LMWPE	-3.57538	0.622785
	LMWPE	-3.57507	0.616376
	LMWPE	-3.57477	-0.292199
	LMWPE	-3.57446	-1.67827
	LMWPE	-3.57415	-1.26138
	LMWPE	-3.57385	0.0690042
	LMWPE	-3.57354	1.38587
	LMWPE	-3.57324	1.75763
	LMWPE	-3.57293	1.24894
	LMWPE	-3.57263	1.71524
	LMWPE	-3.57232	1.26556
	LMWPE	-3.57202	-0.612013
	LMWPE	-3.57171	-0.701572
	LMWPE	-3.5714	-0.893653
	LMWPE	-3.5711	-1.08737
	LMWPE	-3.57079	-1.36672
	LMWPE	-3.57049	0.131038
	LMWPE	-3.57018	0.763761
	LMWPE	-3.56988	-0.376432
	LMWPE	-3.56957	-0.3983
	LMWPE	-3.56927	-0.424284
	LMWPE	-3.56896	-0.729842
	LMWPE	-3.56865	-1.0222
	LMWPE	-3.56835	-0.419949
	LMWPE	-3.56804	0.17734
	LMWPE	-3.56774	0.439162
	LMWPE	-3.56743	0.687727
	LMWPE	-3.56713	0.041742
	LMWPE	-3.56682	-0.58903
	LMWPE	-3.56652	-0.195411
	LMWPE	-3.56621	0.198209
	LMWPE	-3.5659	0.591828
	LMWPE	-3.5656	0.968494
	LMWPE	-3.56529	0.208443
	LMWPE	-3.56499	-0.538241
	LMWPE	-3.56468	-0.390486
	LMWPE	-3.56438	-0.249847
	LMWPE	-3.56407	-0.584364
	LMWPE	-3.56377	-0.905459
	LMWPE	-3.56346	-0.332169
	LMWPE	-3.56315	0.237617
	LMWPE	-3.56285	0.574498
	LMWPE	-3.56254	0.897901
	LMWPE	-3.56224	0.326976
	LMWPE	-3.56193	-0.236071
	LMWPE	-3.56163	-0.277442
	LMWPE	-3.56132	-0.32558
	LMWPE	-3.56102	-0.820855
	LMWPE	-3.56071	-1.30808
	LMWPE	-3.5604	-1.26434
	LMWPE	-3.5601	-1.20702
	LMWPE	-3.55979	-0.255476
	LMWPE	-3.55949	0.676138
	LMWPE	-3.55918	0.299067
	LMWPE	-3.55888	-0.0643592
	LMWPE	-3.55857	0.466377
	LMWPE	-3.55827	0.986288
	LMWPE	-3.55796	0.798345
	LMWPE	-3.55765	0.612113
	LMWPE	-3.55735	0.537644
	LMWPE	-3.55704	0.450351
	LMWPE	-3.55674	-0.444748
	LMWPE	-3.55643	0.440545
	LMWPE	-3.55613	0.809166
	LMWPE	-3.55582	0.295809
	LMWPE	-3.55552	0.564723
	LMWPE	-3.55521	0.819827
	LMWPE	-3.5549	0.180934
	LMWPE	-3.5546	-0.447291
	LMWPE	-3.55429	-0.372564
	LMWPE	-3.55399	0.578785
	LMWPE	-3.55368	0.426589
	LMWPE	-3.55338	1.16369
	LMWPE	-3.55307	1.575
	LMWPE	-3.55277	0.200254
	LMWPE	-3.55246	-1.04882
	LMWPE	-3.55215	-1.39316
	LMWPE	-3.55185	-1.0415
	LMWPE	-3.55154	-0.695962
	LMWPE	-3.55124	-0.741471
	LMWPE	-3.55093	-0.788001
	LMWPE	-3.55063	-0.899703
	LMWPE	-3.55032	-1.00702
	LMWPE	-3.55001	-0.820988
	LMWPE	-3.54971	0.259062
	LMWPE	-3.5494	1.32726
	LMWPE	-3.5491	0.609745
	LMWPE	-3.54879	0.0180518
	LMWPE	-3.54849	0.313447
	LMWPE	-3.54818	0.189923
	LMWPE	-3.54788	0.0672841
	LMWPE	-3.54757	0.000498684
	LMWPE	-3.54726	-0.0612863
	LMWPE	-3.54696	0.192261
	LMWPE	-3.54665	0.445809
	LMWPE	-3.54635	0.699356
	LMWPE	-3.54604	0.930379
	LMWPE	-3.54574	-0.253434
	LMWPE	-3.54543	-1.42537
	LMWPE	-3.54513	-1.85268
	LMWPE	-3.54482	-2.25726
	LMWPE	-3.54451	-1.24011
	LMWPE	-3.54421	-0.230123
	LMWPE	-3.5439	0.333119
	LMWPE	-3.5436	0.890238
	LMWPE	-3.54329	1.06577
	LMWPE	-3.54299	1.22454
	LMWPE	-3.54268	0.34097
	LMWPE	-3.54238	-0.531398
	LMWPE	-3.54207	-0.708113
	LMWPE	-3.54176	-0.884828
	LMWPE	-3.54146	-1.06154
	LMWPE	-3.54115	-1.24082
	LMWPE	-3.54085	-1.57829
	LMWPE	-3.54054	-1.89405
	LMWPE	-3.54024	-0.86981
	LMWPE	-3.53993	0.161264
	LMWPE	-3.53963	1.6134
	LMWPE	-3.53932	3.02618
	LMWPE	-3.53901	2.01967
	LMWPE	-3.53871	1.01271
	LMWPE	-3.5384	0.00698096
	LMWPE	-3.5381	0.783464
	LMWPE	-3.53779	1.29942
	LMWPE	-3.53749	1.80143
	LMWPE	-3.53718	1.45037
	LMWPE	-3.53688	1.09989
	LMWPE	-3.53657	0.74883
	LMWPE	-3.53626	0.38444
	LMWPE	-3.53596	-0.827141
	LMWPE	-3.53565	-2.00631
	LMWPE	-3.53535	-1.25097
	LMWPE	-3.53504	-0.501089
	LMWPE	-3.53474	-0.116917
	LMWPE	-3.53443	0.260452
	LMWPE	-3.53413	0.190721
	LMWPE	-3.53382	0.117405
	LMWPE	-3.53351	-0.207646
	LMWPE	-3.53321	-0.532126
	LMWPE	-3.5329	-0.857177
	LMWPE	-3.5326	-1.18026
	LMWPE	-3.53229	-1.41961
	LMWPE	-3.53199	-1.64786
	LMWPE	-3.53168	-1.24419
	LMWPE	-3.53138	-0.833889
	LMWPE	-3.53107	-0.0912265
	LMWPE	-3.53076	-1.11701
	LMWPE	-3.53046	-1.13887
	LMWPE	-3.53015	-1.15272
	LMWPE	-3.52985	-0.723041
	LMWPE	-3.52954	-0.292788
	LMWPE	-3.52924	0.136894
	LMWPE	-3.52893	0.553394
	LMWPE	-3.52863	0.150919
	LMWPE	-3.52832	-0.250984
	LMWPE	-3.52801	-0.653459
	LMWPE	-3.52771	-1.04445
	LMWPE	-3.5274	-0.789131
	LMWPE	-3.5271	-0.53381
	LMWPE	-3.52679	-0.278489
	LMWPE	-3.52649	-0.0239557
	LMWPE	-3.52618	0.184083
	LMWPE	-3.52588	0.392122
	LMWPE	-3.52557	0.600161
	LMWPE	-3.52526	0.794256
	LMWPE	-3.52496	0.167775
	LMWPE	-3.52465	-0.440977
	LMWPE	-3.52435	-0.00835085
	LMWPE	-3.52404	0.418091
	LMWPE	-3.52374	0.481922
	LMWPE	-3.52343	0.538126
	LMWPE	-3.52312	0.148053
	LMWPE	-3.52282	-0.229855
	LMWPE	-3.52251	0.102889
	LMWPE	-3.52221	0.42798
	LMWPE	-3.5219	0.306821
	LMWPE	-3.5216	0.189815
	LMWPE	-3.52129	0.31452
	LMWPE	-3.52099	0.446907
	LMWPE	-3.52068	1.02551
	LMWPE	-3.52037	1.60933
	LMWPE	-3.52007	2.49527
	LMWPE	-3.51976	3.35295
	LMWPE	-3.51946	2.57457
	LMWPE	-3.51915	1.79266
	LMWPE	-3.51885	0.806248
	LMWPE	-3.51854	-0.156955
	LMWPE	-3.51824	0.218343
	LMWPE	-3.51793	0.587394
	LMWPE	-3.51762	0.59686
	LMWPE	-3.51732	0.599133
	LMWPE	-3.51701	0.154696
	LMWPE	-3.51671	-0.281878
	LMWPE	-3.5164	-0.30078
	LMWPE	-3.5161	-0.302879
	LMWPE	-3.51579	0.62385
	LMWPE	-3.51549	1.53668
	LMWPE	-3.51518	1.59054
	LMWPE	-3.51487	-0.121788
	LMWPE	-3.51457	-0.831002
	LMWPE	-3.51426	-1.53393
	LMWPE	-3.51396	-1.91218
	LMWPE	-3.51365	-2.28985
	LMWPE	-3.51335	-2.66809
	LMWPE	-3.51304	-3.03028
	LMWPE	-3.51274	-2.5149
	LMWPE	-3.51243	-1.99896
	LMWPE	-3.51212	-1.48358
	LMWPE	-3.51182	-0.972885
	LMWPE	-3.51151	-0.760107
	LMWPE	-3.51121	-0.517783
	LMWPE	-3.5109	1.35931
	LMWPE	-3.5106	3.19623
	LMWPE	-3.51029	2.73761
	LMWPE	-3.50999	2.26634
	LMWPE	-3.50968	1.05121
	LMWPE	-3.50937	-0.156061
	LMWPE	-3.50907	-0.955109
	LMWPE	-3.50876	-1.72971
	LMWPE	-3.50846	-1.16705
	LMWPE	-3.50815	-0.604619
	LMWPE	-3.50785	-0.0874771
	LMWPE	-3.50754	0.420681
	LMWPE	-3.50724	0.427183
	LMWPE	-3.50693	0.44135
	LMWPE	-3.50662	0.866829
	LMWPE	-3.50632	0.402517
	LMWPE	-3.50601	0.0764136
	LMWPE	-3.50571	1.21785
	LMWPE	-3.5054	1.31892
	LMWPE	-3.5051	1.41362
	LMWPE	-3.50479	1.15534
	LMWPE	-3.50449	0.894381
	LMWPE	-3.50418	0.484805
	LMWPE	-3.50387	0.0822879
	LMWPE	-3.50357	0.0698766
	LMWPE	-3.50326	0.0606542
	LMWPE	-3.50296	0.211142
	LMWPE	-3.50265	-0.517514
	LMWPE	-3.50235	-0.542678
	LMWPE	-3.50204	0.315984
	LMWPE	-3.50174	0.731194
	LMWPE	-3.50143	0.248739
	LMWPE	-3.50112	-0.551788
	LMWPE	-3.50082	-0.464671
	LMWPE	-3.50051	-0.574859
	LMWPE	-3.50021	0.190844
	LMWPE	-3.4999	0.0858736
	LMWPE	-3.4996	-0.915349
	LMWPE	-3.49929	-2.13845
	LMWPE	-3.49899	-1.27567
	LMWPE	-3.49868	-0.113553
	LMWPE	-3.49837	0.147746
	LMWPE	-3.49807	-0.101664
	LMWPE	-3.49776	-0.33295
	LMWPE	-3.49746	0.420009
	LMWPE	-3.49715	1.14522
	LMWPE	-3.49685	0.366257
	LMWPE	-3.49654	-0.404471
	LMWPE	-3.49623	-0.729532
	LMWPE	-3.49593	-1.04162
	LMWPE	-3.49562	-0.652728
	LMWPE	-3.49532	-0.282083
	LMWPE	-3.49501	-0.895562
	LMWPE	-3.49471	-1.50076
	LMWPE	-3.4944	-1.64377
	LMWPE	-3.4941	-0.895886
	LMWPE	-3.49379	-0.20529
	LMWPE	-3.49348	-1.57696
	LMWPE	-3.49318	-2.00774
	LMWPE	-3.49287	-1.54526
	LMWPE	-3.49257	-0.971376
	LMWPE	-3.49226	-0.423013
	LMWPE	-3.49196	-1.23921
	LMWPE	-3.49165	-2.03594
	LMWPE	-3.49135	-1.79303
	LMWPE	-3.49104	-1.53993
	LMWPE	-3.49073	-0.743825
	LMWPE	-3.49043	0.0512319
	LMWPE	-3.49012	0.790598
	LMWPE	-3.48982	1.51703
	LMWPE	-3.48951	1.53984
	LMWPE	-3.48921	0.665333
	LMWPE	-3.4889	-0.515275
	LMWPE	-3.4886	-0.201696
	LMWPE	-3.48829	0.599136
	LMWPE	-3.48798	1.37644
	LMWPE	-3.48768	0.910122
	LMWPE	-3.48737	0.445391
	LMWPE	-3.48707	0.064183
	LMWPE	-3.48676	-0.317025
	LMWPE	-3.48646	-0.698233
	LMWPE	-3.48615	-1.06523
	LMWPE	-3.48585	-0.685209
	LMWPE	-3.48554	-0.305183
	LMWPE	-3.48523	0.0748426
	LMWPE	-3.48493	0.441944
	LMWPE	-3.48462	0.131658
	LMWPE	-3.48432	-0.178627
	LMWPE	-3.48401	-0.488912
	LMWPE	-3.48371	-0.771543
	LMWPE	-3.4834	0.390401
	LMWPE	-3.4831	1.50395
	LMWPE	-3.48279	0.0937802
	LMWPE	-3.48248	-1.29073
	LMWPE	-3.48218	-1.3392
	LMWPE	-3.48187	-1.38873
	LMWPE	-3.48157	-1.49393
	LMWPE	-3.48126	-1.56668
	LMWPE	-3.48096	0.0272588
	LMWPE	-3.48065	0.70228
	LMWPE	-3.48035	-0.0713005
	LMWPE	-3.48004	0.0632985
	LMWPE	-3.47973	1.06683
	LMWPE	-3.47943	-0.0144692
	LMWPE	-3.47912	-1.41952
	LMWPE	-3.47882	-1.34468
	LMWPE	-3.47851	-1.49479
	LMWPE	-3.47821	-1.64253
	LMWPE	-3.4779	-1.69807
	LMWPE	-3.4776	-1.74095
	LMWPE	-3.47729	-1.16293
	LMWPE	-3.47698	-0.584329
	LMWPE	-3.47668	-0.00630057
	LMWPE	-3.47637	0.561974
	LMWPE	-3.47607	0.600993
	LMWPE	-3.47576	0.64058
	LMWPE	-3.47546	0.679599
	LMWPE	-3.47515	0.714826
	LMWPE	-3.47485	0.526893
	LMWPE	-3.47454	0.339528
	LMWPE	-3.47423	0.151595
	LMWPE	-3.47393	-0.03266
	LMWPE	-3.47362	-0.0592446
	LMWPE	-3.47332	-0.0735786
	LMWPE	-3.47301	0.487504
	LMWPE	-3.47271	0.147917
	LMWPE	-3.4724	-0.719375
	LMWPE	-3.4721	-0.11994
	LMWPE	-3.47179	-0.411301
	LMWPE	-3.47148	-0.695125
	LMWPE	-3.47118	-0.627146
	LMWPE	-3.47087	-0.5586
	LMWPE	-3.47057	-0.490621
	LMWPE	-3.47026	-0.397974
	LMWPE	-3.46996	0.908783
	LMWPE	-3.46965	2.18957
	LMWPE	-3.46934	2.13462
	LMWPE	-3.46904	2.05787
	LMWPE	-3.46873	0.856917
	LMWPE	-3.46843	-0.316679
	LMWPE	-3.46812	-0.118096
	LMWPE	-3.46782	0.0877064
	LMWPE	-3.46751	0.619513
	LMWPE	-3.46721	-0.629833
	LMWPE	-3.4669	-1.89918
	LMWPE	-3.46659	-1.37953
	LMWPE	-3.46629	-0.428098
	LMWPE	-3.46598	-0.372212
	LMWPE	-3.46568	-0.594436
	LMWPE	-3.46537	-0.802688
	LMWPE	-3.46507	-0.315688
	LMWPE	-3.46476	0.162357
	LMWPE	-3.46446	0.195454
	LMWPE	-3.46415	0.221591
	LMWPE	-3.46384	-0.0975599
	LMWPE	-3.46354	-0.41671
	LMWPE	-3.46323	-0.735861
	LMWPE	-3.46293	-1.04864
	LMWPE	-3.46262	-1.04627
	LMWPE	-3.46232	-1.04391
	LMWPE	-3.46201	-1.04155
	LMWPE	-3.46171	-1.02555
	LMWPE	-3.4614	-0.337604
	LMWPE	-3.46109	0.341304
	LMWPE	-3.46079	0.575348
	LMWPE	-3.46048	0.771673
	LMWPE	-3.46018	-0.885547
	LMWPE	-3.45987	-2.50046
	LMWPE	-3.45957	-2.03946
	LMWPE	-3.45926	-1.58939
	LMWPE	-3.45896	-1.67449
	LMWPE	-3.45865	-1.74992
	LMWPE	-3.45834	-1.38111
	LMWPE	-3.45804	-1.0142
	LMWPE	-3.45773	-0.768326
	LMWPE	-3.45743	-0.512761
	LMWPE	-3.45712	0.187019
	LMWPE	-3.45682	0.858245
	LMWPE	-3.45651	0.111209
	LMWPE	-3.45621	-0.623825
	LMWPE	-3.4559	-0.803483
	LMWPE	-3.45559	-0.993646
	LMWPE	-3.45529	-1.68509
	LMWPE	-3.45498	-0.598181
	LMWPE	-3.45468	0.414201
	LMWPE	-3.45437	0.52024
	LMWPE	-3.45407	-0.219705
	LMWPE	-3.45376	-0.948727
	LMWPE	-3.45346	-1.17803
	LMWPE	-3.45315	-1.41272
	LMWPE	-3.45284	-1.89827
	LMWPE	-3.45254	-0.605692
	LMWPE	-3.45223	0.612254
	LMWPE	-3.45193	0.909656
	LMWPE	-3.45162	-0.322017
	LMWPE	-3.45132	-1.51107
	LMWPE	-3.45101	-0.681263
	LMWPE	-3.45071	0.136935
	LMWPE	-3.4504	0.370991
	LMWPE	-3.45009	0.587039
	LMWPE	-3.44979	-0.0867119
	LMWPE	-3.44948	-0.753792
	LMWPE	-3.44918	-1.12968
	LMWPE	-3.44887	-1.48694
	LMWPE	-3.44857	-0.955019
	LMWPE	-3.44826	-0.441178
	LMWPE	-3.44796	-0.788697
	LMWPE	-3.44765	-1.12687
	LMWPE	-3.44734	-1.02049
	LMWPE	-3.44704	-0.907478
	LMWPE	-3.44673	-0.47958
	LMWPE	-3.44643	-0.068081
	LMWPE	-3.44612	-0.434513
	LMWPE	-3.44582	-0.806811
	LMWPE	-3.44551	-1.41937
	LMWPE	-3.44521	-0.258574
	LMWPE	-3.4449	0.679965
	LMWPE	-3.44459	1.60645
	LMWPE	-3.44429	1.92574
	LMWPE	-3.44398	0.476533
	LMWPE	-3.44368	-0.490468
	LMWPE	-3.44337	0.315101
	LMWPE	-3.44307	0.87066
	LMWPE	-3.44276	1.39707
	LMWPE	-3.44245	0.553092
	LMWPE	-3.44215	-0.278852
	LMWPE	-3.44184	-0.545993
	LMWPE	-3.44154	-0.813134
	LMWPE	-3.44123	-1.08027
	LMWPE	-3.44093	-1.31616
	LMWPE	-3.44062	-0.0892019
	LMWPE	-3.44032	1.10606
	LMWPE	-3.44001	0.820003
	LMWPE	-3.4397	0.53845
	LMWPE	-3.4394	0.466937
	LMWPE	-3.43909	0.414498
	LMWPE	-3.43879	1.25079
	LMWPE	-3.43848	2.05027
	LMWPE	-3.43818	1.13715
	LMWPE	-3.43787	0.232391
	LMWPE	-3.43757	-0.283569
	LMWPE	-3.43726	-0.785161
	LMWPE	-3.43695	-0.639438
	LMWPE	-3.43665	-1.36356
	LMWPE	-3.43634	-1.17918
	LMWPE	-3.43604	0.7674
	LMWPE	-3.43573	1.98132
	LMWPE	-3.43543	1.41126
	LMWPE	-3.43512	0.526504
	LMWPE	-3.43482	-0.348668
	LMWPE	-3.43451	-0.762604
	LMWPE	-3.4342	-0.286809
	LMWPE	-3.4339	0.225208
	LMWPE	-3.43359	-0.154693
	LMWPE	-3.43329	-0.672592
	LMWPE	-3.43298	-0.310489
	LMWPE	-3.43268	-0.356451
	LMWPE	-3.43237	-1.285
	LMWPE	-3.43207	-1.90638
	LMWPE	-3.43176	-0.754577
	LMWPE	-3.43145	0.230653
	LMWPE	-3.43115	1.1845
	LMWPE	-3.43084	0.704005
	LMWPE	-3.43054	0.223506
	LMWPE	-3.43023	-0.256993
	LMWPE	-3.42993	-0.728318
	LMWPE	-3.42962	-0.78151
	LMWPE	-3.42932	-0.85422
	LMWPE	-3.42901	-1.81522
	LMWPE	-3.4287	-2.74934
	LMWPE	-3.4284	-2.46211
	LMWPE	-3.42809	-2.17487
	LMWPE	-3.42779	-1.88763
	LMWPE	-3.42748	-1.59116
	LMWPE	-3.42718	-0.876025
	LMWPE	-3.42687	-0.193606
	LMWPE	-3.42657	-0.991482
	LMWPE	-3.42626	-1.77666
	LMWPE	-3.42595	-1.98825
	LMWPE	-3.42565	-2.18015
	LMWPE	-3.42534	-1.48393
	LMWPE	-3.42504	-0.817994
	LMWPE	-3.42473	-1.51658
	LMWPE	-3.42443	-2.16911
	LMWPE	-3.42412	-0.749477
	LMWPE	-3.42382	0.66274
	LMWPE	-3.42351	1.74194
	LMWPE	-3.4232	2.78815
	LMWPE	-3.4229	2.35434
	LMWPE	-3.42259	1.93778
	LMWPE	-3.42229	2.29357
	LMWPE	-3.42198	2.62952
	LMWPE	-3.42168	2.0775
	LMWPE	-3.42137	1.52052
	LMWPE	-3.42107	0.741556
	LMWPE	-3.42076	-0.0175019
	LMWPE	-3.42045	0.11134
	LMWPE	-3.42015	0.262712
	LMWPE	-3.41984	1.41756
	LMWPE	-3.41954	2.52584
	LMWPE	-3.41923	1.56248
	LMWPE	-3.41893	0.604114
	LMWPE	-3.41862	-0.132297
	LMWPE	-3.41831	-0.847023
	LMWPE	-3.41801	-0.559916
	LMWPE	-3.4177	1.47711
	LMWPE	-3.4174	2.33889
	LMWPE	-3.41709	1.4189
	LMWPE	-3.41679	0.241584
	LMWPE	-3.41648	-0.039222
	LMWPE	-3.41618	0.0683436
	LMWPE	-3.41587	0.177167
	LMWPE	-3.41556	0.341471
	LMWPE	-3.41526	0.498321
	LMWPE	-3.41495	0.326925
	LMWPE	-3.41465	0.155529
	LMWPE	-3.41434	-0.0158662
	LMWPE	-3.41404	-0.169367
	LMWPE	-3.41373	0.463024
	LMWPE	-3.41343	1.0853
	LMWPE	-3.41312	1.26378
	LMWPE	-3.41281	1.45789
	LMWPE	-3.41251	2.33615
	LMWPE	-3.4122	3.16705
	LMWPE	-3.4119	1.92709
	LMWPE	-3.41159	0.730105
	LMWPE	-3.41129	1.40978
	LMWPE	-3.41098	2.05426
	LMWPE	-3.41068	1.16419
	LMWPE	-3.41037	0.272852
	LMWPE	-3.41006	-0.693762
	LMWPE	-3.40976	-2.51421
	LMWPE	-3.40945	-2.8333
	LMWPE	-3.40915	-1.39933
	LMWPE	-3.40884	-0.949085
	LMWPE	-3.40854	-2.2531
	LMWPE	-3.40823	-2.62882
	LMWPE	-3.40793	-1.23137
	LMWPE	-3.40762	0.0603749
	LMWPE	-3.40731	-0.41736
	LMWPE	-3.40701	-0.673271
	LMWPE	-3.4067	-0.90008
	LMWPE	-3.4064	0.130067
	LMWPE	-3.40609	1.16021
	LMWPE	-3.40579	2.19036
	LMWPE	-3.40548	3.1937
	LMWPE	-3.40518	3.0424
	LMWPE	-3.40487	2.87692
	LMWPE	-3.40456	2.12214
	LMWPE	-3.40426	2.28422
	LMWPE	-3.40395	3.68025
	LMWPE	-3.40365	3.29165
	LMWPE	-3.40334	2.48019
	LMWPE	-3.40304	2.55843
	LMWPE	-3.40273	2.70611
	LMWPE	-3.40243	1.10425
	LMWPE	-3.40212	0.555783
	LMWPE	-3.40181	0.0287299
	LMWPE	-3.40151	0.416439
	LMWPE	-3.4012	0.804148
	LMWPE	-3.4009	1.19186
	LMWPE	-3.40059	1.5747
	LMWPE	-3.40029	1.75023
	LMWPE	-3.39998	1.91534
	LMWPE	-3.39968	1.63697
	LMWPE	-3.39937	1.35338
	LMWPE	-3.39906	0.84806
	LMWPE	-3.39876	0.332287
	LMWPE	-3.39845	-0.626939
	LMWPE	-3.39815	-1.58268
	LMWPE	-3.39784	-2.3906
	LMWPE	-3.39754	-3.16359
	LMWPE	-3.39723	-2.45851
	LMWPE	-3.39693	-1.75932
	LMWPE	-3.39662	-1.30956
	LMWPE	-3.39631	-0.859789
	LMWPE	-3.39601	-0.410024
	LMWPE	-3.3957	0.00997497
	LMWPE	-3.3954	-0.824545
	LMWPE	-3.39509	-1.62395
	LMWPE	-3.39479	-0.945459
	LMWPE	-3.39448	-0.284769
	LMWPE	-3.39418	-0.37224
	LMWPE	-3.39387	-0.470273
	LMWPE	-3.39356	-1.01165
	LMWPE	-3.39326	-1.55445
	LMWPE	-3.39295	-2.15729
	LMWPE	-3.39265	-2.73895
	LMWPE	-3.39234	-2.43399
	LMWPE	-3.39204	-2.15023
	LMWPE	-3.39173	-2.75307
	LMWPE	-3.39142	-3.32184
	LMWPE	-3.39112	-2.46841
	LMWPE	-3.39081	-1.63667
	LMWPE	-3.39051	-1.73064
	LMWPE	-3.3902	-2.67477
	LMWPE	-3.3899	-2.08313
	LMWPE	-3.38959	-0.595446
	LMWPE	-3.38929	1.24665
	LMWPE	-3.38898	1.3078
	LMWPE	-3.38867	1.03652
	LMWPE	-3.38837	0.779156
	LMWPE	-3.38806	1.07751
	LMWPE	-3.38776	0.501483
	LMWPE	-3.38745	0.445475
	LMWPE	-3.38715	1.24104
	LMWPE	-3.38684	0.617676
	LMWPE	-3.38654	0.914653
	LMWPE	-3.38623	2.57208
	LMWPE	-3.38592	2.42219
	LMWPE	-3.38562	0.886577
	LMWPE	-3.38531	1.13612
	LMWPE	-3.38501	1.90268
	LMWPE	-3.3847	2.64545
	LMWPE	-3.3844	2.40963
	LMWPE	-3.38409	2.17381
	LMWPE	-3.38379	1.938
	LMWPE	-3.38348	1.69397
	LMWPE	-3.38317	1.113
	LMWPE	-3.38287	0.534726
	LMWPE	-3.38256	0.0672289
	LMWPE	-3.38226	-0.405004
	LMWPE	-3.38195	-1.02775
	LMWPE	-3.38165	0.109586
	LMWPE	-3.38134	0.726786
	LMWPE	-3.38104	0.456345
	LMWPE	-3.38073	0.123601
	LMWPE	-3.38042	-0.19239
	LMWPE	-3.38012	0.174634
	LMWPE	-3.37981	0.551405
	LMWPE	-3.37951	1.32505
	LMWPE	-3.3792	2.06601
	LMWPE	-3.3789	1.47795
	LMWPE	-3.37859	0.889085
	LMWPE	-3.37829	0.267923
	LMWPE	-3.37798	-0.327753
	LMWPE	-3.37767	0.110193
	LMWPE	-3.37737	0.539253
	LMWPE	-3.37706	0.608402
	LMWPE	-3.37676	0.677552
	LMWPE	-3.37645	0.746701
	LMWPE	-3.37615	0.806999
	LMWPE	-3.37584	0.509716
	LMWPE	-3.37554	0.189563
	LMWPE	-3.37523	-1.05335
	LMWPE	-3.37492	-2.28963
	LMWPE	-3.37462	-3.21431
	LMWPE	-3.37431	-2.34904
	LMWPE	-3.37401	-0.789652
	LMWPE	-3.3737	-0.983233
	LMWPE	-3.3734	-0.429447
	LMWPE	-3.37309	0.103191
	LMWPE	-3.37279	-0.213004
	LMWPE	-3.37248	-0.526668
	LMWPE	-3.37217	-0.738845
	LMWPE	-3.37187	-0.95102
	LMWPE	-3.37156	-1.1632
	LMWPE	-3.37126	-1.32793
	LMWPE	-3.37095	0.404349
	LMWPE	-3.37065	2.10891
	LMWPE	-3.37034	2.66205
	LMWPE	-3.37004	1.45506
	LMWPE	-3.36973	0.735305
	LMWPE	-3.36942	1.77144
	LMWPE	-3.36912	2.17651
	LMWPE	-3.36881	1.70227
	LMWPE	-3.36851	1.47709
	LMWPE	-3.3682	1.27373
	LMWPE	-3.3679	1.93745
	LMWPE	-3.36759	2.59024
	LMWPE	-3.36729	2.76485
	LMWPE	-3.36698	1.15733
	LMWPE	-3.36667	-0.848202
	LMWPE	-3.36637	-1.06612
	LMWPE	-3.36606	-0.622261
	LMWPE	-3.36576	-0.21667
	LMWPE	-3.36545	-1.32365
	LMWPE	-3.36515	-2.4068
	LMWPE	-3.36484	-2.54924
	LMWPE	-3.36453	-2.66548
	LMWPE	-3.36423	-1.7488
	LMWPE	-3.36392	-0.852741
	LMWPE	-3.36362	-0.768226
	LMWPE	-3.36331	-0.694965
	LMWPE	-3.36301	-1.06435
	LMWPE	-3.3627	-1.37763
	LMWPE	-3.3624	0.513042
	LMWPE	-3.36209	2.35482
	LMWPE	-3.36178	2.27858
	LMWPE	-3.36148	2.17773
	LMWPE	-3.36117	1.11271
	LMWPE	-3.36087	0.0476964
	LMWPE	-3.36056	-1.01732
	LMWPE	-3.36026	-2.04766
	LMWPE	-3.35995	-1.7226
	LMWPE	-3.35965	-1.41643
	LMWPE	-3.35934	-1.84788
	LMWPE	-3.35903	-2.26253
	LMWPE	-3.35873	-2.02258
	LMWPE	-3.35842	-1.80157
	LMWPE	-3.35812	-2.31812
	LMWPE	-3.35781	-2.8195
	LMWPE	-3.35751	-2.73084
	LMWPE	-3.3572	-2.6232
	LMWPE	-3.3569	-1.77804
	LMWPE	-3.35659	-0.94037
	LMWPE	-3.35628	-0.393086
	LMWPE	-3.35598	0.142777
	LMWPE	-3.35567	0.236159
	LMWPE	-3.35537	0.342404
	LMWPE	-3.35506	0.946426
	LMWPE	-3.35476	1.5161
	LMWPE	-3.35445	0.758415
	LMWPE	-3.35415	0.0248468
	LMWPE	-3.35384	0.222248
	LMWPE	-3.35353	0.408171
	LMWPE	-3.35323	0.151669
	LMWPE	-3.35292	-0.108664
	LMWPE	-3.35262	-0.516468
	LMWPE	-3.35231	-0.935776
	LMWPE	-3.35201	-1.79748
	LMWPE	-3.3517	-2.60926
	LMWPE	-3.3514	-1.50346
	LMWPE	-3.35109	-0.416887
	LMWPE	-3.35078	-0.0675937
	LMWPE	-3.35048	0.266786
	LMWPE	-3.35017	0.0297869
	LMWPE	-3.34987	-0.207212
	LMWPE	-3.34956	-0.444211
	LMWPE	-3.34926	-0.656134
	LMWPE	-3.34895	0.090324
	LMWPE	-3.34865	0.836782
	LMWPE	-3.34834	1.58324
	LMWPE	-3.34803	2.31375
	LMWPE	-3.34773	2.43609
	LMWPE	-3.34742	2.54681
	LMWPE	-3.34712	2.21525
	LMWPE	-3.34681	1.89338
	LMWPE	-3.34651	1.94007
	LMWPE	-3.3462	1.96736
	LMWPE	-3.3459	1.25754
	LMWPE	-3.34559	0.54967
	LMWPE	-3.34528	-0.0844948
	LMWPE	-3.34498	-0.719145
	LMWPE	-3.34467	-1.32551
	LMWPE	-3.34437	-0.161516
	LMWPE	-3.34406	1.03438
	LMWPE	-3.34376	1.33463
	LMWPE	-3.34345	1.21111
	LMWPE	-3.34315	1.10515
	LMWPE	-3.34284	1.66249
	LMWPE	-3.34253	2.22177
	LMWPE	-3.34223	2.80782
	LMWPE	-3.34192	1.62394
	LMWPE	-3.34162	0.439831
	LMWPE	-3.34131	0.999373
	LMWPE	-3.34101	0.595826
	LMWPE	-3.3407	-0.673374
	LMWPE	-3.3404	-1.19543
	LMWPE	-3.34009	0.0363056
	LMWPE	-3.33978	0.691811
	LMWPE	-3.33948	0.47181
	LMWPE	-3.33917	0.578784
	LMWPE	-3.33887	0.684283
	LMWPE	-3.33856	0.734519
	LMWPE	-3.33826	0.764066
	LMWPE	-3.33795	0.0199719
	LMWPE	-3.33764	-0.688612
	LMWPE	-3.33734	-0.0709961
	LMWPE	-3.33703	0.530695
	LMWPE	-3.33673	0.538379
	LMWPE	-3.33642	0.534198
	LMWPE	-3.33612	0.0879776
	LMWPE	-3.33581	-0.368636
	LMWPE	-3.33551	-1.21202
	LMWPE	-3.3352	-2.03559
	LMWPE	-3.33489	-2.12247
	LMWPE	-3.33459	-2.1745
	LMWPE	-3.33428	-0.932764
	LMWPE	-3.33398	0.27023
	LMWPE	-3.33367	0.0367768
	LMWPE	-3.33337	-0.167588
	LMWPE	-3.33306	0.657586
	LMWPE	-3.33276	-0.270156
	LMWPE	-3.33245	-0.645454
	LMWPE	-3.33214	-1.00038
	LMWPE	-3.33184	-0.602623
	LMWPE	-3.33153	-0.204867
	LMWPE	-3.33123	0.19289
	LMWPE	-3.33092	0.561422
	LMWPE	-3.33062	-0.147211
	LMWPE	-3.33031	-0.827836
	LMWPE	-3.33001	-0.477361
	LMWPE	-3.3297	-0.142533
	LMWPE	-3.32939	-0.383079
	LMWPE	-3.32909	-0.633649
	LMWPE	-3.32878	-1.2043
	LMWPE	-3.32848	-0.022537
	LMWPE	-3.32817	0.558693
	LMWPE	-3.32787	-0.625474
	LMWPE	-3.32756	-1.736
	LMWPE	-3.32726	-2.81628
	LMWPE	-3.32695	-2.78969
	LMWPE	-3.32664	-2.751
	LMWPE	-3.32634	-2.27051
	LMWPE	-3.32603	-1.79681
	LMWPE	-3.32573	-1.57163
	LMWPE	-3.32542	-1.34343
	LMWPE	-3.32512	-1.00477
	LMWPE	-3.32481	-0.700544
	LMWPE	-3.32451	-1.60177
	LMWPE	-3.3242	-0.721259
	LMWPE	-3.32389	0.668754
	LMWPE	-3.32359	1.14057
	LMWPE	-3.32328	0.351554
	LMWPE	-3.32298	-0.410584
	LMWPE	-3.32267	-0.197226
	LMWPE	-3.32237	-0.00997885
	LMWPE	-3.32206	-0.769439
	LMWPE	-3.32176	-1.48418
	LMWPE	-3.32145	-0.579327
	LMWPE	-3.32114	0.29398
	LMWPE	-3.32084	0.0262484
	LMWPE	-3.32053	-0.211431
	LMWPE	-3.32023	0.636682
	LMWPE	-3.31992	1.42685
	LMWPE	-3.31962	0.15051
	LMWPE	-3.31931	-0.195551
	LMWPE	-3.31901	1.1759
	LMWPE	-3.3187	3.39844
	LMWPE	-3.31839	4.4126
	LMWPE	-3.31809	3.6459
	LMWPE	-3.31778	2.36398
	LMWPE	-3.31748	1.08596
	LMWPE	-3.31717	-0.0271488
	LMWPE	-3.31687	-0.226286
	LMWPE	-3.31656	0.703194
	LMWPE	-3.31626	2.4717
	LMWPE	-3.31595	2.60856
	LMWPE	-3.31564	0.999675
	LMWPE	-3.31534	0.176108
	LMWPE	-3.31503	1.09383
	LMWPE	-3.31473	1.09453
	LMWPE	-3.31442	0.2415
	LMWPE	-3.31412	0.437127
	LMWPE	-3.31381	0.6178
	LMWPE	-3.31351	0.264961
	LMWPE	-3.3132	-0.0878781
	LMWPE	-3.31289	-0.440717
	LMWPE	-3.31259	-0.806364
	LMWPE	-3.31228	-1.62788
	LMWPE	-3.31198	-2.43905
	LMWPE	-3.31167	-2.83261
	LMWPE	-3.31137	-1.44214
	LMWPE	-3.31106	0.542398
	LMWPE	-3.31075	0.734108
	LMWPE	-3.31045	-0.0306711
	LMWPE	-3.31014	-0.753917
	LMWPE	-3.30984	-0.00568592
	LMWPE	-3.30953	0.717597
	LMWPE	-3.30923	0.558022
	LMWPE	-3.30892	0.407032
	LMWPE	-3.30862	0.559515
	LMWPE	-3.30831	0.699496
	LMWPE	-3.308	0.398076
	LMWPE	-3.3077	0.124686
	LMWPE	-3.30739	0.83982
	LMWPE	-3.30709	1.51319
	LMWPE	-3.30678	0.715312
	LMWPE	-3.30648	-0.0666242
	LMWPE	-3.30617	-0.287665
	LMWPE	-3.30587	-0.500859
	LMWPE	-3.30556	-0.413083
	LMWPE	-3.30525	0.587227
	LMWPE	-3.30495	2.58539
	LMWPE	-3.30464	2.77263
	LMWPE	-3.30434	1.3601
	LMWPE	-3.30403	-0.0138585
	LMWPE	-3.30373	-0.0363173
	LMWPE	-3.30342	-0.0493164
	LMWPE	-3.30312	0.268652
	LMWPE	-3.30281	0.598425
	LMWPE	-3.3025	1.29021
	LMWPE	-3.3022	0.205861
	LMWPE	-3.30189	-1.2393
	LMWPE	-3.30159	-1.78324
	LMWPE	-3.30128	-1.67449
	LMWPE	-3.30098	-1.58949
	LMWPE	-3.30067	-2.33181
	LMWPE	-3.30037	-3.01654
	LMWPE	-3.30006	-1.69738
	LMWPE	-3.29975	-0.437472
	LMWPE	-3.29945	-1.23653
	LMWPE	-3.29914	-1.99217
	LMWPE	-3.29884	-1.24039
	LMWPE	-3.29853	-0.531022
	LMWPE	-3.29823	-1.29226
	LMWPE	-3.29792	-1.99962
	LMWPE	-3.29762	-0.841223
	LMWPE	-3.29731	0.288486
	LMWPE	-3.297	0.425603
	LMWPE	-3.2967	0.555805
	LMWPE	-3.29639	0.395971
	LMWPE	-3.29609	-1.45864
	LMWPE	-3.29578	-0.905445
	LMWPE	-3.29548	-0.358114
	LMWPE	-3.29517	-0.0385573
	LMWPE	-3.29487	-0.618817
	LMWPE	-3.29456	-1.75433
	LMWPE	-3.29425	-1.11641
	LMWPE	-3.29395	-0.217354
	LMWPE	-3.29364	-1.07619
	LMWPE	-3.29334	-1.71449
	LMWPE	-3.29303	-2.3231
	LMWPE	-3.29273	-1.91234
	LMWPE	-3.29242	-1.50158
	LMWPE	-3.29212	-1.09082
	LMWPE	-3.29181	-0.700986
	LMWPE	-3.2915	-1.02782
	LMWPE	-3.2912	-1.35465
	LMWPE	-3.29089	-1.68149
	LMWPE	-3.29059	-1.98037
	LMWPE	-3.29028	-1.32374
	LMWPE	-3.28998	-0.667119
	LMWPE	-3.28967	-0.0104962
	LMWPE	-3.28937	0.615416
	LMWPE	-3.28906	0.194018
	LMWPE	-3.28875	-0.227379
	LMWPE	-3.28845	-0.648775
	LMWPE	-3.28814	-1.07024
	LMWPE	-3.28784	-1.494
	LMWPE	-3.28753	-1.89182
	LMWPE	-3.28723	-1.40777
	LMWPE	-3.28692	-0.923186
	LMWPE	-3.28662	-0.420228
	LMWPE	-3.28631	0.0827299
	LMWPE	-3.286	0.585688
	LMWPE	-3.2857	1.07631
	LMWPE	-3.28539	1.149
	LMWPE	-3.28509	1.2217
	LMWPE	-3.28478	1.2944
	LMWPE	-3.28448	1.37035
	LMWPE	-3.28417	1.55652
	LMWPE	-3.28386	1.72474
	LMWPE	-3.28356	1.31292
	LMWPE	-3.28325	1.79318
	LMWPE	-3.28295	2.57185
	LMWPE	-3.28264	1.64445
	LMWPE	-3.28234	2.64564
	LMWPE	-3.28203	3.61517
	LMWPE	-3.28173	3.51943
	LMWPE	-3.28142	3.39746
	LMWPE	-3.28111	2.39391
	LMWPE	-3.28081	1.40061
	LMWPE	-3.2805	0.751671
	LMWPE	-3.2802	0.102731
	LMWPE	-3.27989	-0.546209
	LMWPE	-3.27959	-1.17268
	LMWPE	-3.27928	-1.0462
	LMWPE	-3.27898	-0.879126
	LMWPE	-3.27867	0.646887
	LMWPE	-3.27836	2.15972
	LMWPE	-3.27806	3.17908
	LMWPE	-3.27775	2.45702
	LMWPE	-3.27745	2.42471
	LMWPE	-3.27714	1.48732
	LMWPE	-3.27684	-0.186775
	LMWPE	-3.27653	-0.101428
	LMWPE	-3.27623	-0.12625
	LMWPE	-3.27592	-0.139768
	LMWPE	-3.27561	0.249604
	LMWPE	-3.27531	1.51036
	LMWPE	-3.275	2.3876
	LMWPE	-3.2747	1.51993
	LMWPE	-3.27439	1.26633
	LMWPE	-3.27409	1.87906
	LMWPE	-3.27378	1.94294
	LMWPE	-3.27348	0.262438
	LMWPE	-3.27317	-0.818538
	LMWPE	-3.27286	-1.87623
	LMWPE	-3.27256	-2.16287
	LMWPE	-3.27225	-2.43315
	LMWPE	-3.27195	-2.16187
	LMWPE	-3.27164	-1.87726
	LMWPE	-3.27134	-1.15208
	LMWPE	-3.27103	-0.435654
	LMWPE	-3.27073	-0.00834724
	LMWPE	-3.27042	0.392239
	LMWPE	-3.27011	-0.0882597
	LMWPE	-3.26981	-0.561236
	LMWPE	-3.2695	-0.786414
	LMWPE	-3.2692	-0.998205
	LMWPE	-3.26889	-0.76948
	LMWPE	-3.26859	-0.532239
	LMWPE	-3.26828	-0.0150974
	LMWPE	-3.26798	0.475213
	LMWPE	-3.26767	0.111395
	LMWPE	-3.26736	0.626859
	LMWPE	-3.26706	1.11414
	LMWPE	-3.26675	2.4577
	LMWPE	-3.26645	2.93995
	LMWPE	-3.26614	1.63642
	LMWPE	-3.26584	-0.397791
	LMWPE	-3.26553	-0.623101
	LMWPE	-3.26523	0.693099
	LMWPE	-3.26492	1.96154
	LMWPE	-3.26461	1.67017
	LMWPE	-3.26431	1.3653
	LMWPE	-3.264	0.62002
	LMWPE	-3.2637	-0.103949
	LMWPE	-3.26339	-0.1335
	LMWPE	-3.26309	-0.149524
	LMWPE	-3.26278	0.274829
	LMWPE	-3.26248	0.668996
	LMWPE	-3.26217	0.0815231
	LMWPE	-3.26186	-0.492396
	LMWPE	-3.26156	-0.625967
	LMWPE	-3.26125	-0.772823
	LMWPE	-3.26095	-1.35084
	LMWPE	-3.26064	-1.90169
	LMWPE	-3.26034	-1.5719
	LMWPE	-3.26003	-1.2526
	LMWPE	-3.25973	-1.27269
	LMWPE	-3.25942	-1.29278
	LMWPE	-3.25911	-1.31288
	LMWPE	-3.25881	-1.29863
	LMWPE	-3.2585	-0.174512
	LMWPE	-3.2582	0.90415
	LMWPE	-3.25789	0.515259
	LMWPE	-3.25759	0.108735
	LMWPE	-3.25728	-0.866448
	LMWPE	-3.25697	-1.8143
	LMWPE	-3.25667	-1.88168
	LMWPE	-3.25636	-1.94905
	LMWPE	-3.25606	-2.01643
	LMWPE	-3.25575	-2.05642
	LMWPE	-3.25545	-1.21599
	LMWPE	-3.25514	-0.443236
	LMWPE	-3.25484	-1.84395
	LMWPE	-3.25453	-3.16235
	LMWPE	-3.25422	-1.83964
	LMWPE	-3.25392	-0.532143
	LMWPE	-3.25361	0.288193
	LMWPE	-3.25331	1.09478
	LMWPE	-3.253	1.46121
	LMWPE	-3.2527	1.80528
	LMWPE	-3.25239	1.43412
	LMWPE	-3.25209	1.06124
	LMWPE	-3.25178	0.63334
	LMWPE	-3.25147	0.238767
	LMWPE	-3.25117	0.880208
	LMWPE	-3.25086	0.612103
	LMWPE	-3.25056	-0.535971
	LMWPE	-3.25025	0.0699926
	LMWPE	-3.24995	0.47425
	LMWPE	-3.24964	0.902713
[truncated: 128,535 more rows]

## Sheet: Tables S2D
Source data for Fig. 3D
	Sample	Retention time (min)	Intensity		Retention time (min)	Compound
	LMWPE	0.0915	0.31697		9.859	C12 2-ketone
	LMWPE	0.0953	0.480086		10.797	C14 2-ketone
	LMWPE	0.09912	0.497067		11.655	C16 2-ketone
	LMWPE	0.10293	0.638057		12.456	C18 2-ketone
	LMWPE	0.10675	0.982814		13.199	C20 2-ketone
	LMWPE	0.11055	0.490378		13.882	C22 2-ketone
	LMWPE	0.11437	0.325718		14.545	C24 2-ketone
	LMWPE	0.11818	0.394669		15.254	C26 2-ketone
	LMWPE	0.122	0.412164		16.063	C28 2-ketone
	LMWPE	0.1258	0.415252		17.065	C30 2-ketone
	LMWPE	0.12962	0.58763		18.339	C32 2-ketone
	LMWPE	0.13343	0.426057
	LMWPE	0.13725	0.570135
	LMWPE	0.14105	0.393125
	LMWPE	0.14487	0.333951
	LMWPE	0.14868	0.321087
	LMWPE	0.1525	0.360193
	LMWPE	0.1563	0.465679
	LMWPE	0.16012	0.596377
	LMWPE	0.16393	0.520222
	LMWPE	0.16775	0.570649
	LMWPE	0.17155	0.658125
	LMWPE	0.17537	0.659669
	LMWPE	0.17918	0.396727
	LMWPE	0.183	0.519708
	LMWPE	0.18682	0.42863
	LMWPE	0.19062	0.391582
	LMWPE	0.19443	0.395698
	LMWPE	0.19825	0.533086
	LMWPE	0.20207	0.457446
	LMWPE	0.20587	0.333436
	LMWPE	0.20968	0.539776
	LMWPE	0.2135	0.575795
	LMWPE	0.21732	0.256766
	LMWPE	0.22112	0.317999
	LMWPE	0.22493	0.680251
	LMWPE	0.22875	0.421426
	LMWPE	0.23257	0.363795
	LMWPE	0.23637	0.501698
	LMWPE	0.24018	0.365339
	LMWPE	0.244	0.536688
	LMWPE	0.24782	0.325718
	LMWPE	0.25162	0.52897
	LMWPE	0.25543	0.438407
	LMWPE	0.25925	0.514562
	LMWPE	0.26307	0.284038
	LMWPE	0.26687	0.310281
	LMWPE	0.27068	0.355562
	LMWPE	0.2745	0.376659
	LMWPE	0.27832	0.230524
	LMWPE	0.28212	0.25831
	LMWPE	0.28593	0.534115
	LMWPE	0.28975	0.54698
	LMWPE	0.29357	0.574766
	LMWPE	0.29737	0.366883
	LMWPE	0.30118	0.357621
	LMWPE	0.305	0.409077
	LMWPE	0.30882	0.26397
	LMWPE	0.31263	0.385922
	LMWPE	0.31643	0.284553
	LMWPE	0.32025	0.268087
	LMWPE	0.32407	0.270145
	LMWPE	0.32788	0.54595
	LMWPE	0.33168	0.345271
	LMWPE	0.3355	0.467737
	LMWPE	0.33932	0.367912
	LMWPE	0.34313	0.425028
	LMWPE	0.34693	0.309766
	LMWPE	0.35075	0.506329
	LMWPE	0.35457	0.562931
	LMWPE	0.35838	0.514562
	LMWPE	0.36218	0.418854
	LMWPE	0.366	0.548009
	LMWPE	0.36982	0.480601
	LMWPE	0.37363	0.482145
	LMWPE	0.37743	0.268087
	LMWPE	0.38125	0.343213
	LMWPE	0.38507	0.331378
	LMWPE	0.38888	0.328291
	LMWPE	0.39268	0.443038
	LMWPE	0.3965	0.494494
	LMWPE	0.40032	0.445611
	LMWPE	0.40413	0.367397
	LMWPE	0.40793	0.469281
	LMWPE	0.41175	0.192961
	LMWPE	0.41557	0.275805
	LMWPE	0.41938	0.463106
	LMWPE	0.4232	0.488319
	LMWPE	0.427	0.629309
	LMWPE	0.43082	0.592776
	LMWPE	0.43463	0.36431
	LMWPE	0.43845	0.482659
	LMWPE	0.44225	0.314912
	LMWPE	0.44607	0.357621
	LMWPE	0.44988	0.489349
	LMWPE	0.4537	0.549552
	LMWPE	0.4575	0.500154
	LMWPE	0.46132	0.279922
	LMWPE	0.46513	0.233097
	LMWPE	0.46895	0.326747
	LMWPE	0.47275	0.584543
	LMWPE	0.47657	0.626737
	LMWPE	0.48038	0.590717
	LMWPE	0.4842	0.454873
	LMWPE	0.488	0.525882
	LMWPE	0.49182	0.668931
	LMWPE	0.49563	0.506329
	LMWPE	0.49945	0.455902
	LMWPE	0.50325	0.497582
	LMWPE	0.50707	0.629309
	LMWPE	0.51088	0.750746
	LMWPE	0.5147	0.444067
	LMWPE	0.5185	0.683338
	LMWPE	0.52232	0.680766
	LMWPE	0.52613	0.52897
	LMWPE	0.52995	0.709581
	LMWPE	0.53377	0.694659
	LMWPE	0.53757	0.678193
	LMWPE	0.54138	0.312854
	LMWPE	0.5452	0.324174
	LMWPE	0.54902	0.297417
	LMWPE	0.55282	0.47031
	LMWPE	0.55663	0.662241
	LMWPE	0.56045	0.445611
	LMWPE	0.56427	0.440465
	LMWPE	0.56807	0.645775
	LMWPE	0.57188	0.400329
	LMWPE	0.5757	0.385922
	LMWPE	0.57952	0.541834
	LMWPE	0.58332	0.474941
	LMWPE	0.58713	0.572708
	LMWPE	0.59095	0.199136
	LMWPE	0.59477	0.439951
	LMWPE	0.59857	0.230009
	LMWPE	0.60238	0.411135
	LMWPE	0.6062	0.278378
	LMWPE	0.61002	0.261912
	LMWPE	0.61382	0.242873
	LMWPE	0.61763	0.478028
	LMWPE	0.62145	0.44664
	LMWPE	0.62527	0.430688
	LMWPE	0.62907	0.42297
	LMWPE	0.63288	0.304621
	LMWPE	0.6367	0.29433
	LMWPE	0.64052	0.484718
	LMWPE	0.64432	0.49398
	LMWPE	0.64813	0.48729
	LMWPE	0.65195	0.473397
	LMWPE	0.65577	0.650407
	LMWPE	0.65958	0.662756
	LMWPE	0.66338	0.42863
	LMWPE	0.6672	0.372028
	LMWPE	0.67102	0.504271
	LMWPE	0.67483	0.397242
	LMWPE	0.67863	0.42863
	LMWPE	0.68245	0.547494
	LMWPE	0.68627	0.442523
	LMWPE	0.69008	0.515591
	LMWPE	0.69388	0.267058
	LMWPE	0.6977	0.408048
	LMWPE	0.70152	0.354533
	LMWPE	0.70533	0.155912
	LMWPE	0.70913	0.418854
	LMWPE	0.71295	0.881959
	LMWPE	0.71677	1.03015
	LMWPE	0.72058	0.629824
	LMWPE	0.72438	0.248533
	LMWPE	0.7282	0.291757
	LMWPE	0.73202	0.724503
	LMWPE	0.73583	0.646805
	LMWPE	0.73963	0.289184
	LMWPE	0.74345	0.531543
	LMWPE	0.74727	0.492436
	LMWPE	0.75108	0.283009
	LMWPE	0.75488	0.325718
	LMWPE	0.7587	0.331893
	LMWPE	0.76252	0.536174
	LMWPE	0.76633	0.535145
	LMWPE	0.77015	0.419368
	LMWPE	0.77395	0.499125
	LMWPE	0.77777	0.57631
	LMWPE	0.78158	0.701348
	LMWPE	0.7854	0.290213
	LMWPE	0.7892	0.497067
	LMWPE	0.79302	0.500154
	LMWPE	0.79683	0.472883
	LMWPE	0.80065	0.751261
	LMWPE	0.80445	0.36431
	LMWPE	0.80827	0.381291
	LMWPE	0.81208	0.502213
	LMWPE	0.8159	0.515591
	LMWPE	0.8197	0.361223
	LMWPE	0.82352	0.514048
	LMWPE	0.82733	0.303077
	LMWPE	0.83115	0.0890192
	LMWPE	0.83495	0.184213
	LMWPE	0.83877	0.212
	LMWPE	0.84258	0.468766
	LMWPE	0.8464	0.56396
	LMWPE	0.8502	0.498096
	LMWPE	0.85402	0.32366
	LMWPE	0.85783	0.543892
	LMWPE	0.86165	0.455902
	LMWPE	0.86545	0.600494
	LMWPE	0.86927	0.370999
	LMWPE	0.87308	0.280436
	LMWPE	0.8769	0.356592
	LMWPE	0.88072	0.472368
	LMWPE	0.88452	0.478543
	LMWPE	0.88833	0.454358
	LMWPE	0.89215	0.527941
	LMWPE	0.89597	0.689513
	LMWPE	0.89977	0.54698
	LMWPE	0.90358	0.382834
	LMWPE	0.9074	0.638057
	LMWPE	0.91122	0.556242
	LMWPE	0.91502	0.602038
	LMWPE	0.91883	0.462591
	LMWPE	0.92265	0.545436
	LMWPE	0.92647	0.390038
	LMWPE	0.93027	0.433776
	LMWPE	0.93408	0.270145
	LMWPE	0.9379	0.332922
	LMWPE	0.94172	0.562931
	LMWPE	0.94552	0.486261
	LMWPE	0.94933	0.473912
	LMWPE	0.95315	0.588659
	LMWPE	0.95697	0.526397
	LMWPE	0.96077	0.538747
	LMWPE	0.96458	0.626222
	LMWPE	0.9684	0.599979
	LMWPE	0.97222	0.385922
	LMWPE	0.97602	0.307194
	LMWPE	0.97983	0.300504
	LMWPE	0.98365	0.456417
	LMWPE	0.98747	0.507358
	LMWPE	0.99128	0.488319
	LMWPE	0.99508	0.556756
	LMWPE	0.9989	0.468252
	LMWPE	1.00272	0.51096
	LMWPE	1.00653	0.40496
	LMWPE	1.01033	0.564989
	LMWPE	1.01415	0.381805
	LMWPE	1.01797	0.338582
	LMWPE	1.02178	0.75229
	LMWPE	1.02558	0.766698
	LMWPE	1.0294	0.393125
	LMWPE	1.03322	0.487805
	LMWPE	1.03703	0.630339
	LMWPE	1.04083	0.286097
	LMWPE	1.04465	0.384378
	LMWPE	1.04847	0.526912
	LMWPE	1.05228	0.437378
	LMWPE	1.05608	0.520737
	LMWPE	1.0599	0.35299
	LMWPE	1.06372	0.476485
	LMWPE	1.06753	0.409591
	LMWPE	1.07133	0.430688
	LMWPE	1.07515	0.315941
	LMWPE	1.07897	0.356077
	LMWPE	1.08278	0.543892
	LMWPE	1.08658	0.59895
	LMWPE	1.0904	0.323145
	LMWPE	1.09422	0.586601
	LMWPE	1.09803	0.448184
	LMWPE	1.10183	0.430174
	LMWPE	1.10565	0.380261
	LMWPE	1.10947	0.355562
	LMWPE	1.11328	0.590203
	LMWPE	1.1171	0.701348
	LMWPE	1.1209	0.70495
	LMWPE	1.12472	0.506844
	LMWPE	1.12853	0.444582
	LMWPE	1.13235	0.405475
	LMWPE	1.13615	0.256766
	LMWPE	1.13997	0.258825
	LMWPE	1.14378	0.397242
	LMWPE	1.1476	0.6113
	LMWPE	1.1514	0.394669
	LMWPE	1.15522	0.308223
	LMWPE	1.15903	0.380776
	LMWPE	1.16285	0.348359
	LMWPE	1.16665	0.445096
	LMWPE	1.17047	0.76927
	LMWPE	1.17428	0.715241
	LMWPE	1.1781	0.434805
	LMWPE	1.1819	0.635999
	LMWPE	1.18572	0.353504
	LMWPE	1.18953	0.378718
	LMWPE	1.19335	0.24699
	LMWPE	1.19715	0.32932
	LMWPE	1.20097	0.541319
	LMWPE	1.20478	0.465164
	LMWPE	1.2086	0.36431
	LMWPE	1.2124	0.408048
	LMWPE	1.21622	0.314912
	LMWPE	1.22003	0.707008
	LMWPE	1.22385	0.412679
	LMWPE	1.22767	0.39364
	LMWPE	1.23147	0.451786
	LMWPE	1.23528	0.401358
	LMWPE	1.2391	0.590203
	LMWPE	1.24292	0.328805
	LMWPE	1.24672	0.295359
	LMWPE	1.25053	0.348873
	LMWPE	1.25435	0.566533
	LMWPE	1.25817	0.52331
	LMWPE	1.26197	0.400844
	LMWPE	1.26578	0.287126
	LMWPE	1.2696	0.288669
	LMWPE	1.27342	0.226922
	LMWPE	1.27722	0.260883
	LMWPE	1.28103	0.41731
	LMWPE	1.28485	0.510446
	LMWPE	1.28867	0.357106
	LMWPE	1.29247	0.308737
	LMWPE	1.29628	0.374087
	LMWPE	1.3001	0.368426
	LMWPE	1.30392	0.322116
	LMWPE	1.30772	0.254194
	LMWPE	1.31153	0.426057
	LMWPE	1.31535	0.518679
	LMWPE	1.31917	0.384892
	LMWPE	1.32297	0.353504
	LMWPE	1.32678	0.511475
	LMWPE	1.3306	0.669445
	LMWPE	1.33442	0.542348
	LMWPE	1.33823	0.287126
	LMWPE	1.34203	0.456931
	LMWPE	1.34585	0.391067
	LMWPE	1.34967	0.46465
	LMWPE	1.35348	0.41165
	LMWPE	1.35728	0.585057
	LMWPE	1.3611	0.560873
	LMWPE	1.36492	0.371514
	LMWPE	1.36873	0.444582
	LMWPE	1.37253	0.468766
	LMWPE	1.37635	0.566533
	LMWPE	1.38017	0.557785
	LMWPE	1.38398	0.386951
	LMWPE	1.38778	0.431203
	LMWPE	1.3916	0.535659
	LMWPE	1.39542	0.554698
	LMWPE	1.39923	0.511989
	LMWPE	1.40303	0.423999
	LMWPE	1.40685	0.331893
	LMWPE	1.41067	0.317999
	LMWPE	1.41448	0.461562
	LMWPE	1.41828	0.362766
	LMWPE	1.4221	0.489863
	LMWPE	1.42592	0.531028
	LMWPE	1.42973	0.281465
	LMWPE	1.43353	0.326747
	LMWPE	1.43735	0.34064
	LMWPE	1.44117	0.306679
	LMWPE	1.44498	0.58763
	LMWPE	1.44878	0.707008
	LMWPE	1.4526	0.54595
	LMWPE	1.45642	0.422455
	LMWPE	1.46023	0.619533
	LMWPE	1.46405	0.256252
	LMWPE	1.46785	0.422455
	LMWPE	1.47167	0.601009
	LMWPE	1.47548	0.491921
	LMWPE	1.4793	0.459504
	LMWPE	1.4831	0.386436
	LMWPE	1.48692	0.32932
	LMWPE	1.49073	0.256766
	LMWPE	1.49455	0.147165
	LMWPE	1.49835	0.397757
	LMWPE	1.50217	0.574251
	LMWPE	1.50598	0.414222
	LMWPE	1.5098	0.436349
	LMWPE	1.5136	0.671504
	LMWPE	1.51742	0.764125
	LMWPE	1.52123	0.306679
	LMWPE	1.52505	0.180611
	LMWPE	1.52885	0.283524
	LMWPE	1.53267	0.34064
	LMWPE	1.53648	0.541834
	LMWPE	1.5403	0.420397
	LMWPE	1.5441	0.20531
	LMWPE	1.54792	0.255223
	LMWPE	1.55173	0.396213
	LMWPE	1.55555	0.373572
	LMWPE	1.55935	0.345786
	LMWPE	1.56317	0.582484
	LMWPE	1.56698	0.629824
	LMWPE	1.5708	0.626737
	LMWPE	1.57462	0.409591
	LMWPE	1.57842	0.510446
	LMWPE	1.58223	0.451271
	LMWPE	1.58605	0.665329
	LMWPE	1.58987	0.48163
	LMWPE	1.59367	0.268087
	LMWPE	1.59748	0.342184
	LMWPE	1.6013	0.521251
	LMWPE	1.60512	0.350931
	LMWPE	1.60892	0.307194
	LMWPE	1.61273	0.518679
	LMWPE	1.61655	0.638057
	LMWPE	1.62037	0.395698
	LMWPE	1.62417	0.404446
	LMWPE	1.62798	0.439951
	LMWPE	1.6318	0.566533
	LMWPE	1.63562	0.672533
	LMWPE	1.63942	0.461562
	LMWPE	1.64323	0.278378
	LMWPE	1.64705	0.502727
	LMWPE	1.65087	0.389009
	LMWPE	1.65467	0.588144
	LMWPE	1.65848	0.920037
	LMWPE	1.6623	0.511989
	LMWPE	1.66612	0.736338
	LMWPE	1.66992	0.781105
	LMWPE	1.67373	1.17886
	LMWPE	1.67755	1.7351
	LMWPE	1.68137	1.59103
	LMWPE	1.68518	1.80354
	LMWPE	1.68898	1.95482
	LMWPE	1.6928	2.03252
	LMWPE	1.69662	2.29958
	LMWPE	1.70043	2.86971
	LMWPE	1.70423	3.41206
	LMWPE	1.70805	4.00278
	LMWPE	1.71187	4.99588
	LMWPE	1.71568	8.40331
	LMWPE	1.71948	7.16219
	LMWPE	1.7233	11.0471
	LMWPE	1.72712	13.3364
	LMWPE	1.73093	11.4696
	LMWPE	1.73473	17.5342
	LMWPE	1.73855	20.2393
	LMWPE	1.74237	19.8539
	LMWPE	1.74618	27.1802
	LMWPE	1.74998	28.5906
	LMWPE	1.7538	30.8017
	LMWPE	1.75762	28.5582
	LMWPE	1.76143	34.6022
	LMWPE	1.76523	35.3201
	LMWPE	1.76905	35.5171
	LMWPE	1.77287	32.6613
	LMWPE	1.77668	39.099
	LMWPE	1.78048	38.1013
	LMWPE	1.7843	39.6547
	LMWPE	1.78812	39.9238
	LMWPE	1.79193	41.3024
	LMWPE	1.79575	39.8225
	LMWPE	1.79955	46.7253
	LMWPE	1.80337	45.1467
	LMWPE	1.80718	42.0824
	LMWPE	1.811	43.3266
	LMWPE	1.8148	47.9443
	LMWPE	1.81862	42.101
	LMWPE	1.82243	46.8776
	LMWPE	1.82625	44.6691
	LMWPE	1.83005	38.4604
	LMWPE	1.83387	38.5916
	LMWPE	1.83768	37.3217
	LMWPE	1.8415	41.1526
	LMWPE	1.8453	38.2026
	LMWPE	1.84912	34.8652
	LMWPE	1.85293	32.0763
	LMWPE	1.85675	32.0094
	LMWPE	1.86055	30.3628
	LMWPE	1.86437	29.2158
	LMWPE	1.86818	28.376
	LMWPE	1.872	25.1384
	LMWPE	1.8758	25.4137
	LMWPE	1.87962	24.2348
	LMWPE	1.88343	23.0261
	LMWPE	1.88725	21.6481
	LMWPE	1.89105	22.3428
	LMWPE	1.89487	21.6384
	LMWPE	1.89868	21.3476
	LMWPE	1.9025	25.2568
	LMWPE	1.9063	25.4363
	LMWPE	1.91012	28.7347
	LMWPE	1.91393	29.2014
	LMWPE	1.91775	33.621
	LMWPE	1.92157	32.914
	LMWPE	1.92537	37.0392
	LMWPE	1.92918	38.9956
	LMWPE	1.933	39.5827
	LMWPE	1.93682	38.8006
	LMWPE	1.94062	41.662
	LMWPE	1.94443	39.4998
	LMWPE	1.94825	41.8334
	LMWPE	1.95207	39.17
	LMWPE	1.95587	42.5759
	LMWPE	1.95968	41.3636
	LMWPE	1.9635	40.4281
	LMWPE	1.96732	41.1037
	LMWPE	1.97112	41.5185
	LMWPE	1.97493	39.4309
	LMWPE	1.97875	37.702
	LMWPE	1.98257	35.5706
	LMWPE	1.98637	33.5628
	LMWPE	1.99018	32.1159
	LMWPE	1.994	29.0445
	LMWPE	1.99782	28.1712
	LMWPE	2.00162	26.1737
	LMWPE	2.00543	25.195
	LMWPE	2.00925	21.8185
	LMWPE	2.01307	20.0314
	LMWPE	2.01687	21.0003
	LMWPE	2.02068	18.2664
	LMWPE	2.0245	15.7842
	LMWPE	2.02832	14.2812
	LMWPE	2.03213	13.835
	LMWPE	2.03593	11.8354
	LMWPE	2.03975	11.4557
	LMWPE	2.04357	11.5128
	LMWPE	2.04738	10.2146
	LMWPE	2.05118	9.67171
	LMWPE	2.055	11.4485
	LMWPE	2.05882	9.45559
	LMWPE	2.06263	9.7278
	LMWPE	2.06643	8.28394
	LMWPE	2.07025	8.52732
	LMWPE	2.07407	7.55017
	LMWPE	2.07788	7.92683
	LMWPE	2.08168	7.10919
	LMWPE	2.0855	6.4063
	LMWPE	2.08932	7.30524
	LMWPE	2.09313	8.00916
	LMWPE	2.09693	8.03386
	LMWPE	2.10075	7.29392
	LMWPE	2.10457	8.40949
	LMWPE	2.10838	10.8578
	LMWPE	2.11218	12.1179
	LMWPE	2.116	14.3872
	LMWPE	2.11982	15.0443
	LMWPE	2.12363	16.7943
	LMWPE	2.12743	22.1442
	LMWPE	2.13125	22.5975
	LMWPE	2.13507	26.8782
	LMWPE	2.13888	29.098
	LMWPE	2.1427	30.0973
	LMWPE	2.1465	30.4554
	LMWPE	2.15032	30.7188
	LMWPE	2.15413	31.1706
	LMWPE	2.15795	33.5464
	LMWPE	2.16175	35.9725
	LMWPE	2.16557	33.1249
	LMWPE	2.16938	35.44
	LMWPE	2.1732	33.0236
	LMWPE	2.177	28.9168
	LMWPE	2.18082	28.6663
	LMWPE	2.18463	27.174
	LMWPE	2.18845	27.7817
	LMWPE	2.19225	23.9313
	LMWPE	2.19607	21.8951
	LMWPE	2.19988	21.5051
	LMWPE	2.2037	17.3474
	LMWPE	2.2075	18.9271
	LMWPE	2.21132	16.0651
	LMWPE	2.21513	13.6915
	LMWPE	2.21895	13.4234
	LMWPE	2.22275	11.8895
	LMWPE	2.22657	9.6892
	LMWPE	2.23038	9.29299
	LMWPE	2.2342	8.95132
	LMWPE	2.238	7.03458
	LMWPE	2.24182	7.57487
	LMWPE	2.24563	6.94402
	LMWPE	2.24945	6.9718
	LMWPE	2.25325	5.80066
	LMWPE	2.25707	5.86138
	LMWPE	2.26088	5.71884
	LMWPE	2.2647	5.01286
	LMWPE	2.26852	5.12607
	LMWPE	2.27232	5.04271
	LMWPE	2.27613	4.41649
	LMWPE	2.27995	6.00391
	LMWPE	2.28377	5.07307
	LMWPE	2.28757	4.47875
	LMWPE	2.29138	4.74889
	LMWPE	2.2952	5.04991
	LMWPE	2.29902	5.53978
	LMWPE	2.30282	4.42318
	LMWPE	2.30663	3.59679
	LMWPE	2.31045	4.07893
	LMWPE	2.31427	3.4522
	LMWPE	2.31807	3.74601
	LMWPE	2.32188	3.67037
	LMWPE	2.3257	4.27653
	LMWPE	2.32952	3.2474
	LMWPE	2.33332	3.57878
	LMWPE	2.33713	2.55429
	LMWPE	2.34095	3.48256
	LMWPE	2.34477	3.26644
	LMWPE	2.34857	3.41824
	LMWPE	2.35238	3.30092
	LMWPE	2.3562	3.5618
	LMWPE	2.36002	4.11701
	LMWPE	2.36382	4.23485
	LMWPE	2.36763	4.59298
	LMWPE	2.37145	3.69095
	LMWPE	2.37527	4.0918
	LMWPE	2.37908	4.2544
	LMWPE	2.38288	4.16281
	LMWPE	2.3867	3.92559
	LMWPE	2.39052	5.11578
	LMWPE	2.39433	5.1662
	LMWPE	2.39813	4.311
	LMWPE	2.40195	4.99949
	LMWPE	2.40577	4.94185
	LMWPE	2.40958	4.65936
	LMWPE	2.41338	4.54976
	LMWPE	2.4172	5.2578
	LMWPE	2.42102	4.50448
	LMWPE	2.42483	4.35988
	LMWPE	2.42863	4.88011
	LMWPE	2.43245	4.45662
	LMWPE	2.43627	5.26294
	LMWPE	2.44008	5.41834
	LMWPE	2.44388	5.62622
	LMWPE	2.4477	8.07657
	LMWPE	2.45152	9.21426
	LMWPE	2.45533	12.6737
	LMWPE	2.45913	15.3525
	LMWPE	2.46295	18.7404
	LMWPE	2.46677	18.6699
	LMWPE	2.47058	21.0024
	LMWPE	2.47438	22.3973
	LMWPE	2.4782	23.7177
	LMWPE	2.48202	25.9442
	LMWPE	2.48583	25.1045
	LMWPE	2.48965	26.7444
	LMWPE	2.49345	27.6768
	LMWPE	2.49727	30.1281
	LMWPE	2.50108	30.9581
	LMWPE	2.5049	33.5428
	LMWPE	2.5087	31.7572
	LMWPE	2.51252	32.1174
	LMWPE	2.51633	30.3072
	LMWPE	2.52015	32.0001
	LMWPE	2.52395	28.1409
	LMWPE	2.52777	24.1098
	LMWPE	2.53158	23.9683
	LMWPE	2.5354	21.485
	LMWPE	2.5392	19.9367
	LMWPE	2.54302	18.0416
	LMWPE	2.54683	14.0836
	LMWPE	2.55065	14.0434
	LMWPE	2.55445	12.049
	LMWPE	2.55827	10.3833
	LMWPE	2.56208	7.75908
	LMWPE	2.5659	7.4169
	LMWPE	2.5697	6.07904
	LMWPE	2.57352	5.12041
	LMWPE	2.57733	5.27323
	LMWPE	2.58115	4.30894
	LMWPE	2.58495	3.24792
	LMWPE	2.58877	3.94824
	LMWPE	2.59258	2.71843
	LMWPE	2.5964	3.43161
	LMWPE	2.60022	3.00401
	LMWPE	2.60402	3.70022
	LMWPE	2.60783	2.60677
	LMWPE	2.61165	2.46835
	LMWPE	2.61547	2.95873
	LMWPE	2.61927	2.65668
	LMWPE	2.62308	2.51827
	LMWPE	2.6269	2.21107
	LMWPE	2.63072	2.2121
	LMWPE	2.63452	2.21107
	LMWPE	2.63833	2.17197
	LMWPE	2.64215	2.41947
	LMWPE	2.64597	2.06854
	LMWPE	2.64977	2.25224
	LMWPE	2.65358	2.00834
	LMWPE	2.6574	2.38397
	LMWPE	2.66122	2.21056
	LMWPE	2.66502	2.22754
	LMWPE	2.66883	2.75342
	LMWPE	2.67265	2.48636
	LMWPE	2.67647	2.52959
	LMWPE	2.68027	2.44211
	LMWPE	2.68408	2.77503
	LMWPE	2.6879	2.71946
	LMWPE	2.69172	3.13214
	LMWPE	2.69552	2.29443
	LMWPE	2.69933	3.16456
	LMWPE	2.70315	2.86302
	LMWPE	2.70697	3.19543
	LMWPE	2.71077	3.39662
	LMWPE	2.71458	3.5726
	LMWPE	2.7184	2.97777
	LMWPE	2.72222	3.77431
	LMWPE	2.72603	3.09097
	LMWPE	2.72983	3.98014
	LMWPE	2.73365	3.03283
	LMWPE	2.73747	2.95153
	LMWPE	2.74128	2.59133
	LMWPE	2.74508	2.43439
	LMWPE	2.7489	2.88772
	LMWPE	2.75272	3.56437
	LMWPE	2.75653	3.59319
	LMWPE	2.76033	3.27107
	LMWPE	2.76415	3.3215
	LMWPE	2.76797	3.11619
	LMWPE	2.77178	3.17125
	LMWPE	2.77558	3.11156
	LMWPE	2.7794	2.91242
	LMWPE	2.78322	2.99218
	LMWPE	2.78703	2.88412
	LMWPE	2.79083	2.90573
	LMWPE	2.79465	2.7066
	LMWPE	2.79847	2.64279
	LMWPE	2.80228	2.91963
	LMWPE	2.80608	2.68447
	LMWPE	2.8099	2.07266
	LMWPE	2.81372	2.85633
	LMWPE	2.81753	3.08995
	LMWPE	2.82133	2.65823
	LMWPE	2.82515	2.70968
	LMWPE	2.82897	2.68241
	LMWPE	2.83278	2.32634
	LMWPE	2.8366	2.59751
	LMWPE	2.8404	2.05207
	LMWPE	2.84422	2.0001
	LMWPE	2.84803	2.87383
	LMWPE	2.85185	2.69939
	LMWPE	2.85565	2.3464
	LMWPE	2.85947	2.84964
	LMWPE	2.86328	3.47587
	LMWPE	2.8671	2.50437
	LMWPE	2.8709	2.85582
	LMWPE	2.87472	3.04003
	LMWPE	2.87853	3.14037
	LMWPE	2.88235	3.58701
	LMWPE	2.88615	3.32459
	LMWPE	2.88997	3.55614
	LMWPE	2.89378	3.96985
	LMWPE	2.8976	3.98734
	LMWPE	2.9014	3.51086
	LMWPE	2.90522	4.16023
	LMWPE	2.90903	3.87671
	LMWPE	2.91285	3.68118
	LMWPE	2.91665	3.24637
	LMWPE	2.92047	4.42884
	LMWPE	2.92428	3.75682
	LMWPE	2.9281	3.57569
	LMWPE	2.9319	3.63332
	LMWPE	2.93572	3.94206
	LMWPE	2.93953	4.45714
	LMWPE	2.94335	5.98693
	LMWPE	2.94717	6.41556
	LMWPE	2.95097	7.97365
	LMWPE	2.95478	9.258
	LMWPE	2.9586	8.60502
	LMWPE	2.96242	9.97479
	LMWPE	2.96622	10.6772
	LMWPE	2.97003	12.3449
	LMWPE	2.97385	15.512
	LMWPE	2.97767	19.2642
	LMWPE	2.98147	22.9248
	LMWPE	2.98528	23.8361
	LMWPE	2.9891	26.1567
	LMWPE	2.99292	25.9375
	LMWPE	2.99672	28.1404
	LMWPE	3.00053	29.3846
	LMWPE	3.00435	27.6901
	LMWPE	3.00817	26.1938
	LMWPE	3.01197	25.2635
	LMWPE	3.01578	26.4243
	LMWPE	3.0196	24.6902
	LMWPE	3.02342	21.0188
	LMWPE	3.02722	21.5694
	LMWPE	3.03103	19.9403
	LMWPE	3.03485	19.5364
	LMWPE	3.03867	18.7229
	LMWPE	3.04247	19.2652
	LMWPE	3.04628	16.3173
	LMWPE	3.0501	14.8636
	LMWPE	3.05392	10.6427
	LMWPE	3.05773	10.1281
	LMWPE	3.06153	8.22682
	LMWPE	3.06535	6.08161
	LMWPE	3.06917	5.65195
	LMWPE	3.07298	4.30277
	LMWPE	3.07678	2.91705
	LMWPE	3.0806	2.93866
	LMWPE	3.08442	2.77298
	LMWPE	3.08823	2.52907
	LMWPE	3.09203	2.00165
	LMWPE	3.09585	1.802
	LMWPE	3.09967	1.5972
	LMWPE	3.10348	1.5936
	LMWPE	3.10728	1.79171
	LMWPE	3.1111	1.60286
	LMWPE	3.11492	1.59103
	LMWPE	3.11873	1.34558
	LMWPE	3.12253	1.79788
	LMWPE	3.12635	1.3816
	LMWPE	3.13017	1.53906
	LMWPE	3.13398	1.56067
	LMWPE	3.13778	1.60646
	LMWPE	3.1416	1.99959
	LMWPE	3.14542	1.94247
	LMWPE	3.14923	2.03046
	LMWPE	3.15303	1.7737
	LMWPE	3.15685	2.12051
	LMWPE	3.16067	2.43182
	LMWPE	3.16448	2.20644
	LMWPE	3.16828	2.85736
	LMWPE	3.1721	3.06628
	LMWPE	3.17592	2.42153
	LMWPE	3.17973	2.15138
	LMWPE	3.18355	2.45806
	LMWPE	3.18735	2.16991
	LMWPE	3.19117	2.24606
	LMWPE	3.19498	2.19718
	LMWPE	3.1988	1.78038
	LMWPE	3.2026	2.1061
	LMWPE	3.20642	2.18329
	LMWPE	3.21023	2.7843
	LMWPE	3.21405	1.92549
	LMWPE	3.21785	1.77833
	LMWPE	3.22167	1.72275
	LMWPE	3.22548	1.65843
	LMWPE	3.2293	2.17042
	LMWPE	3.2331	1.48657
	LMWPE	3.23692	2.41072
	LMWPE	3.24073	2.35155
	LMWPE	3.24455	2.17454
	LMWPE	3.24835	2.28877
	LMWPE	3.25217	2.28311
	LMWPE	3.25598	2.43439
	LMWPE	3.2598	1.93424
	LMWPE	3.2636	2.13337
	LMWPE	3.26742	1.80714
	LMWPE	3.27123	1.32654
	LMWPE	3.27505	1.54883
	LMWPE	3.27885	1.58742
	LMWPE	3.28267	1.78707
	LMWPE	3.28648	1.84625
	LMWPE	3.2903	2.0814
	LMWPE	3.29412	2.30267
	LMWPE	3.29792	1.74179
	LMWPE	3.30173	2.2121
	LMWPE	3.30555	2.22754
	LMWPE	3.30937	2.24452
	LMWPE	3.31317	2.59597
	LMWPE	3.31698	2.7704
	LMWPE	3.3208	2.0778
	LMWPE	3.32462	2.27848
	LMWPE	3.32842	2.23474
	LMWPE	3.33223	2.70763
	LMWPE	3.33605	2.84707
	LMWPE	3.33987	2.34177
	LMWPE	3.34367	2.94844
	LMWPE	3.34748	3.00762
	LMWPE	3.3513	2.44366
	LMWPE	3.35512	2.54142
	LMWPE	3.35892	2.43234
	LMWPE	3.36273	2.45034
	LMWPE	3.36655	2.48019
	LMWPE	3.37037	2.9433
	LMWPE	3.37417	2.82443
	LMWPE	3.37798	2.55377
	LMWPE	3.3818	3.17022
	LMWPE	3.38562	3.67552
	LMWPE	3.38942	2.94844
	LMWPE	3.39323	3.19286
	LMWPE	3.39705	2.8517
	LMWPE	3.40087	2.65874
	LMWPE	3.40468	2.14315
	LMWPE	3.40848	2.36441
	LMWPE	3.4123	1.89513
	LMWPE	3.41612	2.21931
	LMWPE	3.41993	2.10302
	LMWPE	3.42373	1.643
	LMWPE	3.42755	1.93784
	LMWPE	3.43137	1.86066
	LMWPE	3.43518	1.94659
	LMWPE	3.43898	1.72893
	LMWPE	3.4428	1.76804
	LMWPE	3.44662	1.51384
	LMWPE	3.45043	1.47062
	LMWPE	3.45423	1.67078
	LMWPE	3.45805	1.48142
	LMWPE	3.46187	1.61212
	LMWPE	3.46568	1.17114
	LMWPE	3.46948	1.30441
	LMWPE	3.4733	1.39241
	LMWPE	3.47712	1.45981
	LMWPE	3.48093	1.96408
	LMWPE	3.48473	1.73613
	LMWPE	3.48855	2.56098
	LMWPE	3.49237	3.64464
	LMWPE	3.49618	4.32798
	LMWPE	3.49998	5.35556
	LMWPE	3.5038	4.54667
	LMWPE	3.50762	5.04168
	LMWPE	3.51143	4.77308
	LMWPE	3.51523	4.37995
	LMWPE	3.51905	3.45323
	LMWPE	3.52287	3.14706
	LMWPE	3.52668	2.93661
	LMWPE	3.5305	2.90882
	LMWPE	3.5343	2.57796
	LMWPE	3.53812	2.08655
	LMWPE	3.54193	2.16116
	LMWPE	3.54575	2.11331
	LMWPE	3.54955	2.35361
	LMWPE	3.55337	2.90933
	LMWPE	3.55718	3.88752
	LMWPE	3.561	4.83019
	LMWPE	3.5648	6.38366
	LMWPE	3.56862	6.07183
	LMWPE	3.57243	7.32273
	LMWPE	3.57625	8.44911
	LMWPE	3.58005	8.42235
	LMWPE	3.58387	10.2557
	LMWPE	3.58768	7.38139
	LMWPE	3.5915	7.49048
	LMWPE	3.5953	6.89925
	LMWPE	3.59912	5.26912
	LMWPE	3.60293	5.72811
	LMWPE	3.60675	7.98497
	LMWPE	3.61055	11.4315
	LMWPE	3.61437	23.8597
	LMWPE	3.61818	36.4624
	LMWPE	3.622	49.5199
	LMWPE	3.6258	64.082
	LMWPE	3.62962	70.7785
	LMWPE	3.63343	69.4288
	LMWPE	3.63725	63.8762
	LMWPE	3.64107	51.8447
	LMWPE	3.64487	40.2074
	LMWPE	3.64868	29.0625
	LMWPE	3.6525	21.041
	LMWPE	3.65632	14.5163
	LMWPE	3.66012	11.059
	LMWPE	3.66393	9.19214
	LMWPE	3.66775	9.61305
	LMWPE	3.67157	12.2353
	LMWPE	3.67537	15.5665
	LMWPE	3.67918	19.6995
	LMWPE	3.683	18.4522
	LMWPE	3.68682	18.7378
	LMWPE	3.69062	15.0211
	LMWPE	3.69443	13.3374
	LMWPE	3.69825	8.37861
	LMWPE	3.70207	6.6538
	LMWPE	3.70587	4.30791
	LMWPE	3.70968	3.7419
	LMWPE	3.7135	3.16096
	LMWPE	3.71732	3.22888
	LMWPE	3.72112	2.8409
	LMWPE	3.72493	2.82649
	LMWPE	3.72875	2.43851
	LMWPE	3.73257	2.90059
	LMWPE	3.73637	2.33663
	LMWPE	3.74018	1.73973
	LMWPE	3.744	1.79428
	LMWPE	3.74782	1.28435
	LMWPE	3.75163	1.55089
	LMWPE	3.75543	1.325
	LMWPE	3.75925	1.40784
	LMWPE	3.76307	1.24987
	LMWPE	3.76688	1.17886
	LMWPE	3.77068	1.10065
	LMWPE	3.7745	1.15982
	LMWPE	3.77832	1.39807
	LMWPE	3.78213	1.23804
	LMWPE	3.78593	1.31059
	LMWPE	3.78975	1.83338
	LMWPE	3.79357	1.62241
	LMWPE	3.79738	1.52568
	LMWPE	3.80118	1.77421
	LMWPE	3.805	1.86992
	LMWPE	3.80882	2.26819
	LMWPE	3.81263	1.63168
	LMWPE	3.81643	1.77678
	LMWPE	3.82025	1.46496
	LMWPE	3.82407	1.23752
	LMWPE	3.82788	1.33323
	LMWPE	3.83168	1.72841
	LMWPE	3.8355	1.29773
	LMWPE	3.83932	1.49017
	LMWPE	3.84313	1.33992
	LMWPE	3.84693	1.70629
	LMWPE	3.85075	2.16682
	LMWPE	3.85457	1.79531
	LMWPE	3.85838	1.79016
	LMWPE	3.8622	2.94535
	LMWPE	3.866	2.64691
	LMWPE	3.86982	3.40743
	LMWPE	3.87363	3.39971
	LMWPE	3.87745	3.46403
	LMWPE	3.88125	2.53936
	LMWPE	3.88507	2.54708
	LMWPE	3.88888	2.46012
	LMWPE	3.8927	1.79634
	LMWPE	3.8965	1.53751
	LMWPE	3.90032	1.25296
	LMWPE	3.90413	1.72687
	LMWPE	3.90795	1.38263
	LMWPE	3.91175	1.22723
	LMWPE	3.91557	1.94144
	LMWPE	3.91938	2.08037
	LMWPE	3.9232	2.32839
	LMWPE	3.927	1.87301
	LMWPE	3.93082	1.74591
	LMWPE	3.93463	1.65072
	LMWPE	3.93845	1.6466
	LMWPE	3.94225	1.65432
	LMWPE	3.94607	1.49738
	LMWPE	3.94988	1.30441
	LMWPE	3.9537	1.08881
	LMWPE	3.9575	1.10116
	LMWPE	3.96132	1.51847
	LMWPE	3.96513	1.55346
	LMWPE	3.96895	1.8164
	LMWPE	3.97275	2.47093
	LMWPE	3.97657	2.70299
	LMWPE	3.98038	2.86251
	LMWPE	3.9842	3.83658
	LMWPE	3.98802	3.06679
	LMWPE	3.99182	2.41021
	LMWPE	3.99563	1.55089
	LMWPE	3.99945	1.43306
	LMWPE	4.00327	1.81074
	LMWPE	4.00707	1.40527
	LMWPE	4.01088	2.31038
	LMWPE	4.0147	2.45755
	LMWPE	4.01852	2.51261
	LMWPE	4.02232	2.93455
	LMWPE	4.02613	3.31121
	LMWPE	4.02995	3.26438
	LMWPE	4.03377	3.0354
	LMWPE	4.03757	2.88875
	LMWPE	4.04138	2.6325
	LMWPE	4.0452	2.88206
	LMWPE	4.04902	2.7668
	LMWPE	4.05282	2.76783
	LMWPE	4.05663	3.39302
	LMWPE	4.06045	3.40589
	LMWPE	4.06427	2.54142
	LMWPE	4.06807	2.80539
	LMWPE	4.07188	2.2615
	LMWPE	4.0757	2.18483
	LMWPE	4.07952	1.84059
	LMWPE	4.08332	1.88793
	LMWPE	4.08713	1.76135
	LMWPE	4.09095	1.76495
	LMWPE	4.09477	1.7526
	LMWPE	4.09858	1.27869
	LMWPE	4.10238	1.65226
	LMWPE	4.1062	1.73202
	LMWPE	4.11002	1.93887
	LMWPE	4.11383	1.77884
	LMWPE	4.11763	2.17608
	LMWPE	4.12145	1.84728
	LMWPE	4.12527	1.74179
	LMWPE	4.12908	1.83081
	LMWPE	4.13288	1.72018
	LMWPE	4.1367	1.35947
	LMWPE	4.14052	1.59154
	LMWPE	4.14433	1.46599
	LMWPE	4.14813	2.17351
	LMWPE	4.15195	1.76958
	LMWPE	4.15577	1.59874
	LMWPE	4.15958	2.31759
	LMWPE	4.16338	2.35206
	LMWPE	4.1672	3.20984
	LMWPE	4.17102	4.72214
	LMWPE	4.17483	4.73809
	LMWPE	4.17863	4.78954
	LMWPE	4.18245	3.35494
	LMWPE	4.18627	3.42698
	LMWPE	4.19008	2.42513
	LMWPE	4.19388	1.57816
	LMWPE	4.1977	1.31522
	LMWPE	4.20152	1.44335
	LMWPE	4.20533	1.44746
	LMWPE	4.20915	1.70063
	LMWPE	4.21295	1.24267
	LMWPE	4.21677	1.28332
	LMWPE	4.22058	1.26634
	LMWPE	4.2244	1.81898
	LMWPE	4.2282	1.76958
	LMWPE	4.23202	1.55089
	LMWPE	4.23583	1.5478
	LMWPE	4.23965	1.39858
	LMWPE	4.24345	1.32242
	LMWPE	4.24727	1.42997
	LMWPE	4.25108	1.10322
	LMWPE	4.2549	1.40578
	LMWPE	4.2587	2.21982
	LMWPE	4.26252	4.34445
	LMWPE	4.26633	8.68118
	LMWPE	4.27015	11.7397
	LMWPE	4.27395	13.6745
	LMWPE	4.27777	13.1378
	LMWPE	4.28158	9.93928
	LMWPE	4.2854	9.00535
	LMWPE	4.2892	6.38211
	LMWPE	4.29302	4.79726
	LMWPE	4.29683	3.27056
	LMWPE	4.30065	2.75342
	LMWPE	4.30445	2.38448
	LMWPE	4.30827	2.40352
	LMWPE	4.31208	5.29227
	LMWPE	4.3159	11.377
	LMWPE	4.3197	26.6718
	LMWPE	4.32352	51.1382
	LMWPE	4.32733	77.7416
	LMWPE	4.33115	82.1889
	LMWPE	4.33497	69.169
	LMWPE	4.33877	54.1247
	LMWPE	4.34258	32.1967
	LMWPE	4.3464	17.8203
	LMWPE	4.35022	9.76176
	LMWPE	4.35402	5.45076
	LMWPE	4.35783	4.48595
	LMWPE	4.36165	2.93609
	LMWPE	4.36547	3.25666
	LMWPE	4.36927	4.46383
	LMWPE	4.37308	7.21828
	LMWPE	4.3769	11.7418
	LMWPE	4.38072	21.6023
	LMWPE	4.38452	30.9818
	LMWPE	4.38833	26.6584
	LMWPE	4.39215	23.1949
	LMWPE	4.39597	14.2987
	LMWPE	4.39977	6.57456
	LMWPE	4.40358	4.19111
	LMWPE	4.4074	2.71277
	LMWPE	4.41122	2.17094
	LMWPE	4.41502	2.0531
	LMWPE	4.41883	2.56252
	LMWPE	4.42265	2.76165
	LMWPE	4.42647	3.65133
	LMWPE	4.43027	2.42719
	LMWPE	4.43408	2.98806
	LMWPE	4.4379	3.07091
	LMWPE	4.44172	2.38808
	LMWPE	4.44553	2.11228
	LMWPE	4.44933	1.84419
	LMWPE	4.45315	1.73459
	LMWPE	4.45697	1.9152
	LMWPE	4.46078	1.42328
	LMWPE	4.46458	1.27045
	LMWPE	4.4684	1.00082
	LMWPE	4.47222	0.977153
	LMWPE	4.47603	1.37903
	LMWPE	4.47983	1.34198
	LMWPE	4.48365	1.21128
	LMWPE	4.48747	1.55243
	LMWPE	4.49128	2.19821
	LMWPE	4.49508	1.88021
	LMWPE	4.4989	2.64845
	LMWPE	4.50272	2.41587
	LMWPE	4.50653	2.38448
	LMWPE	4.51033	1.76958
	LMWPE	4.51415	1.93681
	LMWPE	4.51797	1.67336
	LMWPE	4.52178	2.15396
	LMWPE	4.52558	2.77555
	LMWPE	4.5294	3.28342
	LMWPE	4.53322	2.7596
	LMWPE	4.53703	2.31913
	LMWPE	4.54083	1.33632
	LMWPE	4.54465	1.95019
	LMWPE	4.54847	1.8303
	LMWPE	4.55228	1.98158
	LMWPE	4.5561	2.19461
	LMWPE	4.5599	2.67109
	LMWPE	4.56372	2.99938
	LMWPE	4.56753	3.16559
	LMWPE	4.57135	2.38088
	LMWPE	4.57515	2.49408
	LMWPE	4.57897	1.79634
	LMWPE	4.58278	1.40578
	LMWPE	4.5866	1.84573
	LMWPE	4.5904	1.95019
	LMWPE	4.59422	1.65895
	LMWPE	4.59803	1.58691
	LMWPE	4.60185	1.36771
	LMWPE	4.60565	2.07214
	LMWPE	4.60947	2.59699
	LMWPE	4.61328	1.9965
	LMWPE	4.6171	1.4912
	LMWPE	4.6209	1.90131
	LMWPE	4.62472	1.68313
	LMWPE	4.62853	1.5514
	LMWPE	4.63235	0.915406
	LMWPE	4.63615	1.09036
	LMWPE	4.63997	1.04868
	LMWPE	4.64378	1.2015
	LMWPE	4.6476	2.00628
	LMWPE	4.6514	2.85016
	LMWPE	4.65522	3.61171
	LMWPE	4.65903	3.94721
	LMWPE	4.66285	3.01019
	LMWPE	4.66665	2.82803
	LMWPE	4.67047	1.99547
	LMWPE	4.67428	1.65895
	LMWPE	4.6781	1.49583
	LMWPE	4.68192	2.08295
	LMWPE	4.68572	1.54214
	LMWPE	4.68953	1.98158
	LMWPE	4.69335	1.6785
	LMWPE	4.69717	1.70372
	LMWPE	4.70097	2.55377
	LMWPE	4.70478	2.50283
	LMWPE	4.7086	2.46938
	LMWPE	4.71242	3.1414
	LMWPE	4.71622	2.35412
	LMWPE	4.72003	2.26407
	LMWPE	4.72385	1.79222
	LMWPE	4.72767	2.20644
	LMWPE	4.73147	2.2615
	LMWPE	4.73528	2.30987
	LMWPE	4.7391	1.28743
	LMWPE	4.74292	1.0919
	LMWPE	4.74672	1.11557
	LMWPE	4.75053	0.991561
	LMWPE	4.75435	1.1377
	LMWPE	4.75817	1.38983
	LMWPE	4.76197	1.10219
	LMWPE	4.76578	1.81023
	LMWPE	4.7696	1.44901
	LMWPE	4.77342	1.15519
	LMWPE	4.77722	1.97952
	LMWPE	4.78103	1.43614
	LMWPE	4.78485	2.25121
	LMWPE	4.78867	2.21673
	LMWPE	4.79248	1.54935
	LMWPE	4.79628	1.49069
	LMWPE	4.8001	1.26582
	LMWPE	4.80392	1.06154
	LMWPE	4.80773	0.865493
	LMWPE	4.81153	1.19018
	LMWPE	4.81535	1.44438
	LMWPE	4.81917	1.68931
	LMWPE	4.82298	1.58382
	LMWPE	4.82678	1.36565
	LMWPE	4.8306	1.56478
	LMWPE	4.83442	1.92035
	LMWPE	4.83823	1.9929
	LMWPE	4.84203	1.85037
	LMWPE	4.84585	1.72584
	LMWPE	4.84967	1.52825
	LMWPE	4.85348	1.40939
	LMWPE	4.85728	1.32808
	LMWPE	4.8611	1.75054
	LMWPE	4.86492	2.08758
	LMWPE	4.86873	2.3392
	LMWPE	4.87253	3.66111
	LMWPE	4.87635	3.66471
	LMWPE	4.88017	4.7525
	LMWPE	4.88398	3.516
	LMWPE	4.88778	2.63816
	LMWPE	4.8916	1.70886
	LMWPE	4.89542	1.71143
	LMWPE	4.89923	1.06566
	LMWPE	4.90305	1.44438
	LMWPE	4.90685	1.18967
	LMWPE	4.91067	1.12586
	LMWPE	4.91448	1.18041
	LMWPE	4.9183	1.13358
	LMWPE	4.9221	0.950911
	LMWPE	4.92592	0.933416
	LMWPE	4.92973	0.960173
	LMWPE	4.93355	0.92261
	LMWPE	4.93735	1.12946
	LMWPE	4.94117	1.18709
	LMWPE	4.94498	1.24524
	LMWPE	4.9488	1.5406
	LMWPE	4.9526	1.17732
	LMWPE	4.95642	0.874756
	LMWPE	4.96023	0.958629
	LMWPE	4.96405	0.890707
	LMWPE	4.96785	0.88093
	LMWPE	4.97167	1.11866
	LMWPE	4.97548	2.82803
	LMWPE	4.9793	5.58248
	LMWPE	4.9831	10.3767
	LMWPE	4.98692	14.7777
	LMWPE	4.99073	16.0435
	LMWPE	4.99455	17.2764
	LMWPE	4.99835	13.1193
	LMWPE	5.00217	10.9993
	LMWPE	5.00598	6.25039
	LMWPE	5.0098	4.24359
	LMWPE	5.01362	3.22836
	LMWPE	5.01742	1.83236
	LMWPE	5.02123	1.8586
	LMWPE	5.02505	2.95462
	LMWPE	5.02887	7.11742
	LMWPE	5.03267	17.3793
	LMWPE	5.03648	40.848
	LMWPE	5.0403	68.4368
	LMWPE	5.04412	81.5951
	LMWPE	5.04792	70.0581
	LMWPE	5.05173	45.0839
	LMWPE	5.05555	22.6732
	LMWPE	5.05937	9.97427
	LMWPE	5.06317	5.1837
	LMWPE	5.06698	3.72492
	LMWPE	5.0708	2.97211
	LMWPE	5.07462	3.34105
	LMWPE	5.07842	2.91242
	LMWPE	5.08223	3.82217
	LMWPE	5.08605	5.25162
	LMWPE	5.08987	12.6891
	LMWPE	5.09367	20.2655
	LMWPE	5.09748	32.7164
	LMWPE	5.1013	29.028
	LMWPE	5.10512	19.9362
	LMWPE	5.10892	9.97736
	LMWPE	5.11273	5.72811
	LMWPE	5.11655	2.02274
	LMWPE	5.12037	1.32757
	LMWPE	5.12417	1.90491
	LMWPE	5.12798	2.26253
	LMWPE	5.1318	2.28517
	LMWPE	5.13562	2.54039
	LMWPE	5.13943	2.33148
	LMWPE	5.14323	1.81743
	LMWPE	5.14705	2.21828
	LMWPE	5.15087	2.41844
	LMWPE	5.15468	2.53731
	LMWPE	5.15848	1.98621
	LMWPE	5.1623	1.92755
	LMWPE	5.16612	1.65174
	LMWPE	5.16993	1.65483
	LMWPE	5.17373	1.31728
	LMWPE	5.17755	1.2473
	LMWPE	5.18137	1.03993
	LMWPE	5.18518	1.13255
	LMWPE	5.18898	1.07441
	LMWPE	5.1928	1.88947
	LMWPE	5.19662	2.1766
	LMWPE	5.20043	2.91499
	LMWPE	5.20423	2.36544
	LMWPE	5.20805	2.87126
	LMWPE	5.21187	1.89204
	LMWPE	5.21568	1.92858
	LMWPE	5.21948	1.58485
	LMWPE	5.2233	1.78296
	LMWPE	5.22712	2.21982
	LMWPE	5.23093	1.90028
	LMWPE	5.23473	2.35669
	LMWPE	5.23855	2.28723
	LMWPE	5.24237	1.38572
	LMWPE	5.24618	1.17526
	LMWPE	5.25	1.59206
	LMWPE	5.2538	1.49686
	LMWPE	5.25762	1.22157
	LMWPE	5.26143	1.85448
	LMWPE	5.26525	1.9929
	LMWPE	5.26905	2.21159
	LMWPE	5.27287	1.92395
	LMWPE	5.27668	2.04538
	LMWPE	5.2805	1.73665
	LMWPE	5.2843	1.58639
	LMWPE	5.28812	2.00062
	LMWPE	5.29193	1.73613
	LMWPE	5.29575	1.33735
	LMWPE	5.29955	1.13667
	LMWPE	5.30337	1.01677
	LMWPE	5.30718	0.774931
	LMWPE	5.311	0.71061
	LMWPE	5.3148	0.506844
	LMWPE	5.31862	1.25656
	LMWPE	5.32243	0.876814
	LMWPE	5.32625	1.64145
	LMWPE	5.33005	1.55449
	LMWPE	5.33387	2.01297
	LMWPE	5.33768	1.89873
	LMWPE	5.3415	1.8797
	LMWPE	5.3453	1.23443
	LMWPE	5.34912	1.32037
	LMWPE	5.35293	1.13564
	LMWPE	5.35675	1.08161
	LMWPE	5.36057	1.13718
	LMWPE	5.36437	0.965319
	LMWPE	5.36818	1.01163
	LMWPE	5.372	0.983328
	LMWPE	5.37582	1.46753
	LMWPE	5.37962	2.68704
	LMWPE	5.38343	2.62993
	LMWPE	5.38725	2.60677
	LMWPE	5.39107	2.85531
	LMWPE	5.39487	2.19975
	LMWPE	5.39868	1.57044
	LMWPE	5.4025	1.50973
	LMWPE	5.40632	1.67644
	LMWPE	5.41012	1.71915
	LMWPE	5.41393	1.24678
	LMWPE	5.41775	1.22106
	LMWPE	5.42157	1.70011
	LMWPE	5.42537	1.6291
	LMWPE	5.42918	1.57405
	LMWPE	5.433	1.91211
	LMWPE	5.43682	2.09015
	LMWPE	5.44062	1.96563
	LMWPE	5.44443	1.45415
	LMWPE	5.44825	1.28229
	LMWPE	5.45207	1.17217
	LMWPE	5.45587	1.32242
	LMWPE	5.45968	1.27251
	LMWPE	5.4635	1.61006
	LMWPE	5.46732	0.978183
	LMWPE	5.47113	1.47422
	LMWPE	5.47493	1.25913
	LMWPE	5.47875	1.14233
	LMWPE	5.48257	1.28126
	LMWPE	5.48638	1.49429
	LMWPE	5.49018	1.46753
	LMWPE	5.494	1.49429
	LMWPE	5.49782	1.46033
	LMWPE	5.50163	2.03561
	LMWPE	5.50543	1.6147
	LMWPE	5.50925	1.31162
	LMWPE	5.51307	1.9893
	LMWPE	5.51688	2.04538
	LMWPE	5.52068	2.08655
	LMWPE	5.5245	1.42174
	LMWPE	5.52832	1.79634
	LMWPE	5.53213	1.11866
	LMWPE	5.53593	1.36565
	LMWPE	5.53975	2.14521
	LMWPE	5.54357	2.09221
	LMWPE	5.54738	2.30935
	LMWPE	5.55118	2.53731
	LMWPE	5.555	2.09684
	LMWPE	5.55882	2.18329
	LMWPE	5.56263	1.93064
	LMWPE	5.56643	2.57024
	LMWPE	5.57025	3.14089
	LMWPE	5.57407	3.00041
	LMWPE	5.57788	2.27539
	LMWPE	5.58168	1.84831
	LMWPE	5.5855	1.27406
	LMWPE	5.58932	1.41247
	LMWPE	5.59313	1.41813
	LMWPE	5.59695	1.26479
	LMWPE	5.60075	1.01266
	LMWPE	5.60457	1.24164
	LMWPE	5.60838	1.18452
	LMWPE	5.6122	1.31728
	LMWPE	5.616	1.29773
	LMWPE	5.61982	1.13152
	LMWPE	5.62363	0.680251
	LMWPE	5.62745	0.755892
	LMWPE	5.63125	0.865493
	LMWPE	5.63507	0.913348
	LMWPE	5.63888	1.325
	LMWPE	5.6427	1.64814
	LMWPE	5.6465	1.7315
	LMWPE	5.65032	1.79994
	LMWPE	5.65413	1.57507
	LMWPE	5.65795	1.38366
	LMWPE	5.66175	1.50304
	LMWPE	5.66557	2.06648
	LMWPE	5.66938	1.49069
	LMWPE	5.6732	2.27282
	LMWPE	5.677	4.04497
	LMWPE	5.68082	7.81929
	LMWPE	5.68463	11.6214
	LMWPE	5.68845	15.1086
	LMWPE	5.69225	16.8066
	LMWPE	5.69607	12.9767
	LMWPE	5.69988	8.67963
	LMWPE	5.7037	9.25183
	LMWPE	5.70752	9.16332
	LMWPE	5.71132	7.69425
	LMWPE	5.71513	7.0953
	LMWPE	5.71895	5.19245
	LMWPE	5.72277	5.15385
	LMWPE	5.72657	7.32994
	LMWPE	5.73038	16.2283
	LMWPE	5.7342	37.5142
	LMWPE	5.73802	63.9945
	LMWPE	5.74182	79.6022
	LMWPE	5.74563	64.081
	LMWPE	5.74945	38.0313
	LMWPE	5.75327	17.7262
	LMWPE	5.75707	9.27138
	LMWPE	5.76088	7.05568
	LMWPE	5.7647	5.32469
	LMWPE	5.76852	5.02573
	LMWPE	5.77232	4.24411
	LMWPE	5.77613	3.46094
	LMWPE	5.77995	5.10446
	LMWPE	5.78377	8.675
	LMWPE	5.78757	20.2454
	LMWPE	5.79138	27.8275
	LMWPE	5.7952	28.357
	LMWPE	5.79902	20.0026
	LMWPE	5.80282	10.3448
	LMWPE	5.80663	4.48544
	LMWPE	5.81045	2.54966
	LMWPE	5.81427	2.43954
	LMWPE	5.81808	2.99166
	LMWPE	5.82188	3.31429
	LMWPE	5.8257	3.78563
	LMWPE	5.82952	4.19934
	LMWPE	5.83333	3.09663
	LMWPE	5.83713	2.7987
	LMWPE	5.84095	2.20747
	LMWPE	5.84477	2.23474
	LMWPE	5.84858	2.58001
	LMWPE	5.85238	2.01966
	LMWPE	5.8562	1.61367
	LMWPE	5.86002	1.7279
	LMWPE	5.86383	1.8833
	LMWPE	5.86763	2.3217
	LMWPE	5.87145	2.30061
	LMWPE	5.87527	1.95019
	LMWPE	5.87908	1.85397
	LMWPE	5.88288	1.89668
	LMWPE	5.8867	1.8658
	LMWPE	5.89052	1.93064
	LMWPE	5.89433	2.37213
	LMWPE	5.89813	2.39014
	LMWPE	5.90195	2.31759
	LMWPE	5.90577	2.39683
	LMWPE	5.90958	1.79068
	LMWPE	5.91338	1.89925
	LMWPE	5.9172	1.66975
	LMWPE	5.92102	1.65072
	LMWPE	5.92483	1.6219
	LMWPE	5.92863	1.52825
	LMWPE	5.93245	1.70629
	LMWPE	5.93627	1.89719
	LMWPE	5.94008	2.10765
	LMWPE	5.9439	2.0459
	LMWPE	5.9477	1.98827
	LMWPE	5.95152	1.98672
	LMWPE	5.95533	2.03201
	LMWPE	5.95915	1.80714
	LMWPE	5.96295	1.29824
	LMWPE	5.96677	1.08161
	LMWPE	5.97058	1.36513
	LMWPE	5.9744	1.79068
	LMWPE	5.9782	1.64711
	LMWPE	5.98202	2.22291
	LMWPE	5.98583	2.06185
	LMWPE	5.98965	1.54935
	LMWPE	5.99345	1.55038
	LMWPE	5.99727	1.1943
	LMWPE	6.00108	1.43769
	LMWPE	6.0049	1.49326
	LMWPE	6.0087	2.11176
	LMWPE	6.01252	1.92858
	LMWPE	6.01633	2.2862
	LMWPE	6.02015	1.5972
	LMWPE	6.02395	1.10271
	LMWPE	6.02777	1.18658
	LMWPE	6.03158	1.58073
	LMWPE	6.0354	1.38211
	LMWPE	6.0392	1.47937
	LMWPE	6.04302	1.69651
	LMWPE	6.04683	1.69497
	LMWPE	6.05065	1.42328
	LMWPE	6.05447	1.4948
	LMWPE	6.05827	1.48142
	LMWPE	6.06208	1.44798
	LMWPE	6.0659	1.49223
	LMWPE	6.06972	1.25913
	LMWPE	6.07352	1.38366
	LMWPE	6.07733	1.71298
	LMWPE	6.08115	1.54626
	LMWPE	6.08497	1.66924
	LMWPE	6.08877	2.16785
	LMWPE	6.09258	1.65946
	LMWPE	6.0964	2.08603
	LMWPE	6.10022	2.47556
	LMWPE	6.10402	2.23783
	LMWPE	6.10783	2.07214
	LMWPE	6.11165	1.41453
	LMWPE	6.11547	1.58639
	LMWPE	6.11927	1.37079
	LMWPE	6.12308	1.46496
	LMWPE	6.1269	1.43717
	LMWPE	6.13072	1.13409
	LMWPE	6.13452	1.40167
	LMWPE	6.13833	1.3039
	LMWPE	6.14215	1.72481
	LMWPE	6.14597	1.67644
	LMWPE	6.14977	1.74642
	LMWPE	6.15358	1.94299
	LMWPE	6.1574	1.48863
	LMWPE	6.16122	1.537
	LMWPE	6.16503	1.15776
	LMWPE	6.16883	1.43151
	LMWPE	6.17265	1.66255
	LMWPE	6.17647	1.29875
	LMWPE	6.18028	1.34352
	LMWPE	6.18408	1.80869
	LMWPE	6.1879	1.7243
	LMWPE	6.19172	2.30267
	LMWPE	6.19553	2.1061
	LMWPE	6.19933	2.22291
	LMWPE	6.20315	1.91777
	LMWPE	6.20697	1.98209
	LMWPE	6.21078	2.46835
	LMWPE	6.21458	2.09427
	LMWPE	6.2184	2.8656
	LMWPE	6.22222	2.72049
	LMWPE	6.22603	3.40228
	LMWPE	6.22983	3.69095
	LMWPE	6.23365	4.51683
	LMWPE	6.23747	5.50067
	LMWPE	6.24128	7.09272
	LMWPE	6.24508	5.69569
	LMWPE	6.2489	4.15303
	LMWPE	6.25272	2.70197
	LMWPE	6.25653	1.56427
	LMWPE	6.26033	1.46444
	LMWPE	6.26415	1.81795
	LMWPE	6.26797	1.87661
	LMWPE	6.27178	1.61624
	LMWPE	6.2756	1.37697
	LMWPE	6.2794	1.17011
	LMWPE	6.28322	1.48245
	LMWPE	6.28703	1.34352
	LMWPE	6.29085	1.20665
	LMWPE	6.29465	1.27869
	LMWPE	6.29847	1.35896
	LMWPE	6.30228	1.19121
	LMWPE	6.3061	1.05897
	LMWPE	6.3099	0.774931
	LMWPE	6.31372	1.7562
	LMWPE	6.31753	1.79171
	LMWPE	6.32135	2.62118
	LMWPE	6.32515	2.3109
	LMWPE	6.32897	1.50818
	LMWPE	6.33278	1.47062
	LMWPE	6.3366	1.31625
	LMWPE	6.3404	1.4912
	LMWPE	6.34422	1.62036
	LMWPE	6.34803	3.30812
	LMWPE	6.35185	5.84697
	LMWPE	6.35565	10.1091
	LMWPE	6.35947	15.1677
	LMWPE	6.36328	20.0515
	LMWPE	6.3671	16.3106
	LMWPE	6.3709	12.0171
	LMWPE	6.37472	7.81208
	LMWPE	6.37853	5.72862
	LMWPE	6.38235	5.88247
	LMWPE	6.38615	7.16065
	LMWPE	6.38997	8.99866
	LMWPE	6.39378	9.46846
	LMWPE	6.3976	13.9956
	LMWPE	6.40142	28.4934
	LMWPE	6.40522	56.7773
	LMWPE	6.40903	89.0264
	LMWPE	6.41285	96.2113
	LMWPE	6.41667	73.3621
	LMWPE	6.42047	38.1846
	LMWPE	6.42428	14.3635
	LMWPE	6.4281	8.50005
	LMWPE	6.43192	8.47793
	LMWPE	6.43572	12.2162
	LMWPE	6.43953	12.1447
	LMWPE	6.44335	10.5835
	LMWPE	6.44717	9.33055
	LMWPE	6.45097	15.3381
	LMWPE	6.45478	22.6366
	LMWPE	6.4586	28.8489
	LMWPE	6.46242	25.938
	LMWPE	6.46622	16.7655
	LMWPE	6.47003	9.91304
	LMWPE	6.47385	4.47566
	LMWPE	6.47767	2.49974
	LMWPE	6.48147	2.72666
	LMWPE	6.48528	2.72975
	LMWPE	6.4891	3.18308
	LMWPE	6.49292	3.27004
	LMWPE	6.49672	2.71277
	LMWPE	6.50053	3.02717
	LMWPE	6.50435	2.71226
	LMWPE	6.50817	2.6536
	LMWPE	6.51198	2.59288
	LMWPE	6.51578	3.25049
	LMWPE	6.5196	2.92786
	LMWPE	6.52342	2.98137
	LMWPE	6.52723	2.22034
	LMWPE	6.53103	1.77575
	LMWPE	6.53485	2.00165
	LMWPE	6.53867	1.45467
	LMWPE	6.54248	1.91829
	LMWPE	6.54628	1.67593
	LMWPE	6.5501	1.749
	LMWPE	6.55392	1.51796
	LMWPE	6.55773	1.87352
	LMWPE	6.56153	1.96871
	LMWPE	6.56535	2.06751
	LMWPE	6.56917	2.11742
	LMWPE	6.57298	2.05413
	LMWPE	6.57678	1.72996
	LMWPE	6.5806	1.32397
	LMWPE	6.58442	1.0708
	LMWPE	6.58823	1.30441
	LMWPE	6.59203	2.04796
	LMWPE	6.59585	1.8622
	LMWPE	6.59967	1.26942
	LMWPE	6.60348	1.33941
	LMWPE	6.60728	1.10116
	LMWPE	6.6111	0.979212
	LMWPE	6.61492	1.13512
	LMWPE	6.61873	1.35175
	LMWPE	6.62255	1.82772
	LMWPE	6.62635	2.39014
	LMWPE	6.63017	2.77915
	LMWPE	6.63398	2.64022
	LMWPE	6.6378	2.86971
	LMWPE	6.6416	1.69857
	LMWPE	6.64542	1.25399
	LMWPE	6.64923	1.52825
	LMWPE	6.65305	1.62859
	LMWPE	6.65685	1.88484
	LMWPE	6.66067	2.07369
	LMWPE	6.66448	1.98158
	LMWPE	6.6683	2.14984
	LMWPE	6.6721	2.03921
	LMWPE	6.67592	2.42719
	LMWPE	6.67973	1.93012
	LMWPE	6.68355	2.19101
	LMWPE	6.68735	1.23649
	LMWPE	6.69117	1.4171
	LMWPE	6.69498	1.38314
	LMWPE	6.6988	1.74282
	LMWPE	6.7026	1.76289
	LMWPE	6.70642	1.74334
	LMWPE	6.71023	1.84419
	LMWPE	6.71405	1.57096
	LMWPE	6.71785	1.46805
	LMWPE	6.72167	1.58125
	LMWPE	6.72548	1.97643
	LMWPE	6.7293	2.02274
	LMWPE	6.7331	1.65277
	LMWPE	6.73692	1.8339
	LMWPE	6.74073	1.63219
	LMWPE	6.74455	1.25759
	LMWPE	6.74837	1.87095
	LMWPE	6.75217	1.40836
	LMWPE	6.75598	1.44232
	LMWPE	6.7598	1.57816
	LMWPE	6.76362	1.42637
	LMWPE	6.76742	1.90388
	LMWPE	6.77123	1.97952
	LMWPE	6.77505	1.67439
	LMWPE	6.77887	2.49202
	LMWPE	6.78267	2.26716
	LMWPE	6.78648	1.96151
	LMWPE	6.7903	1.79273
	LMWPE	6.79412	1.60492
	LMWPE	6.79792	1.42791
	LMWPE	6.80173	1.26119
	LMWPE	6.80555	1.17577
	LMWPE	6.80937	2.03561
	LMWPE	6.81317	1.56478
	LMWPE	6.81698	1.78965
	LMWPE	6.8208	1.86529
	LMWPE	6.82462	2.30987
	LMWPE	6.82842	1.79582
	LMWPE	6.83223	2.00834
	LMWPE	6.83605	2.63765
	LMWPE	6.83987	2.92631
	LMWPE	6.84367	1.91623
	LMWPE	6.84748	2.25893
	LMWPE	6.8513	2.51312
	LMWPE	6.85512	3.16456
	LMWPE	6.85893	2.77966
	LMWPE	6.86273	3.32459
	LMWPE	6.86655	2.668
	LMWPE	6.87037	2.63147
	LMWPE	6.87418	1.97592
	LMWPE	6.87798	1.98827
	LMWPE	6.8818	2.74725
	LMWPE	6.88562	2.59236
	LMWPE	6.88943	3.08737
	LMWPE	6.89323	2.66337
	LMWPE	6.89705	1.56118
	LMWPE	6.90087	1.32911
	LMWPE	6.90468	1.23135
	LMWPE	6.90848	1.07029
	LMWPE	6.9123	1.26428
	LMWPE	6.91612	1.27303
	LMWPE	6.91993	1.34095
	LMWPE	6.92373	1.46341
	LMWPE	6.92755	1.05794
	LMWPE	6.93137	1.01472
	LMWPE	6.93518	1.27817
	LMWPE	6.93898	1.46959
	LMWPE	6.9428	1.29155
	LMWPE	6.94662	1.0106
	LMWPE	6.95043	1.15519
	LMWPE	6.95423	1.36205
	LMWPE	6.95805	1.75466
	LMWPE	6.96187	2.57796
	LMWPE	6.96568	2.2085
	LMWPE	6.9695	2.30987
	LMWPE	6.9733	3.31532
	LMWPE	6.97712	2.44366
	LMWPE	6.98093	1.5195
	LMWPE	6.98475	1.90491
	LMWPE	6.98855	2.60677
	LMWPE	6.99237	3.94566
	LMWPE	6.99618	9.30174
	LMWPE	7	16.5596
	LMWPE	7.0038	21.4284
	LMWPE	7.00762	20.2465
	LMWPE	7.01143	15.0973
	LMWPE	7.01525	8.87928
	LMWPE	7.01905	5.62674
	LMWPE	7.02287	4.26932
	LMWPE	7.02668	4.80292
	LMWPE	7.0305	7.4277
	LMWPE	7.0343	12.4437
	LMWPE	7.03812	25.246
	LMWPE	7.04193	51.1207
	LMWPE	7.04575	77.0454
	LMWPE	7.04955	100
	LMWPE	7.05337	76.4042
	LMWPE	7.05718	42.1221
	LMWPE	7.061	18.1116
	LMWPE	7.0648	7.59854
	LMWPE	7.06862	5.19914
	LMWPE	7.07243	5.86344
	LMWPE	7.07625	6.95842
	LMWPE	7.08007	10.6046
	LMWPE	7.08387	15.2825
	LMWPE	7.08768	26.1362
	LMWPE	7.0915	33.0951
	LMWPE	7.09532	32.2486
	LMWPE	7.09912	21.9121
	LMWPE	7.10293	11.4377
	LMWPE	7.10675	4.98199
	LMWPE	7.11057	3.77123
	LMWPE	7.11437	3.46558
	LMWPE	7.11818	3.81393
	LMWPE	7.122	3.67346
	LMWPE	7.12582	3.38788
	LMWPE	7.12962	3.10229
	LMWPE	7.13343	2.13492
	LMWPE	7.13725	2.90213
	LMWPE	7.14107	1.80251
	LMWPE	7.14487	1.48708
	LMWPE	7.14868	2.31707
	LMWPE	7.1525	2.64845
	LMWPE	7.15632	3.5443
	LMWPE	7.16012	3.08531
	LMWPE	7.16393	2.226
	LMWPE	7.16775	2.40352
	LMWPE	7.17157	2.03715
	LMWPE	7.17537	2.23166
	LMWPE	7.17918	1.42225
	LMWPE	7.183	1.45055
	LMWPE	7.18682	1.36308
	LMWPE	7.19062	1.97129
	LMWPE	7.19443	2.33714
	LMWPE	7.19825	2.5584
	LMWPE	7.20207	1.88793
	LMWPE	7.20588	1.81589
	LMWPE	7.20968	2.02583
	LMWPE	7.2135	2.46115
	LMWPE	7.21732	1.64197
	LMWPE	7.22113	1.43048
	LMWPE	7.22493	1.19636
	LMWPE	7.22875	1.19378
	LMWPE	7.23257	1.34712
	LMWPE	7.23638	1.28743
	LMWPE	7.24018	1.63939
	LMWPE	7.244	1.63322
	LMWPE	7.24782	1.30493
	LMWPE	7.25163	1.12741
	LMWPE	7.25543	1.77318
	LMWPE	7.25925	1.82412
	LMWPE	7.26307	2.30781
	LMWPE	7.26688	1.8164
	LMWPE	7.27068	2.19409
	LMWPE	7.2745	2.57641
	LMWPE	7.27832	2.96799
	LMWPE	7.28213	3.38016
	LMWPE	7.28593	2.63713
	LMWPE	7.28975	2.05825
	LMWPE	7.29357	1.40939
	LMWPE	7.29738	1.02861
	LMWPE	7.30118	1.04405
	LMWPE	7.305	1.52979
	LMWPE	7.30882	1.61161
	LMWPE	7.31263	2.08809
	LMWPE	7.31645	2.46681
	LMWPE	7.32025	2.05053
	LMWPE	7.32407	2.61912
	LMWPE	7.32788	2.1308
	LMWPE	7.3317	1.72018
	LMWPE	7.3355	1.79376
	LMWPE	7.33932	1.76392
	LMWPE	7.34313	1.35175
	LMWPE	7.34695	1.61058
	LMWPE	7.35075	1.55089
	LMWPE	7.35457	1.53134
	LMWPE	7.35838	1.58279
	LMWPE	7.3622	1.57507
	LMWPE	7.366	1.51641
	LMWPE	7.36982	1.78296
	LMWPE	7.37363	1.93784
	LMWPE	7.37745	1.48194
	LMWPE	7.38125	1.68416
	LMWPE	7.38507	1.55398
	LMWPE	7.38888	1.90748
	LMWPE	7.3927	1.78038
	LMWPE	7.3965	1.99804
	LMWPE	7.40032	1.28023
	LMWPE	7.40413	1.45467
	LMWPE	7.40795	1.70577
	LMWPE	7.41175	1.86786
	LMWPE	7.41557	2.00268
	LMWPE	7.41938	2.28568
	LMWPE	7.4232	1.68005
	LMWPE	7.42702	2.14367
	LMWPE	7.43082	1.69703
	LMWPE	7.43463	1.90182
	LMWPE	7.43845	1.69548
	LMWPE	7.44227	1.98878
	LMWPE	7.44607	1.88638
	LMWPE	7.44988	2.33251
	LMWPE	7.4537	2.59236
	LMWPE	7.45752	2.74313
	LMWPE	7.46132	2.91705
	LMWPE	7.46513	2.22291
	LMWPE	7.46895	2.96388
	LMWPE	7.47277	2.40352
	LMWPE	7.47657	2.14675
	LMWPE	7.48038	2.6397
	LMWPE	7.4842	2.29958
	LMWPE	7.48802	2.77143
	LMWPE	7.49182	3.15581
	LMWPE	7.49563	4.41494
	LMWPE	7.49945	4.16589
	LMWPE	7.50327	3.60091
	LMWPE	7.50707	2.07677
	LMWPE	7.51088	1.72636
	LMWPE	7.5147	1.20665
	LMWPE	7.51852	1.5761
	LMWPE	7.52232	1.23958
	LMWPE	7.52613	1.5514
	LMWPE	7.52995	1.31419
	LMWPE	7.53377	1.52876
	LMWPE	7.53757	1.24473
	LMWPE	7.54138	1.02707
	LMWPE	7.5452	1.50355
	LMWPE	7.54902	1.59103
	LMWPE	7.55283	1.4876
	LMWPE	7.55663	1.78553
	LMWPE	7.56045	1.52825
	LMWPE	7.56427	1.25193
	LMWPE	7.56808	1.91829
	LMWPE	7.57188	1.98724
	LMWPE	7.5757	2.70711
	LMWPE	7.57952	3.10075
	LMWPE	7.58333	2.82803
	LMWPE	7.58713	2.32582
	LMWPE	7.59095	2.87177
	LMWPE	7.59477	2.73747
	LMWPE	7.59858	3.90398
	LMWPE	7.60238	5.82381
	LMWPE	7.6062	9.61202
	LMWPE	7.61002	18.4517
	LMWPE	7.61383	21.9661
	LMWPE	7.61763	21.556
	LMWPE	7.62145	16.1217
	LMWPE	7.62527	9.57652
	LMWPE	7.62908	6.34507
	LMWPE	7.63288	5.11217
	LMWPE	7.6367	6.14439
	LMWPE	7.64052	8.83246
	LMWPE	7.64433	19.9928
	LMWPE	7.64813	44.522
	LMWPE	7.65195	71.0353
	LMWPE	7.65577	89.7571
	LMWPE	7.65958	73.3441
	LMWPE	7.6634	36.2334
	LMWPE	7.6672	16.9116
	LMWPE	7.67102	7.75754
	LMWPE	7.67483	5.08953
	LMWPE	7.67865	5.49604
	LMWPE	7.68245	9.53329
	LMWPE	7.68627	18.022
	LMWPE	7.69008	31.732
	LMWPE	7.6939	45.707
	LMWPE	7.6977	40.6689
	LMWPE	7.70152	27.6623
	LMWPE	7.70533	13.2618
[truncated: 24,181 more rows]

## Sheet: Table S2E
Source data for Fig. 3E
	Sample	Replicate	Retention time (min)	Counts		Retention time (min)	Compound
	LMWPE	1	2.587	18089462		8.26	C10 2-ketone
	LMWPE	1	2.602	18876940		9.82	C13 alkane
	LMWPE	1	2.617	20314306		11.22	C12 2-ketone
	LMWPE	1	2.632	22062594		12.63	C15 alkane
	LMWPE	1	2.647	23993586		13.93	C14 2-ketone
	LMWPE	1	2.663	26799460		15.15	C17 alkane
	LMWPE	1	2.678	26502648		16.36	C16 2-ketone
	LMWPE	1	2.693	24818086		17.43	C19 alkane
	LMWPE	1	2.708	23004964		18.58	C18 2-ketone
	LMWPE	1	2.723	20390022		19.5	C21 alkane
	LMWPE	1	2.738	17089852		20.6	C20 2-ketone
	LMWPE	1	2.753	13613957		21.4	C23 alkane
	LMWPE	1	2.768	10806598		22.44	C22 2-ketone
	LMWPE	1	2.783	8756943		23.17	C25 alkane
	LMWPE	1	2.798	7820678		24.16	C24 2-ketone
	LMWPE	1	2.814	6701965		24.8	C27 alkane
	LMWPE	1	2.829	6513950		25.79	C26 2-ketone
	LMWPE	1	2.844	4835987		26.46	C29 alkane
	LMWPE	1	2.859	4248018		27.68	C28 2-ketone
	LMWPE	1	2.874	3835784		28.5	C31 alkane
	LMWPE	1	2.889	3495095		30.14	C30 2-ketone
	LMWPE	1	2.904	3207365		31.23	C33 alkane
	LMWPE	1	2.919	2924749		33.62	C32 2-ketone
	LMWPE	1	2.934	2717951		35.16	C35 alkane
	LMWPE	1	2.949	2513101		38.7	C34 2-ketone
	LMWPE	1	2.964	2330481
	LMWPE	1	2.98	2174915
	LMWPE	1	2.995	2050890
	LMWPE	1	3.01	1926658
	LMWPE	1	3.025	1828386
	LMWPE	1	3.04	1713113
	LMWPE	1	3.055	1637454
	LMWPE	1	3.07	1552676
	LMWPE	1	3.085	1480702
	LMWPE	1	3.1	1406825
	LMWPE	1	3.115	1340326
	LMWPE	1	3.131	1287974
	LMWPE	1	3.146	1232073
	LMWPE	1	3.161	1162059
	LMWPE	1	3.176	1098161
	LMWPE	1	3.191	1038890
	LMWPE	1	3.206	993251
	LMWPE	1	3.221	947271
	LMWPE	1	3.236	897121
	LMWPE	1	3.251	856941
	LMWPE	1	3.266	833361
	LMWPE	1	3.282	802806
	LMWPE	1	3.297	770167
	LMWPE	1	3.312	735713
	LMWPE	1	3.327	718101
	LMWPE	1	3.342	696511
	LMWPE	1	3.357	677491
	LMWPE	1	3.372	648756
	LMWPE	1	3.387	635546
	LMWPE	1	3.402	623590
	LMWPE	1	3.417	600618
	LMWPE	1	3.433	597258
	LMWPE	1	3.448	579706
	LMWPE	1	3.463	567417
	LMWPE	1	3.478	556743
	LMWPE	1	3.493	546625
	LMWPE	1	3.508	543899
	LMWPE	1	3.523	520519
	LMWPE	1	3.538	506852
	LMWPE	1	3.553	495604
	LMWPE	1	3.568	493699
	LMWPE	1	3.584	479366
	LMWPE	1	3.599	463891
	LMWPE	1	3.614	474863
	LMWPE	1	3.629	488081
	LMWPE	1	3.644	460193
	LMWPE	1	3.659	448307
	LMWPE	1	3.674	437581
	LMWPE	1	3.689	430542
	LMWPE	1	3.704	422100
	LMWPE	1	3.719	425354
	LMWPE	1	3.735	424427
	LMWPE	1	3.75	431905
	LMWPE	1	3.765	431147
	LMWPE	1	3.78	408177
	LMWPE	1	3.795	387575
	LMWPE	1	3.81	380610
	LMWPE	1	3.825	372458
	LMWPE	1	3.84	366215
	LMWPE	1	3.855	353977
	LMWPE	1	3.87	331900
	LMWPE	1	3.886	327772
	LMWPE	1	3.901	314670
	LMWPE	1	3.916	296294
	LMWPE	1	3.931	286619
	LMWPE	1	3.946	282022
	LMWPE	1	3.961	289187
	LMWPE	1	3.976	287423
	LMWPE	1	3.991	275501
	LMWPE	1	4.006	270651
	LMWPE	1	4.021	270440
	LMWPE	1	4.037	263681
	LMWPE	1	4.052	255332
	LMWPE	1	4.067	255113
	LMWPE	1	4.082	252429
	LMWPE	1	4.097	249549
	LMWPE	1	4.112	244098
	LMWPE	1	4.127	243584
	LMWPE	1	4.142	242725
	LMWPE	1	4.157	239628
	LMWPE	1	4.172	237498
	LMWPE	1	4.188	235589
	LMWPE	1	4.203	231822
	LMWPE	1	4.218	230744
	LMWPE	1	4.233	224181
	LMWPE	1	4.248	226052
	LMWPE	1	4.263	225577
	LMWPE	1	4.278	222916
	LMWPE	1	4.293	218766
	LMWPE	1	4.308	215449
	LMWPE	1	4.323	214259
	LMWPE	1	4.338	213218
	LMWPE	1	4.354	213543
	LMWPE	1	4.369	207359
	LMWPE	1	4.384	205105
	LMWPE	1	4.399	208735
	LMWPE	1	4.414	202765
	LMWPE	1	4.429	207610
	LMWPE	1	4.444	203103
	LMWPE	1	4.459	202350
	LMWPE	1	4.474	200396
	LMWPE	1	4.489	204175
	LMWPE	1	4.505	201238
	LMWPE	1	4.52	199433
	LMWPE	1	4.535	193893
	LMWPE	1	4.55	191361
	LMWPE	1	4.565	195670
	LMWPE	1	4.58	194644
	LMWPE	1	4.595	190524
	LMWPE	1	4.61	186903
	LMWPE	1	4.625	190817
	LMWPE	1	4.64	189619
	LMWPE	1	4.656	192827
	LMWPE	1	4.671	192504
	LMWPE	1	4.686	190727
	LMWPE	1	4.701	241381
	LMWPE	1	4.716	311137
	LMWPE	1	4.731	225542
	LMWPE	1	4.746	206143
	LMWPE	1	4.761	197199
	LMWPE	1	4.776	196730
	LMWPE	1	4.791	187290
	LMWPE	1	4.807	189595
	LMWPE	1	4.822	187576
	LMWPE	1	4.837	189267
	LMWPE	1	4.852	184640
	LMWPE	1	4.867	198895
	LMWPE	1	4.882	197027
	LMWPE	1	4.897	215039
	LMWPE	1	4.912	226783
	LMWPE	1	4.927	203963
	LMWPE	1	4.942	187888
	LMWPE	1	4.958	180620
	LMWPE	1	4.973	179695
	LMWPE	1	4.988	176376
	LMWPE	1	5.003	184643
	LMWPE	1	5.018	211154
	LMWPE	1	5.033	187295
	LMWPE	1	5.048	173464
	LMWPE	1	5.063	168540
	LMWPE	1	5.078	168238
	LMWPE	1	5.093	170419
	LMWPE	1	5.109	166977
	LMWPE	1	5.124	164664
	LMWPE	1	5.139	163830
	LMWPE	1	5.154	195382
	LMWPE	1	5.169	196246
	LMWPE	1	5.184	201211
	LMWPE	1	5.199	191595
	LMWPE	1	5.214	180631
	LMWPE	1	5.229	178705
	LMWPE	1	5.244	176388
	LMWPE	1	5.26	181515
	LMWPE	1	5.275	192321
	LMWPE	1	5.29	181820
	LMWPE	1	5.305	174471
	LMWPE	1	5.32	177213
	LMWPE	1	5.335	169717
	LMWPE	1	5.35	160369
	LMWPE	1	5.365	162656
	LMWPE	1	5.38	159886
	LMWPE	1	5.395	154477
	LMWPE	1	5.411	160699
	LMWPE	1	5.426	186840
	LMWPE	1	5.441	193645
	LMWPE	1	5.456	167562
	LMWPE	1	5.471	158441
	LMWPE	1	5.486	156551
	LMWPE	1	5.501	165204
	LMWPE	1	5.516	162299
	LMWPE	1	5.531	168007
	LMWPE	1	5.546	181274
	LMWPE	1	5.562	174185
	LMWPE	1	5.577	393864
	LMWPE	1	5.592	437034
	LMWPE	1	5.607	253232
	LMWPE	1	5.622	216962
	LMWPE	1	5.637	207596
	LMWPE	1	5.652	206520
	LMWPE	1	5.667	210174
	LMWPE	1	5.682	202106
	LMWPE	1	5.697	269585
	LMWPE	1	5.713	303810
	LMWPE	1	5.728	237394
	LMWPE	1	5.743	218705
	LMWPE	1	5.758	241693
	LMWPE	1	5.773	632484
	LMWPE	1	5.788	590068
	LMWPE	1	5.803	404724
	LMWPE	1	5.818	406713
	LMWPE	1	5.833	329368
	LMWPE	1	5.848	306929
	LMWPE	1	5.864	302161
	LMWPE	1	5.879	291809
	LMWPE	1	5.894	278878
	LMWPE	1	5.909	260495
	LMWPE	1	5.924	243251
	LMWPE	1	5.939	220430
	LMWPE	1	5.954	216730
	LMWPE	1	5.969	246192
	LMWPE	1	5.984	237441
	LMWPE	1	5.999	222389
	LMWPE	1	6.015	248552
	LMWPE	1	6.03	302369
	LMWPE	1	6.045	323869
	LMWPE	1	6.06	505299
	LMWPE	1	6.075	596267
	LMWPE	1	6.09	374603
	LMWPE	1	6.105	420349
	LMWPE	1	6.12	374111
	LMWPE	1	6.135	298067
	LMWPE	1	6.15	266285
	LMWPE	1	6.165	251179
	LMWPE	1	6.181	233045
	LMWPE	1	6.196	222307
	LMWPE	1	6.211	420925
	LMWPE	1	6.226	556325
	LMWPE	1	6.241	346830
	LMWPE	1	6.256	329663
	LMWPE	1	6.271	283684
	LMWPE	1	6.286	258660
	LMWPE	1	6.301	256713
	LMWPE	1	6.316	227925
	LMWPE	1	6.332	206619
	LMWPE	1	6.347	210012
	LMWPE	1	6.362	204120
	LMWPE	1	6.377	190385
	LMWPE	1	6.392	316437
	LMWPE	1	6.407	399571
	LMWPE	1	6.422	311356
	LMWPE	1	6.437	360607
	LMWPE	1	6.452	303150
	LMWPE	1	6.467	261311
	LMWPE	1	6.483	240166
	LMWPE	1	6.498	213440
	LMWPE	1	6.513	195821
	LMWPE	1	6.528	184993
	LMWPE	1	6.543	204296
	LMWPE	1	6.558	237036
	LMWPE	1	6.573	247666
	LMWPE	1	6.588	234805
	LMWPE	1	6.603	213962
	LMWPE	1	6.618	209888
	LMWPE	1	6.634	237506
	LMWPE	1	6.649	205314
	LMWPE	1	6.664	188667
	LMWPE	1	6.679	191686
	LMWPE	1	6.694	211082
	LMWPE	1	6.709	190553
	LMWPE	1	6.724	211188
	LMWPE	1	6.739	201672
	LMWPE	1	6.754	234336
	LMWPE	1	6.769	245937
	LMWPE	1	6.785	265666
	LMWPE	1	6.8	235471
	LMWPE	1	6.815	211873
	LMWPE	1	6.83	200484
	LMWPE	1	6.845	186960
	LMWPE	1	6.86	184168
	LMWPE	1	6.875	185942
	LMWPE	1	6.89	170585
	LMWPE	1	6.905	161778
	LMWPE	1	6.92	165087
	LMWPE	1	6.936	162415
	LMWPE	1	6.951	166432
	LMWPE	1	6.966	166256
	LMWPE	1	6.981	164593
	LMWPE	1	6.996	192147
	LMWPE	1	7.011	197694
	LMWPE	1	7.026	190374
	LMWPE	1	7.041	195356
	LMWPE	1	7.056	183230
	LMWPE	1	7.071	174301
	LMWPE	1	7.087	190192
	LMWPE	1	7.102	214123
	LMWPE	1	7.117	196306
	LMWPE	1	7.132	180465
	LMWPE	1	7.147	202612
	LMWPE	1	7.162	191461
	LMWPE	1	7.177	182545
	LMWPE	1	7.192	172431
	LMWPE	1	7.207	159382
	LMWPE	1	7.222	152378
	LMWPE	1	7.238	152252
	LMWPE	1	7.253	149516
	LMWPE	1	7.268	147150
	LMWPE	1	7.283	142487
	LMWPE	1	7.298	141926
	LMWPE	1	7.313	141038
	LMWPE	1	7.328	142042
	LMWPE	1	7.343	141164
	LMWPE	1	7.358	139332
	LMWPE	1	7.373	139077
	LMWPE	1	7.389	137372
	LMWPE	1	7.404	136079
	LMWPE	1	7.419	135224
	LMWPE	1	7.434	137058
	LMWPE	1	7.449	134658
	LMWPE	1	7.464	129244
	LMWPE	1	7.479	136746
	LMWPE	1	7.494	149426
	LMWPE	1	7.509	142777
	LMWPE	1	7.524	142112
	LMWPE	1	7.54	137831
	LMWPE	1	7.555	137760
	LMWPE	1	7.57	135796
	LMWPE	1	7.585	135409
	LMWPE	1	7.6	134139
	LMWPE	1	7.615	133632
	LMWPE	1	7.63	133118
	LMWPE	1	7.645	126597
	LMWPE	1	7.66	125854
	LMWPE	1	7.675	131402
	LMWPE	1	7.69	141037
	LMWPE	1	7.706	156837
	LMWPE	1	7.721	145587
	LMWPE	1	7.736	131027
	LMWPE	1	7.751	127299
	LMWPE	1	7.766	122712
	LMWPE	1	7.781	126570
	LMWPE	1	7.796	130469
	LMWPE	1	7.811	124023
	LMWPE	1	7.826	127569
	LMWPE	1	7.841	126123
	LMWPE	1	7.857	125597
	LMWPE	1	7.872	124641
	LMWPE	1	7.887	116925
	LMWPE	1	7.902	118308
	LMWPE	1	7.917	113571
	LMWPE	1	7.932	114222
	LMWPE	1	7.947	111193
	LMWPE	1	7.962	108196
	LMWPE	1	7.977	110361
	LMWPE	1	7.992	108205
	LMWPE	1	8.008	107297
	LMWPE	1	8.023	114949
	LMWPE	1	8.038	108226
	LMWPE	1	8.053	111473
	LMWPE	1	8.068	114127
	LMWPE	1	8.083	111851
	LMWPE	1	8.098	117882
	LMWPE	1	8.113	113462
	LMWPE	1	8.128	118443
	LMWPE	1	8.143	114655
	LMWPE	1	8.159	112078
	LMWPE	1	8.174	108336
	LMWPE	1	8.189	107681
	LMWPE	1	8.204	116755
	LMWPE	1	8.219	131054
	LMWPE	1	8.234	126675
	LMWPE	1	8.249	255640
	LMWPE	1	8.264	630597
	LMWPE	1	8.279	429615
	LMWPE	1	8.294	300939
	LMWPE	1	8.31	238341
	LMWPE	1	8.325	218923
	LMWPE	1	8.34	180572
	LMWPE	1	8.355	150963
	LMWPE	1	8.37	132304
	LMWPE	1	8.385	121892
	LMWPE	1	8.4	117264
	LMWPE	1	8.415	112867
	LMWPE	1	8.43	109526
	LMWPE	1	8.445	133450
	LMWPE	1	8.461	182484
	LMWPE	1	8.476	151966
	LMWPE	1	8.491	123864
	LMWPE	1	8.506	114998
	LMWPE	1	8.521	110730
	LMWPE	1	8.536	119954
	LMWPE	1	8.551	124936
	LMWPE	1	8.566	114891
	LMWPE	1	8.581	103039
	LMWPE	1	8.596	103774
	LMWPE	1	8.612	130430
	LMWPE	1	8.627	125322
	LMWPE	1	8.642	107046
	LMWPE	1	8.657	100232
	LMWPE	1	8.672	94723
	LMWPE	1	8.687	93430
	LMWPE	1	8.702	91331
	LMWPE	1	8.717	91160
	LMWPE	1	8.732	96327
	LMWPE	1	8.747	92896
	LMWPE	1	8.763	87719
	LMWPE	1	8.778	89998
	LMWPE	1	8.793	88770
	LMWPE	1	8.808	90944
	LMWPE	1	8.823	89034
	LMWPE	1	8.838	84782
	LMWPE	1	8.853	84794
	LMWPE	1	8.868	87044
	LMWPE	1	8.883	88134
	LMWPE	1	8.898	93221
	LMWPE	1	8.914	105727
	LMWPE	1	8.929	97060
	LMWPE	1	8.944	83784
	LMWPE	1	8.959	82834
	LMWPE	1	8.974	79621
	LMWPE	1	8.989	77412
	LMWPE	1	9.004	93991
	LMWPE	1	9.019	129801
	LMWPE	1	9.034	122573
	LMWPE	1	9.049	104653
	LMWPE	1	9.065	92408
	LMWPE	1	9.08	87547
	LMWPE	1	9.095	98590
	LMWPE	1	9.11	93749
	LMWPE	1	9.125	88062
	LMWPE	1	9.14	84760
	LMWPE	1	9.155	78518
	LMWPE	1	9.17	78319
	LMWPE	1	9.185	75959
	LMWPE	1	9.2	78096
	LMWPE	1	9.215	78330
	LMWPE	1	9.231	77517
	LMWPE	1	9.246	76808
	LMWPE	1	9.261	77655
	LMWPE	1	9.276	79743
	LMWPE	1	9.291	82391
	LMWPE	1	9.306	81869
	LMWPE	1	9.321	75771
	LMWPE	1	9.336	75695
	LMWPE	1	9.351	76477
	LMWPE	1	9.366	74658
	LMWPE	1	9.382	73633
	LMWPE	1	9.397	75576
	LMWPE	1	9.412	77238
	LMWPE	1	9.427	77949
	LMWPE	1	9.442	75077
	LMWPE	1	9.457	70505
	LMWPE	1	9.472	75509
	LMWPE	1	9.487	78602
	LMWPE	1	9.502	70383
	LMWPE	1	9.517	66829
	LMWPE	1	9.533	67693
	LMWPE	1	9.548	66977
	LMWPE	1	9.563	72160
	LMWPE	1	9.578	76110
	LMWPE	1	9.593	81898
	LMWPE	1	9.608	89970
	LMWPE	1	9.623	94193
	LMWPE	1	9.638	82457
	LMWPE	1	9.653	80240
	LMWPE	1	9.668	88678
	LMWPE	1	9.684	90631
	LMWPE	1	9.699	82867
	LMWPE	1	9.714	95423
	LMWPE	1	9.729	104271
	LMWPE	1	9.744	82553
	LMWPE	1	9.759	70419
	LMWPE	1	9.774	64364
	LMWPE	1	9.789	64728
	LMWPE	1	9.804	99882
	LMWPE	1	9.819	477495
	LMWPE	1	9.835	475802
	LMWPE	1	9.85	262737
	LMWPE	1	9.865	157837
	LMWPE	1	9.88	113763
	LMWPE	1	9.895	87632
	LMWPE	1	9.91	80529
	LMWPE	1	9.925	76184
	LMWPE	1	9.94	82076
	LMWPE	1	9.955	85757
	LMWPE	1	9.97	90248
	LMWPE	1	9.986	79465
	LMWPE	1	10.001	77166
	LMWPE	1	10.016	78108
	LMWPE	1	10.031	74824
	LMWPE	1	10.046	69926
	LMWPE	1	10.061	70487
	LMWPE	1	10.076	72536
	LMWPE	1	10.091	64224
	LMWPE	1	10.106	63762
	LMWPE	1	10.121	62969
	LMWPE	1	10.137	64219
	LMWPE	1	10.152	68967
	LMWPE	1	10.167	65007
	LMWPE	1	10.182	62338
	LMWPE	1	10.197	63538
	LMWPE	1	10.212	63942
	LMWPE	1	10.227	59995
	LMWPE	1	10.242	55438
	LMWPE	1	10.257	54334
	LMWPE	1	10.272	54575
	LMWPE	1	10.288	59678
	LMWPE	1	10.303	69549
	LMWPE	1	10.318	97468
	LMWPE	1	10.333	89682
	LMWPE	1	10.348	74912
	LMWPE	1	10.363	66558
	LMWPE	1	10.378	63652
	LMWPE	1	10.393	60219
	LMWPE	1	10.408	55861
	LMWPE	1	10.423	54044
	LMWPE	1	10.439	53060
	LMWPE	1	10.454	61154
	LMWPE	1	10.469	65442
	LMWPE	1	10.484	62729
	LMWPE	1	10.499	69159
	LMWPE	1	10.514	86304
	LMWPE	1	10.529	70448
	LMWPE	1	10.544	63591
	LMWPE	1	10.559	74765
	LMWPE	1	10.574	78569
	LMWPE	1	10.59	67334
	LMWPE	1	10.605	56848
	LMWPE	1	10.62	57287
	LMWPE	1	10.635	59465
	LMWPE	1	10.65	66115
	LMWPE	1	10.665	73317
	LMWPE	1	10.68	58362
	LMWPE	1	10.695	59929
	LMWPE	1	10.71	61648
	LMWPE	1	10.725	59824
	LMWPE	1	10.74	56616
	LMWPE	1	10.756	54725
	LMWPE	1	10.771	58357
	LMWPE	1	10.786	76236
	LMWPE	1	10.801	81945
	LMWPE	1	10.816	60664
	LMWPE	1	10.831	64017
	LMWPE	1	10.846	68098
	LMWPE	1	10.861	59659
	LMWPE	1	10.876	53747
	LMWPE	1	10.891	48178
	LMWPE	1	10.907	53048
	LMWPE	1	10.922	64203
	LMWPE	1	10.937	75904
	LMWPE	1	10.952	71857
	LMWPE	1	10.967	66289
	LMWPE	1	10.982	60888
	LMWPE	1	10.997	60324
	LMWPE	1	11.012	69811
	LMWPE	1	11.027	76082
	LMWPE	1	11.042	73822
	LMWPE	1	11.058	73093
	LMWPE	1	11.073	67894
	LMWPE	1	11.088	66171
	LMWPE	1	11.103	58535
	LMWPE	1	11.118	72756
	LMWPE	1	11.133	66605
	LMWPE	1	11.148	60469
	LMWPE	1	11.163	66455
	LMWPE	1	11.178	59983
	LMWPE	1	11.193	59825
	LMWPE	1	11.209	143736
	LMWPE	1	11.224	2445867
	LMWPE	1	11.239	1734510
	LMWPE	1	11.254	549147
	LMWPE	1	11.269	337141
	LMWPE	1	11.284	198137
	LMWPE	1	11.299	161336
	LMWPE	1	11.314	111896
	LMWPE	1	11.329	86358
	LMWPE	1	11.344	79118
	LMWPE	1	11.36	80295
	LMWPE	1	11.375	85890
	LMWPE	1	11.39	95143
	LMWPE	1	11.405	81598
	LMWPE	1	11.42	70107
	LMWPE	1	11.435	78873
	LMWPE	1	11.45	90534
	LMWPE	1	11.465	123809
	LMWPE	1	11.48	112534
	LMWPE	1	11.495	95712
	LMWPE	1	11.511	78608
	LMWPE	1	11.526	63662
	LMWPE	1	11.541	61510
	LMWPE	1	11.556	59619
	LMWPE	1	11.571	60601
	LMWPE	1	11.586	65322
	LMWPE	1	11.601	71000
	LMWPE	1	11.616	68980
	LMWPE	1	11.631	56667
	LMWPE	1	11.646	55817
	LMWPE	1	11.662	69574
	LMWPE	1	11.677	75494
	LMWPE	1	11.692	65485
	LMWPE	1	11.707	56110
	LMWPE	1	11.722	55191
	LMWPE	1	11.737	93171
	LMWPE	1	11.752	98845
	LMWPE	1	11.767	67130
	LMWPE	1	11.782	59861
	LMWPE	1	11.797	56321
	LMWPE	1	11.813	55513
	LMWPE	1	11.828	52139
	LMWPE	1	11.843	55153
	LMWPE	1	11.858	64843
	LMWPE	1	11.873	119533
	LMWPE	1	11.888	138720
	LMWPE	1	11.903	88154
	LMWPE	1	11.918	87281
	LMWPE	1	11.933	130572
	LMWPE	1	11.948	96250
	LMWPE	1	11.964	73839
	LMWPE	1	11.979	89966
	LMWPE	1	11.994	131416
	LMWPE	1	12.009	93868
	LMWPE	1	12.024	68556
	LMWPE	1	12.039	59410
	LMWPE	1	12.054	54783
	LMWPE	1	12.069	58073
	LMWPE	1	12.084	55966
	LMWPE	1	12.099	52155
	LMWPE	1	12.115	53196
	LMWPE	1	12.13	66462
	LMWPE	1	12.145	70601
	LMWPE	1	12.16	69141
	LMWPE	1	12.175	63615
	LMWPE	1	12.19	51831
	LMWPE	1	12.205	47866
	LMWPE	1	12.22	48683
	LMWPE	1	12.235	53878
	LMWPE	1	12.25	56822
	LMWPE	1	12.266	63979
	LMWPE	1	12.281	65172
	LMWPE	1	12.296	51094
	LMWPE	1	12.311	48175
	LMWPE	1	12.326	50505
	LMWPE	1	12.341	55626
	LMWPE	1	12.356	47818
	LMWPE	1	12.371	50150
	LMWPE	1	12.386	46637
	LMWPE	1	12.401	72746
	LMWPE	1	12.416	104268
	LMWPE	1	12.432	95175
	LMWPE	1	12.447	70190
	LMWPE	1	12.462	60409
	LMWPE	1	12.477	55193
	LMWPE	1	12.492	54673
	LMWPE	1	12.507	62475
	LMWPE	1	12.522	79387
	LMWPE	1	12.537	94405
	LMWPE	1	12.552	177773
	LMWPE	1	12.567	239641
	LMWPE	1	12.583	117690
	LMWPE	1	12.598	140929
	LMWPE	1	12.613	844531
	LMWPE	1	12.628	806828
	LMWPE	1	12.643	213539
	LMWPE	1	12.658	114221
	LMWPE	1	12.673	82268
	LMWPE	1	12.688	69131
	LMWPE	1	12.703	74963
	LMWPE	1	12.718	83214
	LMWPE	1	12.734	68427
	LMWPE	1	12.749	66480
	LMWPE	1	12.764	60864
	LMWPE	1	12.779	57402
	LMWPE	1	12.794	59004
	LMWPE	1	12.809	58717
	LMWPE	1	12.824	53971
	LMWPE	1	12.839	54609
	LMWPE	1	12.854	58519
	LMWPE	1	12.869	70711
	LMWPE	1	12.885	59572
	LMWPE	1	12.9	52436
	LMWPE	1	12.915	53016
	LMWPE	1	12.93	57030
	LMWPE	1	12.945	94349
	LMWPE	1	12.96	93576
	LMWPE	1	12.975	71038
	LMWPE	1	12.99	78948
	LMWPE	1	13.005	76069
	LMWPE	1	13.02	64553
	LMWPE	1	13.036	65976
	LMWPE	1	13.051	72900
	LMWPE	1	13.066	91630
	LMWPE	1	13.081	140138
	LMWPE	1	13.096	113645
	LMWPE	1	13.111	77170
	LMWPE	1	13.126	59740
	LMWPE	1	13.141	54435
	LMWPE	1	13.156	56363
	LMWPE	1	13.171	67607
	LMWPE	1	13.187	115925
	LMWPE	1	13.202	113768
	LMWPE	1	13.217	78575
	LMWPE	1	13.232	67807
	LMWPE	1	13.247	62819
	LMWPE	1	13.262	83212
	LMWPE	1	13.277	109032
	LMWPE	1	13.292	85255
	LMWPE	1	13.307	65993
	LMWPE	1	13.322	59124
	LMWPE	1	13.338	65343
	LMWPE	1	13.353	60745
	LMWPE	1	13.368	49860
	LMWPE	1	13.383	45838
	LMWPE	1	13.398	46035
	LMWPE	1	13.413	48146
	LMWPE	1	13.428	48760
	LMWPE	1	13.443	48491
	LMWPE	1	13.458	52044
	LMWPE	1	13.473	64853
	LMWPE	1	13.489	60798
	LMWPE	1	13.504	53644
	LMWPE	1	13.519	63192
	LMWPE	1	13.534	85017
	LMWPE	1	13.549	85879
	LMWPE	1	13.564	73840
	LMWPE	1	13.579	69100
	LMWPE	1	13.594	75558
	LMWPE	1	13.609	63482
	LMWPE	1	13.624	61779
	LMWPE	1	13.64	73495
	LMWPE	1	13.655	84818
	LMWPE	1	13.67	68790
	LMWPE	1	13.685	61553
	LMWPE	1	13.7	58995
	LMWPE	1	13.715	69484
	LMWPE	1	13.73	98548
	LMWPE	1	13.745	104697
	LMWPE	1	13.76	139258
	LMWPE	1	13.775	155974
	LMWPE	1	13.791	86437
	LMWPE	1	13.806	64496
	LMWPE	1	13.821	78226
	LMWPE	1	13.836	118198
	LMWPE	1	13.851	107939
	LMWPE	1	13.866	136824
	LMWPE	1	13.881	108772
	LMWPE	1	13.896	123260
	LMWPE	1	13.911	1140766
	LMWPE	1	13.926	3923105
	LMWPE	1	13.941	2203364
	LMWPE	1	13.957	645376
	LMWPE	1	13.972	317045
	LMWPE	1	13.987	223782
	LMWPE	1	14.002	176463
	LMWPE	1	14.017	153089
	LMWPE	1	14.032	128473
	LMWPE	1	14.047	113168
	LMWPE	1	14.062	109149
	LMWPE	1	14.077	105121
	LMWPE	1	14.092	97129
	LMWPE	1	14.108	102418
	LMWPE	1	14.123	92486
	LMWPE	1	14.138	125601
	LMWPE	1	14.153	206618
	LMWPE	1	14.168	149503
	LMWPE	1	14.183	101681
	LMWPE	1	14.198	87983
	LMWPE	1	14.213	85808
	LMWPE	1	14.228	87020
	LMWPE	1	14.243	100979
	LMWPE	1	14.259	95785
	LMWPE	1	14.274	79495
	LMWPE	1	14.289	77291
	LMWPE	1	14.304	75145
	LMWPE	1	14.319	132726
	LMWPE	1	14.334	151638
	LMWPE	1	14.349	97602
	LMWPE	1	14.364	83189
	LMWPE	1	14.379	72813
	LMWPE	1	14.394	74186
	LMWPE	1	14.41	77328
	LMWPE	1	14.425	67290
	LMWPE	1	14.44	72711
	LMWPE	1	14.455	71865
	LMWPE	1	14.47	61718
	LMWPE	1	14.485	65025
	LMWPE	1	14.5	65890
	LMWPE	1	14.515	60368
	LMWPE	1	14.53	57667
	LMWPE	1	14.545	55805
	LMWPE	1	14.561	71609
	LMWPE	1	14.576	126525
	LMWPE	1	14.591	97794
	LMWPE	1	14.606	67362
	LMWPE	1	14.621	68247
	LMWPE	1	14.636	66412
	LMWPE	1	14.651	89818
	LMWPE	1	14.666	155851
	LMWPE	1	14.681	96272
	LMWPE	1	14.696	75801
	LMWPE	1	14.712	94002
	LMWPE	1	14.727	85414
	LMWPE	1	14.742	79519
	LMWPE	1	14.757	73597
	LMWPE	1	14.772	71395
	LMWPE	1	14.787	73979
	LMWPE	1	14.802	66822
	LMWPE	1	14.817	71154
	LMWPE	1	14.832	75238
	LMWPE	1	14.847	64108
	LMWPE	1	14.863	58697
	LMWPE	1	14.878	60920
	LMWPE	1	14.893	64851
	LMWPE	1	14.908	100225
	LMWPE	1	14.923	132585
	LMWPE	1	14.938	93583
	LMWPE	1	14.953	86348
	LMWPE	1	14.968	86129
	LMWPE	1	14.983	103887
	LMWPE	1	14.998	148759
	LMWPE	1	15.014	205892
	LMWPE	1	15.029	178648
	LMWPE	1	15.044	116359
	LMWPE	1	15.059	153027
	LMWPE	1	15.074	414125
	LMWPE	1	15.089	289941
	LMWPE	1	15.104	165832
	LMWPE	1	15.119	255910
	LMWPE	1	15.134	952070
	LMWPE	1	15.149	1205339
	LMWPE	1	15.165	327928
	LMWPE	1	15.18	120145
	LMWPE	1	15.195	95503
	LMWPE	1	15.21	88902
	LMWPE	1	15.225	94592
	LMWPE	1	15.24	121303
	LMWPE	1	15.255	115224
	LMWPE	1	15.27	93951
	LMWPE	1	15.285	81079
	LMWPE	1	15.3	70731
	LMWPE	1	15.316	64392
	LMWPE	1	15.331	67253
	LMWPE	1	15.346	69561
	LMWPE	1	15.361	67832
	LMWPE	1	15.376	66068
	LMWPE	1	15.391	61466
	LMWPE	1	15.406	63969
	LMWPE	1	15.421	67224
	LMWPE	1	15.436	79004
	LMWPE	1	15.451	92566
	LMWPE	1	15.466	83353
	LMWPE	1	15.482	88137
	LMWPE	1	15.497	105663
	LMWPE	1	15.512	94640
	LMWPE	1	15.527	80195
	LMWPE	1	15.542	68979
	LMWPE	1	15.557	136384
	LMWPE	1	15.572	206892
	LMWPE	1	15.587	146623
	LMWPE	1	15.602	107895
	LMWPE	1	15.617	78628
	LMWPE	1	15.633	75927
	LMWPE	1	15.648	107543
	LMWPE	1	15.663	105576
	LMWPE	1	15.678	85274
	LMWPE	1	15.693	103243
	LMWPE	1	15.708	102543
	LMWPE	1	15.723	79315
	LMWPE	1	15.738	76264
	LMWPE	1	15.753	97105
	LMWPE	1	15.768	135171
	LMWPE	1	15.784	117846
	LMWPE	1	15.799	81899
	LMWPE	1	15.814	74202
	LMWPE	1	15.829	63213
	LMWPE	1	15.844	59955
	LMWPE	1	15.859	60887
	LMWPE	1	15.874	61664
	LMWPE	1	15.889	66914
	LMWPE	1	15.904	70716
	LMWPE	1	15.919	69661
	LMWPE	1	15.935	62065
	LMWPE	1	15.95	66922
	LMWPE	1	15.965	97167
	LMWPE	1	15.98	136124
	LMWPE	1	15.995	172804
	LMWPE	1	16.01	148796
	LMWPE	1	16.025	95435
	LMWPE	1	16.04	79780
	LMWPE	1	16.055	85776
	LMWPE	1	16.07	99801
	LMWPE	1	16.086	171443
	LMWPE	1	16.101	157436
	LMWPE	1	16.116	101205
	LMWPE	1	16.131	108438
	LMWPE	1	16.146	119907
	LMWPE	1	16.161	123007
	LMWPE	1	16.176	85667
	LMWPE	1	16.191	71829
	LMWPE	1	16.206	106211
	LMWPE	1	16.221	166467
	LMWPE	1	16.237	121820
	LMWPE	1	16.252	94277
	LMWPE	1	16.267	73153
	LMWPE	1	16.282	83386
	LMWPE	1	16.297	161225
	LMWPE	1	16.312	332905
	LMWPE	1	16.327	263265
	LMWPE	1	16.342	955273
	LMWPE	1	16.357	5357448
	LMWPE	1	16.372	4957935
	LMWPE	1	16.388	901850
	LMWPE	1	16.403	283466
	LMWPE	1	16.418	176195
	LMWPE	1	16.433	136764
	LMWPE	1	16.448	116728
	LMWPE	1	16.463	113114
	LMWPE	1	16.478	101059
	LMWPE	1	16.493	91275
	LMWPE	1	16.508	97814
	LMWPE	1	16.523	92164
	LMWPE	1	16.539	87240
	LMWPE	1	16.554	116877
	LMWPE	1	16.569	291439
	LMWPE	1	16.584	258832
	LMWPE	1	16.599	147807
	LMWPE	1	16.614	104697
	LMWPE	1	16.629	103653
	LMWPE	1	16.644	118007
	LMWPE	1	16.659	163464
	LMWPE	1	16.674	217926
	LMWPE	1	16.69	141820
	LMWPE	1	16.705	123711
	LMWPE	1	16.72	96111
	LMWPE	1	16.735	76320
	LMWPE	1	16.75	74388
	LMWPE	1	16.765	82421
	LMWPE	1	16.78	90633
	LMWPE	1	16.795	94719
	LMWPE	1	16.81	98894
	LMWPE	1	16.825	88904
	LMWPE	1	16.84	75678
	LMWPE	1	16.856	77173
	LMWPE	1	16.871	73868
	LMWPE	1	16.886	72534
	LMWPE	1	16.901	70374
	LMWPE	1	16.916	74133
	LMWPE	1	16.931	78939
	LMWPE	1	16.946	100971
	LMWPE	1	16.961	162910
	LMWPE	1	16.976	127704
	LMWPE	1	16.991	86965
	LMWPE	1	17.007	79605
	LMWPE	1	17.022	89360
	LMWPE	1	17.037	105257
	LMWPE	1	17.052	115770
	LMWPE	1	17.067	208773
	LMWPE	1	17.082	188929
	LMWPE	1	17.097	115810
	LMWPE	1	17.112	82852
	LMWPE	1	17.127	81387
	LMWPE	1	17.142	87040
	LMWPE	1	17.158	113317
	LMWPE	1	17.173	124341
	LMWPE	1	17.188	108985
	LMWPE	1	17.203	159516
	LMWPE	1	17.218	150185
	LMWPE	1	17.233	125386
	LMWPE	1	17.248	282915
	LMWPE	1	17.263	282042
	LMWPE	1	17.278	162381
	LMWPE	1	17.293	172815
	LMWPE	1	17.309	151377
	LMWPE	1	17.324	173723
	LMWPE	1	17.339	189604
	LMWPE	1	17.354	353633
	LMWPE	1	17.369	673819
	LMWPE	1	17.384	436676
	LMWPE	1	17.399	245760
	LMWPE	1	17.414	967445
	LMWPE	1	17.429	1688912
	LMWPE	1	17.444	467485
	LMWPE	1	17.46	137496
	LMWPE	1	17.475	111890
	LMWPE	1	17.49	120463
	LMWPE	1	17.505	131596
	LMWPE	1	17.52	114512
	LMWPE	1	17.535	119371
	LMWPE	1	17.55	118825
	LMWPE	1	17.565	100109
	LMWPE	1	17.58	92334
	LMWPE	1	17.595	89796
	LMWPE	1	17.611	88730
	LMWPE	1	17.626	100207
	LMWPE	1	17.641	93190
	LMWPE	1	17.656	81323
	LMWPE	1	17.671	87302
	LMWPE	1	17.686	106928
	LMWPE	1	17.701	99497
	LMWPE	1	17.716	81069
	LMWPE	1	17.731	78505
	LMWPE	1	17.746	109807
	LMWPE	1	17.762	147865
	LMWPE	1	17.777	98247
	LMWPE	1	17.792	94075
	LMWPE	1	17.807	121387
	LMWPE	1	17.822	175192
	LMWPE	1	17.837	275594
	LMWPE	1	17.852	164676
	LMWPE	1	17.867	104521
	LMWPE	1	17.882	105255
	LMWPE	1	17.897	106469
	LMWPE	1	17.913	132028
	LMWPE	1	17.928	112005
	LMWPE	1	17.943	92549
	LMWPE	1	17.958	120166
	LMWPE	1	17.973	108533
	LMWPE	1	17.988	92605
	LMWPE	1	18.003	105601
	LMWPE	1	18.018	148047
	LMWPE	1	18.033	170282
	LMWPE	1	18.048	124712
	LMWPE	1	18.064	95696
	LMWPE	1	18.079	88353
	LMWPE	1	18.094	87356
	LMWPE	1	18.109	82580
	LMWPE	1	18.124	108920
	LMWPE	1	18.139	189526
	LMWPE	1	18.154	192024
	LMWPE	1	18.169	129518
	LMWPE	1	18.184	172499
	LMWPE	1	18.199	152356
	LMWPE	1	18.215	129443
	LMWPE	1	18.23	176013
	LMWPE	1	18.245	135318
	LMWPE	1	18.26	113727
	LMWPE	1	18.275	132021
	LMWPE	1	18.29	148211
	LMWPE	1	18.305	141994
	LMWPE	1	18.32	150492
	LMWPE	1	18.335	129526
	LMWPE	1	18.35	157977
	LMWPE	1	18.366	225734
	LMWPE	1	18.381	159873
	LMWPE	1	18.396	98182
	LMWPE	1	18.411	86933
	LMWPE	1	18.426	123283
	LMWPE	1	18.441	138063
	LMWPE	1	18.456	101224
	LMWPE	1	18.471	111000
	LMWPE	1	18.486	199089
	LMWPE	1	18.501	274561
	LMWPE	1	18.517	278334
	LMWPE	1	18.532	161726
	LMWPE	1	18.547	684582
	LMWPE	1	18.562	4387817
	LMWPE	1	18.577	8120130
	LMWPE	1	18.592	2326794
	LMWPE	1	18.607	408216
	LMWPE	1	18.622	215537
	LMWPE	1	18.637	178173
	LMWPE	1	18.652	153519
	LMWPE	1	18.667	133635
	LMWPE	1	18.683	122531
	LMWPE	1	18.698	124616
	LMWPE	1	18.713	138720
	LMWPE	1	18.728	133853
	LMWPE	1	18.743	125988
	LMWPE	1	18.758	264806
	LMWPE	1	18.773	404761
	LMWPE	1	18.788	232659
	LMWPE	1	18.803	271936
	LMWPE	1	18.818	250361
	LMWPE	1	18.834	163260
	LMWPE	1	18.849	133570
	LMWPE	1	18.864	132745
	LMWPE	1	18.879	102242
	LMWPE	1	18.894	92550
	LMWPE	1	18.909	92938
	LMWPE	1	18.924	116627
	LMWPE	1	18.939	128233
	LMWPE	1	18.954	113040
	LMWPE	1	18.969	95528
	LMWPE	1	18.985	93948
	LMWPE	1	19	94106
	LMWPE	1	19.015	100984
	LMWPE	1	19.03	97360
	LMWPE	1	19.045	98288
	LMWPE	1	19.06	104858
	LMWPE	1	19.075	88323
	LMWPE	1	19.09	84823
	LMWPE	1	19.105	88602
	LMWPE	1	19.12	143165
	LMWPE	1	19.136	189818
	LMWPE	1	19.151	143491
	LMWPE	1	19.166	128536
	LMWPE	1	19.181	106367
	LMWPE	1	19.196	113043
	LMWPE	1	19.211	142122
	LMWPE	1	19.226	177655
	LMWPE	1	19.241	283490
	LMWPE	1	19.256	237627
	LMWPE	1	19.271	145353
	LMWPE	1	19.287	240094
	LMWPE	1	19.302	373233
	LMWPE	1	19.317	523176
	LMWPE	1	19.332	396094
	LMWPE	1	19.347	159650
	LMWPE	1	19.362	119819
	LMWPE	1	19.377	182581
	LMWPE	1	19.392	233264
	LMWPE	1	19.407	231312
	LMWPE	1	19.422	191290
	LMWPE	1	19.438	176705
	LMWPE	1	19.453	519992
	LMWPE	1	19.468	826048
	LMWPE	1	19.483	666822
	LMWPE	1	19.498	1686258
	LMWPE	1	19.513	1518330
	LMWPE	1	19.528	364054
	LMWPE	1	19.543	175336
	LMWPE	1	19.558	142859
	LMWPE	1	19.573	116195
	LMWPE	1	19.589	123540
	LMWPE	1	19.604	136018
	LMWPE	1	19.619	138316
	LMWPE	1	19.634	163889
	LMWPE	1	19.649	139517
	LMWPE	1	19.664	120754
	LMWPE	1	19.679	113894
	LMWPE	1	19.694	111214
	LMWPE	1	19.709	109218
	LMWPE	1	19.724	139685
	LMWPE	1	19.74	124518
	LMWPE	1	19.755	105176
	LMWPE	1	19.77	105311
	LMWPE	1	19.785	99074
	LMWPE	1	19.8	102969
	LMWPE	1	19.815	136665
	LMWPE	1	19.83	197930
	LMWPE	1	19.845	153593
	LMWPE	1	19.86	107165
	LMWPE	1	19.875	105084
	LMWPE	1	19.891	161537
	LMWPE	1	19.906	322138
	LMWPE	1	19.921	239740
	LMWPE	1	19.936	147280
	LMWPE	1	19.951	129965
	LMWPE	1	19.966	131104
	LMWPE	1	19.981	178092
	LMWPE	1	19.996	160069
	LMWPE	1	20.011	146113
	LMWPE	1	20.026	177053
	LMWPE	1	20.041	143914
	LMWPE	1	20.057	153802
	LMWPE	1	20.072	163813
	LMWPE	1	20.087	203643
	LMWPE	1	20.102	192688
	LMWPE	1	20.117	141747
	LMWPE	1	20.132	254346
	LMWPE	1	20.147	291985
	LMWPE	1	20.162	159146
	LMWPE	1	20.177	157819
	LMWPE	1	20.192	217700
	LMWPE	1	20.208	201240
	LMWPE	1	20.223	140236
	LMWPE	1	20.238	122526
	LMWPE	1	20.253	140810
	LMWPE	1	20.268	138767
	LMWPE	1	20.283	150321
	LMWPE	1	20.298	150964
	LMWPE	1	20.313	163097
	LMWPE	1	20.328	184909
	LMWPE	1	20.343	258009
	LMWPE	1	20.359	235496
	LMWPE	1	20.374	228341
	LMWPE	1	20.389	157445
	LMWPE	1	20.404	124466
	LMWPE	1	20.419	127213
	LMWPE	1	20.434	137437
	LMWPE	1	20.449	118443
	LMWPE	1	20.464	187341
	LMWPE	1	20.479	270885
	LMWPE	1	20.494	184385
	LMWPE	1	20.51	242383
	LMWPE	1	20.525	294879
	LMWPE	1	20.54	167683
	LMWPE	1	20.555	197422
	LMWPE	1	20.57	1809279
	LMWPE	1	20.585	6865291
	LMWPE	1	20.6	8056670
	LMWPE	1	20.615	1500693
	LMWPE	1	20.63	456532
	LMWPE	1	20.645	288896
	LMWPE	1	20.661	225169
	LMWPE	1	20.676	201123
	LMWPE	1	20.691	185113
	LMWPE	1	20.706	161793
	LMWPE	1	20.721	168824
	LMWPE	1	20.736	169547
	LMWPE	1	20.751	203382
	LMWPE	1	20.766	460629
	LMWPE	1	20.781	559163
	LMWPE	1	20.796	290593
	LMWPE	1	20.812	196793
	LMWPE	1	20.827	190377
	LMWPE	1	20.842	165977
	LMWPE	1	20.857	127438
	LMWPE	1	20.872	125384
	LMWPE	1	20.887	159960
	LMWPE	1	20.902	166703
	LMWPE	1	20.917	135921
	LMWPE	1	20.932	124551
	LMWPE	1	20.947	137238
	LMWPE	1	20.963	136298
	LMWPE	1	20.978	116759
	LMWPE	1	20.993	112183
	LMWPE	1	21.008	125791
	LMWPE	1	21.023	121181
	LMWPE	1	21.038	121286
	LMWPE	1	21.053	127602
	LMWPE	1	21.068	127330
	LMWPE	1	21.083	142504
	LMWPE	1	21.098	268705
	LMWPE	1	21.114	310319
	LMWPE	1	21.129	190626
	LMWPE	1	21.144	193578
	LMWPE	1	21.159	187719
	LMWPE	1	21.174	294723
	LMWPE	1	21.189	492134
	LMWPE	1	21.204	267763
	LMWPE	1	21.219	309283
	LMWPE	1	21.234	800010
	LMWPE	1	21.249	555320
	LMWPE	1	21.265	216025
	LMWPE	1	21.28	171490
	LMWPE	1	21.295	220509
	LMWPE	1	21.31	284459
	LMWPE	1	21.325	269532
	LMWPE	1	21.34	224492
	LMWPE	1	21.355	211342
	LMWPE	1	21.37	404847
	LMWPE	1	21.385	1043856
	LMWPE	1	21.4	1774150
	LMWPE	1	21.416	2021054
	LMWPE	1	21.431	706548
	LMWPE	1	21.446	337216
	LMWPE	1	21.461	224238
	LMWPE	1	21.476	179910
	LMWPE	1	21.491	163979
	LMWPE	1	21.506	162304
	LMWPE	1	21.521	163319
	LMWPE	1	21.536	178678
	LMWPE	1	21.551	201401
	LMWPE	1	21.567	193107
	LMWPE	1	21.582	163319
	LMWPE	1	21.597	159627
	LMWPE	1	21.612	165751
	LMWPE	1	21.627	161401
	LMWPE	1	21.642	162578
	LMWPE	1	21.657	140659
	LMWPE	1	21.672	137087
	LMWPE	1	21.687	151643
	LMWPE	1	21.702	177612
	LMWPE	1	21.718	186901
	LMWPE	1	21.733	205394
	LMWPE	1	21.748	178527
	LMWPE	1	21.763	160872
	LMWPE	1	21.778	154979
	LMWPE	1	21.793	233462
	LMWPE	1	21.808	372908
	LMWPE	1	21.823	267659
	LMWPE	1	21.838	199460
	LMWPE	1	21.853	205719
	LMWPE	1	21.868	206328
	LMWPE	1	21.884	233606
	LMWPE	1	21.899	213099
	LMWPE	1	21.914	209398
	LMWPE	1	21.929	244286
	LMWPE	1	21.944	269032
	LMWPE	1	21.959	246281
	LMWPE	1	21.974	318311
	LMWPE	1	21.989	371267
	LMWPE	1	22.004	282497
	LMWPE	1	22.019	237164
	LMWPE	1	22.035	186194
	LMWPE	1	22.05	198063
	LMWPE	1	22.065	234307
	LMWPE	1	22.08	232570
	LMWPE	1	22.095	233727
	LMWPE	1	22.11	227987
	LMWPE	1	22.125	217280
	LMWPE	1	22.14	235739
	LMWPE	1	22.155	345371
	LMWPE	1	22.17	318538
	LMWPE	1	22.186	229679
	LMWPE	1	22.201	232445
	LMWPE	1	22.216	323120
	LMWPE	1	22.231	282147
	LMWPE	1	22.246	220832
	LMWPE	1	22.261	205286
	LMWPE	1	22.276	198878
	LMWPE	1	22.291	218524
	LMWPE	1	22.306	277969
	LMWPE	1	22.321	213735
	LMWPE	1	22.337	208354
	LMWPE	1	22.352	286963
	LMWPE	1	22.367	359920
	LMWPE	1	22.382	263598
	LMWPE	1	22.397	196960
	LMWPE	1	22.412	485182
	LMWPE	1	22.427	2999861
	LMWPE	1	22.442	8540281
	LMWPE	1	22.457	6987451
	LMWPE	1	22.472	1395588
	LMWPE	1	22.488	625883
	LMWPE	1	22.503	428003
	LMWPE	1	22.518	317050
	LMWPE	1	22.533	264315
	LMWPE	1	22.548	266785
	LMWPE	1	22.563	362214
	LMWPE	1	22.578	355102
	LMWPE	1	22.593	270109
	LMWPE	1	22.608	396540
	LMWPE	1	22.623	576432
	LMWPE	1	22.639	368999
	LMWPE	1	22.654	274977
	LMWPE	1	22.669	246592
	LMWPE	1	22.684	234315
	LMWPE	1	22.699	217694
	LMWPE	1	22.714	206219
	LMWPE	1	22.729	194570
	LMWPE	1	22.744	187857
	LMWPE	1	22.759	180611
	LMWPE	1	22.774	184118
	LMWPE	1	22.79	190165
	LMWPE	1	22.805	188200
	LMWPE	1	22.82	176766
	LMWPE	1	22.835	204471
	LMWPE	1	22.85	261432
	LMWPE	1	22.865	267776
	LMWPE	1	22.88	242681
	LMWPE	1	22.895	226914
	LMWPE	1	22.91	264612
	LMWPE	1	22.925	485472
	LMWPE	1	22.941	633437
	LMWPE	1	22.956	543008
	LMWPE	1	22.971	294553
	LMWPE	1	22.986	277022
	LMWPE	1	23.001	486107
	LMWPE	1	23.016	606887
	LMWPE	1	23.031	382293
	LMWPE	1	23.046	328295
	LMWPE	1	23.061	450736
	LMWPE	1	23.076	436544
	LMWPE	1	23.092	348362
	LMWPE	1	23.107	272919
	LMWPE	1	23.122	276694
	LMWPE	1	23.137	344855
	LMWPE	1	23.152	1289527
	LMWPE	1	23.167	2876210
	LMWPE	1	23.182	1357121
	LMWPE	1	23.197	471265
	LMWPE	1	23.212	370862
	LMWPE	1	23.227	403285
	LMWPE	1	23.243	301176
	LMWPE	1	23.258	240243
	LMWPE	1	23.273	240287
	LMWPE	1	23.288	227764
	LMWPE	1	23.303	226460
	LMWPE	1	23.318	255313
	LMWPE	1	23.333	259961
	LMWPE	1	23.348	240381
	LMWPE	1	23.363	233824
	LMWPE	1	23.378	227062
	LMWPE	1	23.393	215989
	LMWPE	1	23.409	209301
	LMWPE	1	23.424	242184
	LMWPE	1	23.439	258867
	LMWPE	1	23.454	231326
	LMWPE	1	23.469	233987
	LMWPE	1	23.484	253559
	LMWPE	1	23.499	250480
	LMWPE	1	23.514	237954
	LMWPE	1	23.529	269068
	LMWPE	1	23.544	292829
	LMWPE	1	23.56	424025
	LMWPE	1	23.575	378328
	LMWPE	1	23.59	279162
	LMWPE	1	23.605	298565
	LMWPE	1	23.62	294679
	LMWPE	1	23.635	322573
	LMWPE	1	23.65	300848
	LMWPE	1	23.665	291647
	LMWPE	1	23.68	322979
	LMWPE	1	23.695	408888
	LMWPE	1	23.711	376528
	LMWPE	1	23.726	340846
	LMWPE	1	23.741	288675
	LMWPE	1	23.756	274653
	LMWPE	1	23.771	291221
	LMWPE	1	23.786	247726
	LMWPE	1	23.801	207461
	LMWPE	1	23.816	202719
	LMWPE	1	23.831	230678
	LMWPE	1	23.846	280228
	LMWPE	1	23.862	261927
	LMWPE	1	23.877	249949
	LMWPE	1	23.892	255486
	LMWPE	1	23.907	278285
	LMWPE	1	23.922	305588
	LMWPE	1	23.937	316743
	LMWPE	1	23.952	292409
	LMWPE	1	23.967	277260
	LMWPE	1	23.982	275581
	LMWPE	1	23.997	302981
	LMWPE	1	24.013	258254
	LMWPE	1	24.028	231600
	LMWPE	1	24.043	254919
	LMWPE	1	24.058	301787
	LMWPE	1	24.073	393847
	LMWPE	1	24.088	316648
	LMWPE	1	24.103	248123
	LMWPE	1	24.118	285101
	LMWPE	1	24.133	1257024
	LMWPE	1	24.148	5396597
	LMWPE	1	24.164	9087212
	LMWPE	1	24.179	3150512
	LMWPE	1	24.194	1034590
	LMWPE	1	24.209	712233
	LMWPE	1	24.224	593345
	LMWPE	1	24.239	580449
	LMWPE	1	24.254	493987
	LMWPE	1	24.269	383475
	LMWPE	1	24.284	345192
	LMWPE	1	24.299	360198
	LMWPE	1	24.315	459818
	LMWPE	1	24.33	595964
	LMWPE	1	24.345	473780
	LMWPE	1	24.36	374256
	LMWPE	1	24.375	320728
	LMWPE	1	24.39	307708
	LMWPE	1	24.405	290740
	LMWPE	1	24.42	277805
	LMWPE	1	24.435	274443
	LMWPE	1	24.45	275928
	LMWPE	1	24.466	300715
	LMWPE	1	24.481	346101
	LMWPE	1	24.496	347671
	LMWPE	1	24.511	324645
	LMWPE	1	24.526	298103
	LMWPE	1	24.541	330615
	LMWPE	1	24.556	529927
	LMWPE	1	24.571	606461
	LMWPE	1	24.586	594743
	LMWPE	1	24.601	571503
	LMWPE	1	24.617	433188
	LMWPE	1	24.632	344223
	LMWPE	1	24.647	471063
	LMWPE	1	24.662	604813
	LMWPE	1	24.677	501500
	LMWPE	1	24.692	366019
	LMWPE	1	24.707	372610
	LMWPE	1	24.722	447339
	LMWPE	1	24.737	492322
	LMWPE	1	24.752	511587
	LMWPE	1	24.768	451370
	LMWPE	1	24.783	827509
	LMWPE	1	24.798	2166927
	LMWPE	1	24.813	1899872
	LMWPE	1	24.828	831859
	LMWPE	1	24.843	529600
	LMWPE	1	24.858	450912
	LMWPE	1	24.873	415474
	LMWPE	1	24.888	422176
	LMWPE	1	24.903	392896
	LMWPE	1	24.918	346973
	LMWPE	1	24.934	323352
	LMWPE	1	24.949	337769
	LMWPE	1	24.964	364526
	LMWPE	1	24.979	348145
	LMWPE	1	24.994	318577
	LMWPE	1	25.009	310827
	LMWPE	1	25.024	325244
	LMWPE	1	25.039	353445
	LMWPE	1	25.054	339091
	LMWPE	1	25.069	319792
	LMWPE	1	25.085	321549
	LMWPE	1	25.1	315326
	LMWPE	1	25.115	349011
	LMWPE	1	25.13	373811
	LMWPE	1	25.145	350486
	LMWPE	1	25.16	357834
	LMWPE	1	25.175	413746
	LMWPE	1	25.19	495135
	LMWPE	1	25.205	487109
	LMWPE	1	25.22	374790
	LMWPE	1	25.236	326600
	LMWPE	1	25.251	304678
	LMWPE	1	25.266	335362
	LMWPE	1	25.281	396620
	LMWPE	1	25.296	429466
	LMWPE	1	25.311	420835
	LMWPE	1	25.326	366057
	LMWPE	1	25.341	366512
	LMWPE	1	25.356	402571
	LMWPE	1	25.371	388842
	LMWPE	1	25.387	341934
	LMWPE	1	25.402	299719
	LMWPE	1	25.417	319303
	LMWPE	1	25.432	353386
	LMWPE	1	25.447	313656
	LMWPE	1	25.462	280927
	LMWPE	1	25.477	299065
	LMWPE	1	25.492	307420
	LMWPE	1	25.507	301942
	LMWPE	1	25.522	332580
	LMWPE	1	25.538	365896
	LMWPE	1	25.553	351112
	LMWPE	1	25.568	355607
	LMWPE	1	25.583	370542
	LMWPE	1	25.598	383543
	LMWPE	1	25.613	342781
	LMWPE	1	25.628	309015
	LMWPE	1	25.643	301389
	LMWPE	1	25.658	302129
	LMWPE	1	25.673	323343
	LMWPE	1	25.689	379485
	LMWPE	1	25.704	379687
	LMWPE	1	25.719	342506
	LMWPE	1	25.734	329771
	LMWPE	1	25.749	362846
	LMWPE	1	25.764	977623
	LMWPE	1	25.779	3652258
	LMWPE	1	25.794	6903428
	LMWPE	1	25.809	4257111
	LMWPE	1	25.824	1427905
	LMWPE	1	25.84	943370
	LMWPE	1	25.855	787907
	LMWPE	1	25.87	671747
	LMWPE	1	25.885	575377
	LMWPE	1	25.9	498132
	LMWPE	1	25.915	462618
	LMWPE	1	25.93	454789
	LMWPE	1	25.945	461854
	LMWPE	1	25.96	506145
	LMWPE	1	25.975	599333
	LMWPE	1	25.991	546044
	LMWPE	1	26.006	456708
	LMWPE	1	26.021	406777
	LMWPE	1	26.036	384941
	LMWPE	1	26.051	380478
	LMWPE	1	26.066	401977
	LMWPE	1	26.081	433414
	LMWPE	1	26.096	418444
	LMWPE	1	26.111	393896
	LMWPE	1	26.126	380737
	LMWPE	1	26.142	371608
	LMWPE	1	26.157	399463
	LMWPE	1	26.172	542794
	LMWPE	1	26.187	653450
	LMWPE	1	26.202	559847
	LMWPE	1	26.217	536005
	LMWPE	1	26.232	543888
	LMWPE	1	26.247	437604
	LMWPE	1	26.262	368745
	LMWPE	1	26.277	395227
	LMWPE	1	26.293	490271
	LMWPE	1	26.308	544095
	LMWPE	1	26.323	501563
	LMWPE	1	26.338	455145
	LMWPE	1	26.353	412561
	LMWPE	1	26.368	410101
	LMWPE	1	26.383	435701
	LMWPE	1	26.398	427685
	LMWPE	1	26.413	406827
	LMWPE	1	26.428	476398
	LMWPE	1	26.443	928943
	LMWPE	1	26.459	1512052
	LMWPE	1	26.474	1301257
	LMWPE	1	26.489	1022969
	LMWPE	1	26.504	714203
	LMWPE	1	26.519	513896
	LMWPE	1	26.534	452139
	LMWPE	1	26.549	430351
	LMWPE	1	26.564	419079
	LMWPE	1	26.579	395904
	LMWPE	1	26.594	406485
	LMWPE	1	26.61	418241
	LMWPE	1	26.625	395938
	LMWPE	1	26.64	369451
	LMWPE	1	26.655	361135
	LMWPE	1	26.67	369868
	LMWPE	1	26.685	380025
	LMWPE	1	26.7	368258
	LMWPE	1	26.715	349780
	LMWPE	1	26.73	362509
	LMWPE	1	26.745	378083
	LMWPE	1	26.761	357113
	LMWPE	1	26.776	331565
	LMWPE	1	26.791	331116
	LMWPE	1	26.806	334409
	LMWPE	1	26.821	348374
	LMWPE	1	26.836	374248
	LMWPE	1	26.851	406596
	LMWPE	1	26.866	423707
	LMWPE	1	26.881	380462
	LMWPE	1	26.896	355835
	LMWPE	1	26.912	358185
	LMWPE	1	26.927	352133
	LMWPE	1	26.942	376496
	LMWPE	1	26.957	401398
	LMWPE	1	26.972	381038
	LMWPE	1	26.987	355670
	LMWPE	1	27.002	345746
	LMWPE	1	27.017	326324
	LMWPE	1	27.032	314928
	LMWPE	1	27.047	332546
	LMWPE	1	27.063	379689
	LMWPE	1	27.078	383382
	LMWPE	1	27.093	349809
	LMWPE	1	27.108	335830
	LMWPE	1	27.123	341773
	LMWPE	1	27.138	357545
	LMWPE	1	27.153	366297
	LMWPE	1	27.168	357595
	LMWPE	1	27.183	346118
	LMWPE	1	27.198	338463
	LMWPE	1	27.214	321468
	LMWPE	1	27.229	305574
	LMWPE	1	27.244	297446
	LMWPE	1	27.259	293029
	LMWPE	1	27.274	288176
	LMWPE	1	27.289	295194
	LMWPE	1	27.304	291891
	LMWPE	1	27.319	297971
	LMWPE	1	27.334	309319
	LMWPE	1	27.349	322446
	LMWPE	1	27.365	324709
	LMWPE	1	27.38	330608
	LMWPE	1	27.395	349026
	LMWPE	1	27.41	351820
	LMWPE	1	27.425	330831
	LMWPE	1	27.44	319471
	LMWPE	1	27.455	306723
	LMWPE	1	27.47	293058
	LMWPE	1	27.485	286396
	LMWPE	1	27.5	285800
	LMWPE	1	27.516	290890
	LMWPE	1	27.531	312397
	LMWPE	1	27.546	338598
	LMWPE	1	27.561	323421
	LMWPE	1	27.576	306223
	LMWPE	1	27.591	297537
	LMWPE	1	27.606	289039
	LMWPE	1	27.621	307027
	LMWPE	1	27.636	437222
	LMWPE	1	27.651	1090956
	LMWPE	1	27.667	2672368
	LMWPE	1	27.682	4129634
	LMWPE	1	27.697	3074160
	LMWPE	1	27.712	1432961
	LMWPE	1	27.727	867186
	LMWPE	1	27.742	665389
	LMWPE	1	27.757	566595
	LMWPE	1	27.772	510253
	LMWPE	1	27.787	480101
	LMWPE	1	27.802	458461
	LMWPE	1	27.818	444707
	LMWPE	1	27.833	427353
	LMWPE	1	27.848	408536
	LMWPE	1	27.863	390497
	LMWPE	1	27.878	375698
	LMWPE	1	27.893	392444
	LMWPE	1	27.908	427913
	LMWPE	1	27.923	449627
	LMWPE	1	27.938	414643
	LMWPE	1	27.953	395755
	LMWPE	1	27.969	391196
	LMWPE	1	27.984	392503
	LMWPE	1	27.999	378974
	LMWPE	1	28.014	369245
	LMWPE	1	28.029	352668
	LMWPE	1	28.044	343365
	LMWPE	1	28.059	336628
	LMWPE	1	28.074	345243
	LMWPE	1	28.089	375828
	LMWPE	1	28.104	432515
	LMWPE	1	28.119	478449
	LMWPE	1	28.135	479189
	LMWPE	1	28.15	443459
	LMWPE	1	28.165	402088
	LMWPE	1	28.18	408841
	LMWPE	1	28.195	417833
	LMWPE	1	28.21	386896
	LMWPE	1	28.225	346093
	LMWPE	1	28.24	318386
	LMWPE	1	28.255	314111
	LMWPE	1	28.27	328017
	LMWPE	1	28.286	373643
	LMWPE	1	28.301	414276
	LMWPE	1	28.316	401147
	LMWPE	1	28.331	375065
	LMWPE	1	28.346	354691
	LMWPE	1	28.361	348097
	LMWPE	1	28.376	347505
	LMWPE	1	28.391	344936
	LMWPE	1	28.406	339833
	LMWPE	1	28.421	332881
	LMWPE	1	28.437	339188
	LMWPE	1	28.452	386903
	LMWPE	1	28.467	574469
	LMWPE	1	28.482	806307
	LMWPE	1	28.497	780309
	LMWPE	1	28.512	638801
	LMWPE	1	28.527	618256
	LMWPE	1	28.542	633305
	LMWPE	1	28.557	550755
	LMWPE	1	28.572	448497
	LMWPE	1	28.588	389807
	LMWPE	1	28.603	351378
	LMWPE	1	28.618	337650
	LMWPE	1	28.633	330270
	LMWPE	1	28.648	323802
	LMWPE	1	28.663	330745
	LMWPE	1	28.678	322484
	LMWPE	1	28.693	320292
	LMWPE	1	28.708	325875
	LMWPE	1	28.723	328094
	LMWPE	1	28.739	323673
	LMWPE	1	28.754	317510
	LMWPE	1	28.769	312563
	LMWPE	1	28.784	318801
	LMWPE	1	28.799	323833
	LMWPE	1	28.814	319298
	LMWPE	1	28.829	308911
	LMWPE	1	28.844	308436
	LMWPE	1	28.859	301693
	LMWPE	1	28.874	292084
	LMWPE	1	28.89	290340
	LMWPE	1	28.905	291353
	LMWPE	1	28.92	297782
	LMWPE	1	28.935	309992
	LMWPE	1	28.95	306414
	LMWPE	1	28.965	306269
	LMWPE	1	28.98	298244
	LMWPE	1	28.995	300053
	LMWPE	1	29.01	295239
	LMWPE	1	29.025	299811
	LMWPE	1	29.041	306704
	LMWPE	1	29.056	303574
	LMWPE	1	29.071	289865
	LMWPE	1	29.086	286783
	LMWPE	1	29.101	277387
	LMWPE	1	29.116	276335
	LMWPE	1	29.131	277463
	LMWPE	1	29.146	288689
	LMWPE	1	29.161	311602
	LMWPE	1	29.176	307671
	LMWPE	1	29.192	293101
	LMWPE	1	29.207	281702
	LMWPE	1	29.222	277619
	LMWPE	1	29.237	267422
	LMWPE	1	29.252	270415
	LMWPE	1	29.267	276939
	LMWPE	1	29.282	282065
	LMWPE	1	29.297	280760
	LMWPE	1	29.312	278892
	LMWPE	1	29.327	284867
	LMWPE	1	29.343	280505
	LMWPE	1	29.358	279404
	LMWPE	1	29.373	278047
	LMWPE	1	29.388	279010
	LMWPE	1	29.403	289204
	LMWPE	1	29.418	293798
	LMWPE	1	29.433	289536
	LMWPE	1	29.448	277242
	LMWPE	1	29.463	272434
	LMWPE	1	29.478	269370
	LMWPE	1	29.494	269313
	LMWPE	1	29.509	262098
	LMWPE	1	29.524	255788
	LMWPE	1	29.539	251640
	LMWPE	1	29.554	248800
	LMWPE	1	29.569	251969
	LMWPE	1	29.584	246953
	LMWPE	1	29.599	248906
	LMWPE	1	29.614	253872
	LMWPE	1	29.629	253663
	LMWPE	1	29.644	258157
	LMWPE	1	29.66	257201
	LMWPE	1	29.675	255778
	LMWPE	1	29.69	257010
	LMWPE	1	29.705	257368
	LMWPE	1	29.72	273629
	LMWPE	1	29.735	277186
	LMWPE	1	29.75	273406
	LMWPE	1	29.765	269640
	LMWPE	1	29.78	264985
	LMWPE	1	29.795	259502
	LMWPE	1	29.811	252722
	LMWPE	1	29.826	249718
	LMWPE	1	29.841	244181
	LMWPE	1	29.856	243404
	LMWPE	1	29.871	247614
	LMWPE	1	29.886	244174
	LMWPE	1	29.901	246429
	LMWPE	1	29.916	250052
	LMWPE	1	29.931	258355
	LMWPE	1	29.946	269386
	LMWPE	1	29.962	266851
	LMWPE	1	29.977	250353
	LMWPE	1	29.992	244912
	LMWPE	1	30.007	243319
	LMWPE	1	30.022	242199
	LMWPE	1	30.037	244663
	LMWPE	1	30.052	245331
	LMWPE	1	30.067	250242
	LMWPE	1	30.082	285859
	LMWPE	1	30.097	420550
	LMWPE	1	30.113	750749
	LMWPE	1	30.128	1337906
	LMWPE	1	30.143	1993947
	LMWPE	1	30.158	1968984
	LMWPE	1	30.173	1312928
	LMWPE	1	30.188	806300
	LMWPE	1	30.203	581123
	LMWPE	1	30.218	473445
	LMWPE	1	30.233	427439
	LMWPE	1	30.248	397208
	LMWPE	1	30.264	365260
	LMWPE	1	30.279	350504
	LMWPE	1	30.294	343212
	LMWPE	1	30.309	329905
	LMWPE	1	30.324	328650
	LMWPE	1	30.339	326276
	LMWPE	1	30.354	318985
	LMWPE	1	30.369	312855
	LMWPE	1	30.384	299010
	LMWPE	1	30.399	291689
	LMWPE	1	30.415	283785
	LMWPE	1	30.43	281047
	LMWPE	1	30.445	293223
	LMWPE	1	30.46	312313
	LMWPE	1	30.475	321847
	LMWPE	1	30.49	334722
	LMWPE	1	30.505	325820
	LMWPE	1	30.52	316030
	LMWPE	1	30.535	301471
	LMWPE	1	30.55	292791
	LMWPE	1	30.566	284166
	LMWPE	1	30.581	280685
	LMWPE	1	30.596	274959
	LMWPE	1	30.611	273161
	LMWPE	1	30.626	274523
	LMWPE	1	30.641	286306
	LMWPE	1	30.656	304004
	LMWPE	1	30.671	325636
	LMWPE	1	30.686	333726
	LMWPE	1	30.701	328760
	LMWPE	1	30.717	327326
	LMWPE	1	30.732	317245
	LMWPE	1	30.747	316073
	LMWPE	1	30.762	300557
	LMWPE	1	30.777	292642
	LMWPE	1	30.792	292469
	LMWPE	1	30.807	303131
	LMWPE	1	30.822	305391
	LMWPE	1	30.837	288242
	LMWPE	1	30.852	274950
	LMWPE	1	30.868	265530
	LMWPE	1	30.883	256679
	LMWPE	1	30.898	253556
	LMWPE	1	30.913	260469
	LMWPE	1	30.928	255331
	LMWPE	1	30.943	264478
	LMWPE	1	30.958	276152
	LMWPE	1	30.973	282419
	LMWPE	1	30.988	287061
	LMWPE	1	31.003	277140
	LMWPE	1	31.019	280355
	LMWPE	1	31.034	270085
	LMWPE	1	31.049	268050
	LMWPE	1	31.064	268222
	LMWPE	1	31.079	264129
	LMWPE	1	31.094	266239
	LMWPE	1	31.109	267609
	LMWPE	1	31.124	270470
	LMWPE	1	31.139	264399
	LMWPE	1	31.154	259411
	LMWPE	1	31.169	275367
	LMWPE	1	31.185	318935
	LMWPE	1	31.2	394279
	LMWPE	1	31.215	458560
	LMWPE	1	31.23	471112
	LMWPE	1	31.245	412350
	LMWPE	1	31.26	369357
	LMWPE	1	31.275	340380
	LMWPE	1	31.29	341851
	LMWPE	1	31.305	354640
	LMWPE	1	31.32	366371
	LMWPE	1	31.336	363997
	LMWPE	1	31.351	337853
	LMWPE	1	31.366	313733
	LMWPE	1	31.381	294498
	LMWPE	1	31.396	285865
	LMWPE	1	31.411	271360
	LMWPE	1	31.426	266423
	LMWPE	1	31.441	259503
	LMWPE	1	31.456	258162
	LMWPE	1	31.471	255188
	LMWPE	1	31.487	260457
	LMWPE	1	31.502	259470
	LMWPE	1	31.517	260981
	LMWPE	1	31.532	259811
	LMWPE	1	31.547	258773
	LMWPE	1	31.562	256001
	LMWPE	1	31.577	256584
	LMWPE	1	31.592	257530
	LMWPE	1	31.607	257206
	LMWPE	1	31.622	254263
	LMWPE	1	31.638	248529
	LMWPE	1	31.653	249716
	LMWPE	1	31.668	252093
	LMWPE	1	31.683	252081
	LMWPE	1	31.698	249383
	LMWPE	1	31.713	249990
	LMWPE	1	31.728	249145
	LMWPE	1	31.743	245172
	LMWPE	1	31.758	249165
	LMWPE	1	31.773	247434
	LMWPE	1	31.789	247553
	LMWPE	1	31.804	254639
	LMWPE	1	31.819	247501
	LMWPE	1	31.834	248015
	LMWPE	1	31.849	246445
	LMWPE	1	31.864	243538
	LMWPE	1	31.879	241192
	LMWPE	1	31.894	240227
	LMWPE	1	31.909	235603
	LMWPE	1	31.924	239845
	LMWPE	1	31.94	242000
	LMWPE	1	31.955	243096
	LMWPE	1	31.97	240466
	LMWPE	1	31.985	239049
	LMWPE	1	32	238666
	LMWPE	1	32.015	232708
	LMWPE	1	32.03	241523
	LMWPE	1	32.045	239282
	LMWPE	1	32.06	234746
	LMWPE	1	32.075	230637
	LMWPE	1	32.091	233706
	LMWPE	1	32.106	230416
	LMWPE	1	32.121	231343
	LMWPE	1	32.136	235390
	LMWPE	1	32.151	231213
	LMWPE	1	32.166	231274
	LMWPE	1	32.181	230090
	LMWPE	1	32.196	237900
	LMWPE	1	32.211	242889
	LMWPE	1	32.226	239709
	LMWPE	1	32.242	237819
	LMWPE	1	32.257	233919
	LMWPE	1	32.272	235846
	LMWPE	1	32.287	226372
	LMWPE	1	32.302	229744
	LMWPE	1	32.317	228118
	LMWPE	1	32.332	232045
	LMWPE	1	32.347	232363
	LMWPE	1	32.362	231131
	LMWPE	1	32.377	231344
	LMWPE	1	32.393	229519
	LMWPE	1	32.408	226121
	LMWPE	1	32.423	229386
	LMWPE	1	32.438	225851
	LMWPE	1	32.453	232868
	LMWPE	1	32.468	230851
	LMWPE	1	32.483	235324
	LMWPE	1	32.498	232060
	LMWPE	1	32.513	234700
	LMWPE	1	32.528	239004
	LMWPE	1	32.544	237899
	LMWPE	1	32.559	232146
	LMWPE	1	32.574	227956
	LMWPE	1	32.589	227587
	LMWPE	1	32.604	231506
	LMWPE	1	32.619	226897
	LMWPE	1	32.634	225241
	LMWPE	1	32.649	223112
	LMWPE	1	32.664	224715
	LMWPE	1	32.679	221820
	LMWPE	1	32.694	224844
	LMWPE	1	32.71	221756
	LMWPE	1	32.725	219967
	LMWPE	1	32.74	219517
[truncated: 6,432 more rows]

## Sheet: Table S2F
Source data for Fig. 4B
	Sample	Replicate	LogM	dWf / dLogM
	cfLMWPE	1	4.73029	0.00070424
	cfLMWPE	1	4.71394	0.000596286
	cfLMWPE	1	4.69759	0.0010951
	cfLMWPE	1	4.68124	0.001743
	cfLMWPE	1	4.6649	0.00262977
	cfLMWPE	1	4.64855	0.00286746
	cfLMWPE	1	4.63221	0.00314007
	cfLMWPE	1	4.61587	0.00335577
	cfLMWPE	1	4.59953	0.00359486
	cfLMWPE	1	4.58319	0.00372568
	cfLMWPE	1	4.56685	0.00392113
	cfLMWPE	1	4.55051	0.00476497
	cfLMWPE	1	4.53418	0.00594294
	cfLMWPE	1	4.51784	0.00747455
	cfLMWPE	1	4.50151	0.00896393
	cfLMWPE	1	4.48518	0.0106194
	cfLMWPE	1	4.46884	0.0128974
	cfLMWPE	1	4.45251	0.0153718
	cfLMWPE	1	4.43618	0.0181692
	cfLMWPE	1	4.41985	0.0217175
	cfLMWPE	1	4.40352	0.0255129
	cfLMWPE	1	4.38719	0.0290202
	cfLMWPE	1	4.37085	0.0329953
	cfLMWPE	1	4.35452	0.0378076
	cfLMWPE	1	4.33819	0.0435124
	cfLMWPE	1	4.32186	0.0501158
	cfLMWPE	1	4.30553	0.0570004
	cfLMWPE	1	4.28919	0.0652048
	cfLMWPE	1	4.27286	0.0744172
	cfLMWPE	1	4.25653	0.0835804
	cfLMWPE	1	4.24019	0.0946356
	cfLMWPE	1	4.22386	0.10523
	cfLMWPE	1	4.20752	0.117679
	cfLMWPE	1	4.19118	0.130916
	cfLMWPE	1	4.17484	0.146547
	cfLMWPE	1	4.1585	0.162209
	cfLMWPE	1	4.14216	0.178577
	cfLMWPE	1	4.12582	0.195322
	cfLMWPE	1	4.10947	0.21459
	cfLMWPE	1	4.09312	0.234811
	cfLMWPE	1	4.07678	0.256593
	cfLMWPE	1	4.06043	0.279238
	cfLMWPE	1	4.04407	0.30242
	cfLMWPE	1	4.02772	0.326282
	cfLMWPE	1	4.01136	0.350675
	cfLMWPE	1	3.995	0.376035
	cfLMWPE	1	3.97864	0.401426
	cfLMWPE	1	3.96228	0.427265
	cfLMWPE	1	3.94591	0.453536
	cfLMWPE	1	3.92954	0.480347
	cfLMWPE	1	3.91317	0.506946
	cfLMWPE	1	3.8968	0.533362
	cfLMWPE	1	3.88042	0.560186
	cfLMWPE	1	3.86404	0.587647
	cfLMWPE	1	3.84765	0.614372
	cfLMWPE	1	3.83126	0.64073
	cfLMWPE	1	3.81487	0.66649
	cfLMWPE	1	3.79848	0.692448
	cfLMWPE	1	3.78208	0.71787
	cfLMWPE	1	3.76568	0.742612
	cfLMWPE	1	3.74928	0.766435
	cfLMWPE	1	3.73287	0.789491
	cfLMWPE	1	3.71645	0.811729
	cfLMWPE	1	3.70003	0.833418
	cfLMWPE	1	3.68361	0.853251
	cfLMWPE	1	3.66719	0.87251
	cfLMWPE	1	3.65076	0.890052
	cfLMWPE	1	3.63432	0.906218
	cfLMWPE	1	3.61788	0.920258
	cfLMWPE	1	3.60144	0.932962
	cfLMWPE	1	3.58499	0.944559
	cfLMWPE	1	3.56854	0.954389
	cfLMWPE	1	3.55208	0.96216
	cfLMWPE	1	3.53561	0.967905
	cfLMWPE	1	3.51914	0.97157
	cfLMWPE	1	3.50267	0.97311
	cfLMWPE	1	3.48619	0.973132
	cfLMWPE	1	3.4697	0.970911
	cfLMWPE	1	3.45321	0.967476
	cfLMWPE	1	3.43672	0.962463
	cfLMWPE	1	3.42022	0.956547
	cfLMWPE	1	3.40371	0.9488
	cfLMWPE	1	3.38719	0.939448
	cfLMWPE	1	3.37067	0.928306
	cfLMWPE	1	3.35415	0.916882
	cfLMWPE	1	3.33761	0.904521
	cfLMWPE	1	3.32108	0.890963
	cfLMWPE	1	3.30453	0.876112
	cfLMWPE	1	3.28798	0.861081
	cfLMWPE	1	3.27142	0.845658
	cfLMWPE	1	3.25485	0.829808
	cfLMWPE	1	3.23828	0.812411
	cfLMWPE	1	3.2217	0.794418
	cfLMWPE	1	3.20511	0.775708
	cfLMWPE	1	3.18852	0.757305
	cfLMWPE	1	3.17192	0.738569
	cfLMWPE	1	3.15531	0.719261
	cfLMWPE	1	3.1387	0.699743
	cfLMWPE	1	3.12207	0.679391
	cfLMWPE	1	3.10544	0.659253
	cfLMWPE	1	3.0888	0.638426
	cfLMWPE	1	3.07216	0.61816
	cfLMWPE	1	3.0555	0.598105
	cfLMWPE	1	3.03884	0.577363
	cfLMWPE	1	3.02217	0.556623
	cfLMWPE	1	3.00549	0.536091
	cfLMWPE	1	2.9888	0.515966
	cfLMWPE	1	2.97211	0.496635
	cfLMWPE	1	2.9554	0.477665
	cfLMWPE	1	2.93869	0.458586
	cfLMWPE	1	2.92197	0.438832
	cfLMWPE	1	2.90523	0.419613
	cfLMWPE	1	2.88849	0.401975
	cfLMWPE	1	2.87175	0.385202
	cfLMWPE	1	2.85499	0.368367
	cfLMWPE	1	2.83822	0.351584
	cfLMWPE	1	2.82144	0.335487
	cfLMWPE	1	2.80466	0.319423
	cfLMWPE	1	2.78786	0.304305
	cfLMWPE	1	2.77106	0.289368
	cfLMWPE	1	2.75424	0.275644
	cfLMWPE	1	2.73742	0.26122
	cfLMWPE	1	2.72058	0.247531
	cfLMWPE	1	2.70373	0.234538
	cfLMWPE	1	2.68688	0.223333
	cfLMWPE	1	2.67001	0.212305
	cfLMWPE	1	2.65314	0.200931
	cfLMWPE	1	2.63625	0.189559
	cfLMWPE	1	2.61935	0.179019
	cfLMWPE	1	2.60245	0.168906
	cfLMWPE	1	2.58553	0.159134
	cfLMWPE	1	2.5686	0.149405
	cfLMWPE	1	2.55166	0.140765
	cfLMWPE	1	2.53471	0.133357
	cfLMWPE	1	2.51775	0.125728
	cfLMWPE	1	2.50077	0.118482
	cfLMWPE	1	2.48379	0.111
	cfLMWPE	1	2.46679	0.104646
	cfLMWPE	1	2.44978	0.0988767
	cfLMWPE	1	2.43276	0.0928779
	cfLMWPE	1	2.41573	0.0869374
	cfLMWPE	1	2.39869	0.081629
	cfLMWPE	1	2.38163	0.0767316
	cfLMWPE	1	2.36457	0.0722572
	cfLMWPE	1	2.34749	0.067253
	cfLMWPE	1	2.33039	0.0631878
	cfLMWPE	1	2.31329	0.0588617
	cfLMWPE	1	2.29617	0.0551463
	cfLMWPE	1	2.27904	0.0514512
	cfLMWPE	1	2.2619	0.0476742
	cfLMWPE	1	2.24475	0.0443937
	cfLMWPE	1	2.22758	0.0406719
	cfLMWPE	1	2.2104	0.037079
	cfLMWPE	1	2.19321	0.0340719
	cfLMWPE	1	2.176	0.0319111
	cfLMWPE	1	2.15878	0.0301493
	cfLMWPE	1	2.14155	0.0281485
	cfLMWPE	1	2.1243	0.0253694
	cfLMWPE	1	2.10704	0.0240319
	cfLMWPE	1	2.08977	0.022402
	cfLMWPE	1	2.07248	0.0209549
	cfLMWPE	1	2.05518	0.0195366
	cfLMWPE	1	2.03786	0.0185653
	cfLMWPE	1	2.02053	0.0183957
	cfLMWPE	2	4.89144	0.000262215
	cfLMWPE	2	4.87505	0.000751009
	cfLMWPE	2	4.85868	0.00125355
	cfLMWPE	2	4.8423	0.00176827
	cfLMWPE	2	4.82592	0.00163478
	cfLMWPE	2	4.80955	0.00136076
	cfLMWPE	2	4.79318	0.00135877
	cfLMWPE	2	4.77682	0.00144323
	cfLMWPE	2	4.76045	0.00150757
	cfLMWPE	2	4.74409	0.00178802
	cfLMWPE	2	4.72773	0.00193081
	cfLMWPE	2	4.71138	0.00197742
	cfLMWPE	2	4.69502	0.00182192
	cfLMWPE	2	4.67867	0.00162479
	cfLMWPE	2	4.66232	0.00188303
	cfLMWPE	2	4.64596	0.00254683
	cfLMWPE	2	4.62962	0.00327827
	cfLMWPE	2	4.61327	0.00376353
	cfLMWPE	2	4.59692	0.00433922
	cfLMWPE	2	4.58058	0.00516778
	cfLMWPE	2	4.56424	0.00606748
	cfLMWPE	2	4.54789	0.00695087
	cfLMWPE	2	4.53155	0.00817977
	cfLMWPE	2	4.51521	0.00950674
	cfLMWPE	2	4.49887	0.0109004
	cfLMWPE	2	4.48253	0.0122219
	cfLMWPE	2	4.4662	0.0141212
	cfLMWPE	2	4.44986	0.0164712
	cfLMWPE	2	4.43352	0.0195529
	cfLMWPE	2	4.41718	0.0226154
	cfLMWPE	2	4.40085	0.026208
	cfLMWPE	2	4.38451	0.0303281
	cfLMWPE	2	4.36817	0.0346957
	cfLMWPE	2	4.35184	0.0403012
	cfLMWPE	2	4.3355	0.0459005
	cfLMWPE	2	4.31916	0.0526496
	cfLMWPE	2	4.30282	0.0589434
	cfLMWPE	2	4.28648	0.0668343
	cfLMWPE	2	4.27014	0.075643
	cfLMWPE	2	4.2538	0.0863271
	cfLMWPE	2	4.23746	0.0974102
	cfLMWPE	2	4.22112	0.109129
	cfLMWPE	2	4.20478	0.121619
	cfLMWPE	2	4.18843	0.135045
	cfLMWPE	2	4.17209	0.149848
	cfLMWPE	2	4.15574	0.165632
	cfLMWPE	2	4.1394	0.182909
	cfLMWPE	2	4.12305	0.201381
	cfLMWPE	2	4.10669	0.22095
	cfLMWPE	2	4.09034	0.241113
	cfLMWPE	2	4.07399	0.26229
	cfLMWPE	2	4.05763	0.285145
	cfLMWPE	2	4.04127	0.309048
	cfLMWPE	2	4.02491	0.333677
	cfLMWPE	2	4.00855	0.3585
	cfLMWPE	2	3.99218	0.383619
	cfLMWPE	2	3.97582	0.409668
	cfLMWPE	2	3.95945	0.4357
	cfLMWPE	2	3.94307	0.462304
	cfLMWPE	2	3.9267	0.488674
	cfLMWPE	2	3.91032	0.514839
	cfLMWPE	2	3.89394	0.541826
	cfLMWPE	2	3.87755	0.569133
	cfLMWPE	2	3.86117	0.596108
	cfLMWPE	2	3.84478	0.622617
	cfLMWPE	2	3.82838	0.648609
	cfLMWPE	2	3.81199	0.674362
	cfLMWPE	2	3.79559	0.699849
	cfLMWPE	2	3.77918	0.724837
	cfLMWPE	2	3.76277	0.749052
	cfLMWPE	2	3.74636	0.77307
	cfLMWPE	2	3.72995	0.795604
	cfLMWPE	2	3.71353	0.817502
	cfLMWPE	2	3.6971	0.83778
	cfLMWPE	2	3.68067	0.857686
	cfLMWPE	2	3.66424	0.87708
	cfLMWPE	2	3.6478	0.894032
	cfLMWPE	2	3.63136	0.909648
	cfLMWPE	2	3.61492	0.923726
	cfLMWPE	2	3.59847	0.936643
	cfLMWPE	2	3.58201	0.947689
	cfLMWPE	2	3.56555	0.956549
	cfLMWPE	2	3.54909	0.963561
	cfLMWPE	2	3.53262	0.968847
	cfLMWPE	2	3.51614	0.972381
	cfLMWPE	2	3.49966	0.974539
	cfLMWPE	2	3.48317	0.974397
	cfLMWPE	2	3.46668	0.972598
	cfLMWPE	2	3.45018	0.968891
	cfLMWPE	2	3.43368	0.963677
	cfLMWPE	2	3.41717	0.956763
	cfLMWPE	2	3.40066	0.948309
	cfLMWPE	2	3.38413	0.93857
	cfLMWPE	2	3.36761	0.927889
	cfLMWPE	2	3.35107	0.916169
	cfLMWPE	2	3.33453	0.90324
	cfLMWPE	2	3.31799	0.889437
	cfLMWPE	2	3.30144	0.874075
	cfLMWPE	2	3.28488	0.858473
	cfLMWPE	2	3.26831	0.842023
	cfLMWPE	2	3.25174	0.825832
	cfLMWPE	2	3.23516	0.808856
	cfLMWPE	2	3.21857	0.791062
	cfLMWPE	2	3.20198	0.77305
	cfLMWPE	2	3.18538	0.754102
	cfLMWPE	2	3.16877	0.734738
	cfLMWPE	2	3.15215	0.715061
	cfLMWPE	2	3.13553	0.694957
	cfLMWPE	2	3.1189	0.674993
	cfLMWPE	2	3.10226	0.654623
	cfLMWPE	2	3.08562	0.633992
	cfLMWPE	2	3.06896	0.61325
	cfLMWPE	2	3.0523	0.592194
	cfLMWPE	2	3.03563	0.571617
	cfLMWPE	2	3.01895	0.551451
	cfLMWPE	2	3.00226	0.531268
	cfLMWPE	2	2.98557	0.511364
	cfLMWPE	2	2.96887	0.491188
	cfLMWPE	2	2.95216	0.471714
	cfLMWPE	2	2.93543	0.452208
	cfLMWPE	2	2.9187	0.433173
	cfLMWPE	2	2.90197	0.414614
	cfLMWPE	2	2.88522	0.397397
	cfLMWPE	2	2.86846	0.380076
	cfLMWPE	2	2.8517	0.363265
	cfLMWPE	2	2.83492	0.347165
	cfLMWPE	2	2.81814	0.331098
	cfLMWPE	2	2.80134	0.315618
	cfLMWPE	2	2.78454	0.300635
	cfLMWPE	2	2.76773	0.286183
	cfLMWPE	2	2.7509	0.271868
	cfLMWPE	2	2.73407	0.257793
	cfLMWPE	2	2.71723	0.244452
	cfLMWPE	2	2.70037	0.232217
	cfLMWPE	2	2.68351	0.219825
	cfLMWPE	2	2.66664	0.208395
	cfLMWPE	2	2.64975	0.196507
	cfLMWPE	2	2.63286	0.186015
	cfLMWPE	2	2.61595	0.175117
	cfLMWPE	2	2.59904	0.165325
	cfLMWPE	2	2.58211	0.155645
	cfLMWPE	2	2.56517	0.147186
	cfLMWPE	2	2.54823	0.138375
	cfLMWPE	2	2.53127	0.129999
	cfLMWPE	2	2.5143	0.121961
	cfLMWPE	2	2.49731	0.114774
	cfLMWPE	2	2.48032	0.107848
	cfLMWPE	2	2.46332	0.101532
	cfLMWPE	2	2.4463	0.0950645
	cfLMWPE	2	2.42927	0.088985
	cfLMWPE	2	2.41223	0.0835277
	cfLMWPE	2	2.39518	0.0785283
	cfLMWPE	2	2.37812	0.0735716
	cfLMWPE	2	2.36104	0.0686727
	cfLMWPE	2	2.34395	0.0644854
	cfLMWPE	2	2.32685	0.060486
	cfLMWPE	2	2.30974	0.0559278
	cfLMWPE	2	2.29261	0.0517169
	cfLMWPE	2	2.27548	0.0474843
	cfLMWPE	2	2.25833	0.0434258
	cfLMWPE	2	2.24116	0.0398076
	cfLMWPE	2	2.22399	0.0363884
	cfLMWPE	2	2.2068	0.0334488
	cfLMWPE	2	2.1896	0.0304066
	cfLMWPE	2	2.17238	0.0275008
	cfLMWPE	2	2.15515	0.0247405
	cfLMWPE	2	2.13791	0.0221292
	cfLMWPE	2	2.12065	0.0205
	cfLMWPE	2	2.10338	0.0194
	cfLMWPE	2	2.0861	0.018291
	cfLMWPE	2	2.06881	0.0162942
	cfLMWPE	2	2.0515	0.0145481
	cfLMWPE	2	2.03417	0.0133956
	cfLMWPE	3	4.7791	0.000810503
	cfLMWPE	3	4.76275	0.000936504
	cfLMWPE	3	4.74639	0.000547313
	cfLMWPE	3	4.73003	0.000857973
	cfLMWPE	3	4.71368	0.000924192
	cfLMWPE	3	4.69733	0.00130115
	cfLMWPE	3	4.68098	0.00114633
	cfLMWPE	3	4.66464	0.00137796
	cfLMWPE	3	4.64829	0.00215275
	cfLMWPE	3	4.63195	0.00295397
	cfLMWPE	3	4.6156	0.00359785
	cfLMWPE	3	4.59926	0.00395926
	cfLMWPE	3	4.58292	0.00425311
	cfLMWPE	3	4.56659	0.00472679
	cfLMWPE	3	4.55025	0.00549078
	cfLMWPE	3	4.53391	0.00685826
	cfLMWPE	3	4.51758	0.00855533
	cfLMWPE	3	4.50124	0.0104948
	cfLMWPE	3	4.48491	0.0124668
	cfLMWPE	3	4.46858	0.0144492
	cfLMWPE	3	4.45224	0.0165943
	cfLMWPE	3	4.43591	0.0188877
	cfLMWPE	3	4.41958	0.0221745
	cfLMWPE	3	4.40325	0.025837
	cfLMWPE	3	4.38691	0.0294211
	cfLMWPE	3	4.37058	0.0339851
	cfLMWPE	3	4.35425	0.0383974
	cfLMWPE	3	4.33792	0.0445256
	cfLMWPE	3	4.32159	0.0503745
	cfLMWPE	3	4.30525	0.0577105
	cfLMWPE	3	4.28892	0.0654765
	cfLMWPE	3	4.27258	0.0742437
	cfLMWPE	3	4.25625	0.0837452
	cfLMWPE	3	4.23991	0.0940125
	cfLMWPE	3	4.22358	0.10579
	cfLMWPE	3	4.20724	0.118813
	cfLMWPE	3	4.1909	0.132394
	cfLMWPE	3	4.17456	0.147055
	cfLMWPE	3	4.15822	0.162289
	cfLMWPE	3	4.14188	0.179419
	cfLMWPE	3	4.12553	0.197396
	cfLMWPE	3	4.10919	0.217168
	cfLMWPE	3	4.09284	0.237878
	cfLMWPE	3	4.07649	0.259542
	cfLMWPE	3	4.06014	0.281581
	cfLMWPE	3	4.04379	0.304683
	cfLMWPE	3	4.02743	0.328531
	cfLMWPE	3	4.01108	0.353349
	cfLMWPE	3	3.99472	0.378436
	cfLMWPE	3	3.97835	0.403697
	cfLMWPE	3	3.96199	0.429479
	cfLMWPE	3	3.94562	0.455953
	cfLMWPE	3	3.92925	0.482782
	cfLMWPE	3	3.91288	0.509841
	cfLMWPE	3	3.89651	0.536613
	cfLMWPE	3	3.88013	0.563258
	cfLMWPE	3	3.86374	0.590147
	cfLMWPE	3	3.84736	0.616919
	cfLMWPE	3	3.83097	0.643129
	cfLMWPE	3	3.81458	0.668654
	cfLMWPE	3	3.79819	0.693791
	cfLMWPE	3	3.78179	0.718895
	cfLMWPE	3	3.76538	0.743531
	cfLMWPE	3	3.74898	0.767429
	cfLMWPE	3	3.73257	0.790353
	cfLMWPE	3	3.71615	0.812188
	cfLMWPE	3	3.69974	0.833533
	cfLMWPE	3	3.68331	0.853414
	cfLMWPE	3	3.66689	0.872049
	cfLMWPE	3	3.65046	0.889568
	cfLMWPE	3	3.63402	0.905439
	cfLMWPE	3	3.61758	0.920571
	cfLMWPE	3	3.60114	0.933147
	cfLMWPE	3	3.58469	0.944734
	cfLMWPE	3	3.56823	0.954003
	cfLMWPE	3	3.55177	0.961311
	cfLMWPE	3	3.53531	0.966571
	cfLMWPE	3	3.51884	0.970231
	cfLMWPE	3	3.50236	0.972225
	cfLMWPE	3	3.48588	0.972622
	cfLMWPE	3	3.4694	0.970829
	cfLMWPE	3	3.45291	0.967308
	cfLMWPE	3	3.43641	0.962026
	cfLMWPE	3	3.41991	0.956057
	cfLMWPE	3	3.4034	0.948077
	cfLMWPE	3	3.38688	0.938889
	cfLMWPE	3	3.37036	0.927424
	cfLMWPE	3	3.35384	0.915954
	cfLMWPE	3	3.3373	0.902847
	cfLMWPE	3	3.32076	0.889669
	cfLMWPE	3	3.30421	0.875051
	cfLMWPE	3	3.28766	0.859651
	cfLMWPE	3	3.2711	0.843843
	cfLMWPE	3	3.25454	0.827014
	cfLMWPE	3	3.23796	0.809816
	cfLMWPE	3	3.22138	0.792099
	cfLMWPE	3	3.2048	0.773665
	cfLMWPE	3	3.1882	0.755464
	cfLMWPE	3	3.1716	0.73572
	cfLMWPE	3	3.15499	0.71632
	cfLMWPE	3	3.13838	0.696084
	cfLMWPE	3	3.12175	0.67607
	cfLMWPE	3	3.10512	0.655799
	cfLMWPE	3	3.08848	0.635482
	cfLMWPE	3	3.07183	0.615773
	cfLMWPE	3	3.05518	0.59563
	cfLMWPE	3	3.03851	0.575415
	cfLMWPE	3	3.02184	0.554426
	cfLMWPE	3	3.00516	0.534229
	cfLMWPE	3	2.98847	0.514182
	cfLMWPE	3	2.97178	0.494852
	cfLMWPE	3	2.95507	0.47545
	cfLMWPE	3	2.93836	0.45603
	cfLMWPE	3	2.92163	0.436928
	cfLMWPE	3	2.9049	0.418847
	cfLMWPE	3	2.88816	0.401481
	cfLMWPE	3	2.87141	0.384762
	cfLMWPE	3	2.85465	0.367714
	cfLMWPE	3	2.83789	0.350755
	cfLMWPE	3	2.82111	0.333851
	cfLMWPE	3	2.80432	0.318008
	cfLMWPE	3	2.78752	0.302728
	cfLMWPE	3	2.77072	0.288294
	cfLMWPE	3	2.7539	0.274437
	cfLMWPE	3	2.73708	0.26111
	cfLMWPE	3	2.72024	0.248413
	cfLMWPE	3	2.70339	0.235686
	cfLMWPE	3	2.68654	0.223681
	cfLMWPE	3	2.66967	0.21213
	cfLMWPE	3	2.65279	0.201203
	cfLMWPE	3	2.63591	0.190263
	cfLMWPE	3	2.61901	0.179622
	cfLMWPE	3	2.6021	0.16957
	cfLMWPE	3	2.58518	0.160495
	cfLMWPE	3	2.56825	0.15136
	cfLMWPE	3	2.55131	0.142836
	cfLMWPE	3	2.53436	0.134507
	cfLMWPE	3	2.5174	0.126385
	cfLMWPE	3	2.50042	0.118598
	cfLMWPE	3	2.48343	0.111602
	cfLMWPE	3	2.46644	0.104971
	cfLMWPE	3	2.44943	0.0991812
	cfLMWPE	3	2.43241	0.0930646
	cfLMWPE	3	2.41538	0.0874052
	cfLMWPE	3	2.39833	0.0817099
	cfLMWPE	3	2.38128	0.0766843
	cfLMWPE	3	2.36421	0.0712978
	cfLMWPE	3	2.34713	0.066141
	cfLMWPE	3	2.33003	0.0615029
	cfLMWPE	3	2.31293	0.0577875
	cfLMWPE	3	2.29581	0.0543079
	cfLMWPE	3	2.27868	0.0503186
	cfLMWPE	3	2.26154	0.0463767
	cfLMWPE	3	2.24438	0.0427427
	cfLMWPE	3	2.22722	0.0400504
	cfLMWPE	3	2.21003	0.0372205
	cfLMWPE	3	2.19284	0.0348654
	cfLMWPE	3	2.17563	0.0318392
	cfLMWPE	3	2.15841	0.0292892
	cfLMWPE	3	2.14118	0.0268875
	cfLMWPE	3	2.12393	0.0248607
	cfLMWPE	3	2.10667	0.0233317
	cfLMWPE	3	2.0894	0.022072
	cfLMWPE	3	2.07211	0.0208073
	cfLMWPE	3	2.0548	0.0199523
	cfLMWPE	3	2.03749	0.0192872
	cfLMWPE	3	2.02016	0.0183269
	AgLMWPE	1	4.79576	0.000499198
	AgLMWPE	1	4.77939	0.000986903
	AgLMWPE	1	4.76304	0.00111466
	AgLMWPE	1	4.74668	0.00149031
	AgLMWPE	1	4.73033	0.00179996
	AgLMWPE	1	4.71397	0.0015024
	AgLMWPE	1	4.69762	0.00130221
	AgLMWPE	1	4.68128	0.00114973
	AgLMWPE	1	4.66493	0.0016659
	AgLMWPE	1	4.64859	0.00249074
	AgLMWPE	1	4.63224	0.00277091
	AgLMWPE	1	4.6159	0.0035766
	AgLMWPE	1	4.59956	0.00408336
	AgLMWPE	1	4.58322	0.00511785
	AgLMWPE	1	4.56688	0.00606773
	AgLMWPE	1	4.55055	0.00691961
	AgLMWPE	1	4.53421	0.00801101
	AgLMWPE	1	4.51788	0.00914513
	AgLMWPE	1	4.50154	0.0104214
	AgLMWPE	1	4.48521	0.0118439
	AgLMWPE	1	4.46888	0.0132385
	AgLMWPE	1	4.45255	0.0155105
	AgLMWPE	1	4.43621	0.0176566
	AgLMWPE	1	4.41988	0.0207315
	AgLMWPE	1	4.40355	0.0241358
	AgLMWPE	1	4.38722	0.0289764
	AgLMWPE	1	4.37089	0.033863
	AgLMWPE	1	4.35456	0.0385495
	AgLMWPE	1	4.33823	0.0440073
	AgLMWPE	1	4.32189	0.0497544
	AgLMWPE	1	4.30556	0.0568203
	AgLMWPE	1	4.28923	0.0643416
	AgLMWPE	1	4.2729	0.0731525
	AgLMWPE	1	4.25656	0.0832373
	AgLMWPE	1	4.24023	0.0937459
	AgLMWPE	1	4.22389	0.105028
	AgLMWPE	1	4.20755	0.116896
	AgLMWPE	1	4.19122	0.130201
	AgLMWPE	1	4.17488	0.144842
	AgLMWPE	1	4.15854	0.160467
	AgLMWPE	1	4.14219	0.177609
	AgLMWPE	1	4.12585	0.196318
	AgLMWPE	1	4.10951	0.216101
	AgLMWPE	1	4.09316	0.237252
	AgLMWPE	1	4.07681	0.258541
	AgLMWPE	1	4.06046	0.280514
	AgLMWPE	1	4.04411	0.303047
	AgLMWPE	1	4.02775	0.32618
	AgLMWPE	1	4.0114	0.350931
	AgLMWPE	1	3.99504	0.376602
	AgLMWPE	1	3.97868	0.402502
	AgLMWPE	1	3.96231	0.428862
	AgLMWPE	1	3.94595	0.455308
	AgLMWPE	1	3.92958	0.482118
	AgLMWPE	1	3.91321	0.509247
	AgLMWPE	1	3.89683	0.536052
	AgLMWPE	1	3.88045	0.56336
	AgLMWPE	1	3.86407	0.590082
	AgLMWPE	1	3.84769	0.616795
	AgLMWPE	1	3.8313	0.64304
	AgLMWPE	1	3.81491	0.668631
	AgLMWPE	1	3.79852	0.694588
	AgLMWPE	1	3.78212	0.719795
	AgLMWPE	1	3.76572	0.744762
	AgLMWPE	1	3.74931	0.768238
	AgLMWPE	1	3.7329	0.791556
	AgLMWPE	1	3.71649	0.814122
	AgLMWPE	1	3.70007	0.835514
	AgLMWPE	1	3.68365	0.855975
	AgLMWPE	1	3.66722	0.875183
	AgLMWPE	1	3.65079	0.893528
	AgLMWPE	1	3.63436	0.909749
	AgLMWPE	1	3.61792	0.924205
	AgLMWPE	1	3.60148	0.937124
	AgLMWPE	1	3.58503	0.948957
	AgLMWPE	1	3.56857	0.958774
	AgLMWPE	1	3.55211	0.966545
	AgLMWPE	1	3.53565	0.972174
	AgLMWPE	1	3.51918	0.97605
	AgLMWPE	1	3.50271	0.978279
	AgLMWPE	1	3.48623	0.978341
	AgLMWPE	1	3.46974	0.976341
	AgLMWPE	1	3.45325	0.973379
	AgLMWPE	1	3.43676	0.968386
	AgLMWPE	1	3.42025	0.962676
	AgLMWPE	1	3.40375	0.954552
	AgLMWPE	1	3.38723	0.945414
	AgLMWPE	1	3.37071	0.934599
	AgLMWPE	1	3.35419	0.92316
	AgLMWPE	1	3.33765	0.910345
	AgLMWPE	1	3.32111	0.896478
	AgLMWPE	1	3.30457	0.881882
	AgLMWPE	1	3.28802	0.866079
	AgLMWPE	1	3.27146	0.850074
	AgLMWPE	1	3.25489	0.833452
	AgLMWPE	1	3.23832	0.816862
	AgLMWPE	1	3.22174	0.799277
	AgLMWPE	1	3.20515	0.780567
	AgLMWPE	1	3.18856	0.761413
	AgLMWPE	1	3.17196	0.742243
	AgLMWPE	1	3.15535	0.723459
	AgLMWPE	1	3.13874	0.703477
	AgLMWPE	1	3.12211	0.682953
	AgLMWPE	1	3.10548	0.662393
	AgLMWPE	1	3.08884	0.641768
	AgLMWPE	1	3.0722	0.620866
	AgLMWPE	1	3.05554	0.599613
	AgLMWPE	1	3.03888	0.578255
	AgLMWPE	1	3.02221	0.557567
	AgLMWPE	1	3.00553	0.537065
	AgLMWPE	1	2.98884	0.517064
	AgLMWPE	1	2.97215	0.496819
	AgLMWPE	1	2.95544	0.477332
	AgLMWPE	1	2.93873	0.458386
	AgLMWPE	1	2.92201	0.439732
	AgLMWPE	1	2.90527	0.421357
	AgLMWPE	1	2.88854	0.403641
	AgLMWPE	1	2.87179	0.386668
	AgLMWPE	1	2.85503	0.369594
	AgLMWPE	1	2.83826	0.352852
	AgLMWPE	1	2.82149	0.335981
	AgLMWPE	1	2.8047	0.320268
	AgLMWPE	1	2.7879	0.304881
	AgLMWPE	1	2.7711	0.290059
	AgLMWPE	1	2.75428	0.275513
	AgLMWPE	1	2.73746	0.262052
	AgLMWPE	1	2.72062	0.249146
	AgLMWPE	1	2.70378	0.23638
	AgLMWPE	1	2.68692	0.223655
	AgLMWPE	1	2.67006	0.211718
	AgLMWPE	1	2.65318	0.20047
	AgLMWPE	1	2.6363	0.189394
	AgLMWPE	1	2.6194	0.178537
	AgLMWPE	1	2.60249	0.168022
	AgLMWPE	1	2.58557	0.15795
	AgLMWPE	1	2.56864	0.148445
	AgLMWPE	1	2.5517	0.139296
	AgLMWPE	1	2.53475	0.13097
	AgLMWPE	1	2.51779	0.122061
	AgLMWPE	1	2.50082	0.113684
	AgLMWPE	1	2.48383	0.10602
	AgLMWPE	1	2.46684	0.0993449
	AgLMWPE	1	2.44983	0.092678
	AgLMWPE	1	2.43281	0.0856262
	AgLMWPE	1	2.41578	0.0787787
	AgLMWPE	1	2.39873	0.0729157
	AgLMWPE	1	2.38168	0.0677155
	AgLMWPE	1	2.36461	0.0623948
	AgLMWPE	1	2.34753	0.0577567
	AgLMWPE	1	2.33044	0.0529965
	AgLMWPE	1	2.31334	0.0491878
	AgLMWPE	1	2.29622	0.0447937
	AgLMWPE	1	2.27909	0.040802
	AgLMWPE	1	2.26195	0.0371003
	AgLMWPE	1	2.24479	0.0336573
	AgLMWPE	1	2.22763	0.0308696
	AgLMWPE	1	2.21045	0.0283411
	AgLMWPE	1	2.19325	0.0259288
	AgLMWPE	1	2.17605	0.0235909
	AgLMWPE	1	2.15883	0.021545
	AgLMWPE	1	2.14159	0.0195515
	AgLMWPE	1	2.12435	0.0182134
	AgLMWPE	1	2.10709	0.0170192
	AgLMWPE	1	2.08981	0.016244
	AgLMWPE	1	2.07253	0.0153055
	AgLMWPE	1	2.05522	0.0145913
	AgLMWPE	1	2.03791	0.0138256
	AgLMWPE	1	2.02058	0.013069
	AgLMWPE	1	4.72655	0.000528805
	AgLMWPE	1	4.71019	0.00104782
	AgLMWPE	1	4.69383	0.0014914
	AgLMWPE	1	4.67748	0.00173541
	AgLMWPE	1	4.66112	0.00191971
	AgLMWPE	1	4.64477	0.00205061
	AgLMWPE	1	4.62842	0.00225269
	AgLMWPE	1	4.61207	0.00244887
	AgLMWPE	1	4.59572	0.0024764
	AgLMWPE	1	4.57937	0.00293408
	AgLMWPE	1	4.56303	0.00370347
	AgLMWPE	1	4.54668	0.00498977
	AgLMWPE	1	4.53034	0.00638304
	AgLMWPE	1	4.514	0.00820024
	AgLMWPE	1	4.49765	0.0102448
	AgLMWPE	1	4.48131	0.012028
	AgLMWPE	1	4.46497	0.0135209
	AgLMWPE	1	4.44863	0.0155132
	AgLMWPE	1	4.43229	0.0183451
	AgLMWPE	1	4.41595	0.0219801
	AgLMWPE	1	4.39961	0.0261942
	AgLMWPE	1	4.38327	0.03018
	AgLMWPE	1	4.36693	0.0349963
	AgLMWPE	1	4.35059	0.040241
	AgLMWPE	1	4.33425	0.046528
	AgLMWPE	1	4.31791	0.05273
	AgLMWPE	1	4.30157	0.0597242
	AgLMWPE	1	4.28523	0.0677906
	AgLMWPE	1	4.26889	0.0765382
	AgLMWPE	1	4.25254	0.0861095
	AgLMWPE	1	4.2362	0.0967416
	AgLMWPE	1	4.21986	0.10888
	AgLMWPE	1	4.20351	0.122369
	AgLMWPE	1	4.18716	0.13659
	AgLMWPE	1	4.17082	0.152045
	AgLMWPE	1	4.15447	0.168178
	AgLMWPE	1	4.13812	0.185689
	AgLMWPE	1	4.12177	0.20459
	AgLMWPE	1	4.10541	0.224802
	AgLMWPE	1	4.08906	0.245635
	AgLMWPE	1	4.0727	0.267274
	AgLMWPE	1	4.05634	0.290241
	AgLMWPE	1	4.03998	0.314054
	AgLMWPE	1	4.02361	0.337995
	AgLMWPE	1	4.00725	0.362481
	AgLMWPE	1	3.99088	0.38758
	AgLMWPE	1	3.97451	0.413606
	AgLMWPE	1	3.95814	0.439904
	AgLMWPE	1	3.94176	0.466448
	AgLMWPE	1	3.92538	0.493507
	AgLMWPE	1	3.909	0.520854
	AgLMWPE	1	3.89262	0.547923
	AgLMWPE	1	3.87623	0.575012
	AgLMWPE	1	3.85984	0.601843
	AgLMWPE	1	3.84345	0.628467
	AgLMWPE	1	3.82705	0.654878
	AgLMWPE	1	3.81065	0.680165
	AgLMWPE	1	3.79425	0.705406
	AgLMWPE	1	3.77784	0.730106
	AgLMWPE	1	3.76143	0.75427
	AgLMWPE	1	3.74502	0.777832
	AgLMWPE	1	3.7286	0.800942
	AgLMWPE	1	3.71217	0.823115
	AgLMWPE	1	3.69575	0.844189
	AgLMWPE	1	3.67932	0.863424
	AgLMWPE	1	3.66288	0.88202
	AgLMWPE	1	3.64644	0.899633
	AgLMWPE	1	3.63	0.916135
	AgLMWPE	1	3.61355	0.930427
	AgLMWPE	1	3.59709	0.942943
	AgLMWPE	1	3.58064	0.953205
	AgLMWPE	1	3.56417	0.962496
	AgLMWPE	1	3.5477	0.969237
	AgLMWPE	1	3.53123	0.974306
	AgLMWPE	1	3.51475	0.977595
	AgLMWPE	1	3.49827	0.978842
	AgLMWPE	1	3.48178	0.978616
	AgLMWPE	1	3.46528	0.976349
	AgLMWPE	1	3.44878	0.972545
	AgLMWPE	1	3.43227	0.967289
	AgLMWPE	1	3.41576	0.960455
	AgLMWPE	1	3.39924	0.951468
	AgLMWPE	1	3.38272	0.941936
	AgLMWPE	1	3.36619	0.931074
	AgLMWPE	1	3.34965	0.919583
	AgLMWPE	1	3.33311	0.906424
	AgLMWPE	1	3.31656	0.892078
	AgLMWPE	1	3.30001	0.877072
	AgLMWPE	1	3.28344	0.861705
	AgLMWPE	1	3.26688	0.845438
	AgLMWPE	1	3.2503	0.828438
	AgLMWPE	1	3.23372	0.810544
	AgLMWPE	1	3.21713	0.792207
	AgLMWPE	1	3.20053	0.773641
	AgLMWPE	1	3.18392	0.754733
	AgLMWPE	1	3.16731	0.734983
	AgLMWPE	1	3.15069	0.715326
	AgLMWPE	1	3.13407	0.695385
	AgLMWPE	1	3.11743	0.675464
	AgLMWPE	1	3.10079	0.655038
	AgLMWPE	1	3.08414	0.634007
	AgLMWPE	1	3.06749	0.613317
	AgLMWPE	1	3.05082	0.592727
	AgLMWPE	1	3.03415	0.572166
	AgLMWPE	1	3.01747	0.552058
	AgLMWPE	1	3.00077	0.531866
	AgLMWPE	1	2.98408	0.511371
	AgLMWPE	1	2.96737	0.491083
	AgLMWPE	1	2.95065	0.471234
	AgLMWPE	1	2.93393	0.452631
	AgLMWPE	1	2.9172	0.433847
	AgLMWPE	1	2.90045	0.41535
	AgLMWPE	1	2.8837	0.397268
	AgLMWPE	1	2.86694	0.379864
	AgLMWPE	1	2.85017	0.363451
	AgLMWPE	1	2.8334	0.346853
	AgLMWPE	1	2.81661	0.3305
	AgLMWPE	1	2.79981	0.314578
	AgLMWPE	1	2.783	0.299653
	AgLMWPE	1	2.76619	0.284914
	AgLMWPE	1	2.74936	0.270459
	AgLMWPE	1	2.73252	0.256358
	AgLMWPE	1	2.71568	0.243471
	AgLMWPE	1	2.69882	0.230764
	AgLMWPE	1	2.68195	0.218373
	AgLMWPE	1	2.66508	0.206404
	AgLMWPE	1	2.64819	0.195084
	AgLMWPE	1	2.63129	0.184195
	AgLMWPE	1	2.61438	0.173424
	AgLMWPE	1	2.59746	0.162677
	AgLMWPE	1	2.58053	0.152672
	AgLMWPE	1	2.56359	0.143188
	AgLMWPE	1	2.54664	0.134178
	AgLMWPE	1	2.52968	0.125913
	AgLMWPE	1	2.5127	0.117035
	AgLMWPE	1	2.49572	0.108919
	AgLMWPE	1	2.47872	0.101056
	AgLMWPE	1	2.46171	0.0937784
	AgLMWPE	1	2.44469	0.0870716
	AgLMWPE	1	2.42766	0.0809286
	AgLMWPE	1	2.41061	0.0752043
	AgLMWPE	1	2.39356	0.0694412
	AgLMWPE	1	2.37649	0.0638496
	AgLMWPE	1	2.35941	0.0588736
	AgLMWPE	1	2.34232	0.0541095
	AgLMWPE	1	2.32521	0.049638
	AgLMWPE	1	2.3081	0.0448783
	AgLMWPE	1	2.29097	0.040874
	AgLMWPE	1	2.27383	0.0374003
	AgLMWPE	1	2.25667	0.0339134
	AgLMWPE	1	2.23951	0.030512
	AgLMWPE	1	2.22233	0.027463
	AgLMWPE	1	2.20513	0.0253691
	AgLMWPE	1	2.18793	0.0233159
	AgLMWPE	1	2.17071	0.021441
	AgLMWPE	1	2.15347	0.0194506
	AgLMWPE	1	2.13623	0.0177847
	AgLMWPE	1	2.11897	0.0163837
	AgLMWPE	1	2.1017	0.0150295
	AgLMWPE	1	2.08441	0.0142173
	AgLMWPE	1	2.06711	0.0134104
	AgLMWPE	1	2.04979	0.0130514
	AgLMWPE	1	2.03246	0.0127762
	AgLMWPE	1	4.72992	0.000591522
	AgLMWPE	1	4.71357	0.00076692
	AgLMWPE	1	4.69722	0.00133505
	AgLMWPE	1	4.68087	0.00194721
	AgLMWPE	1	4.66452	0.00240116
	AgLMWPE	1	4.64818	0.00260003
	AgLMWPE	1	4.63183	0.00279273
	AgLMWPE	1	4.61549	0.00287943
	AgLMWPE	1	4.59915	0.00320693
	AgLMWPE	1	4.58281	0.00460072
	AgLMWPE	1	4.56647	0.00596731
	AgLMWPE	1	4.55014	0.00695607
	AgLMWPE	1	4.5338	0.00712791
	AgLMWPE	1	4.51746	0.00793807
	AgLMWPE	1	4.50113	0.00941571
	AgLMWPE	1	4.48479	0.0115592
	AgLMWPE	1	4.46846	0.0133919
	AgLMWPE	1	4.45213	0.0160214
	AgLMWPE	1	4.4358	0.0185871
	AgLMWPE	1	4.41946	0.0213628
	AgLMWPE	1	4.40313	0.0244722
	AgLMWPE	1	4.3868	0.0284611
	AgLMWPE	1	4.37047	0.0330338
	AgLMWPE	1	4.35413	0.0380019
	AgLMWPE	1	4.3378	0.0435746
	AgLMWPE	1	4.32147	0.0504921
	AgLMWPE	1	4.30514	0.0573657
	AgLMWPE	1	4.2888	0.0652112
	AgLMWPE	1	4.27247	0.0731171
	AgLMWPE	1	4.25613	0.0830917
	AgLMWPE	1	4.2398	0.0939376
	AgLMWPE	1	4.22346	0.105572
	AgLMWPE	1	4.20712	0.118184
	AgLMWPE	1	4.19078	0.131535
	AgLMWPE	1	4.17444	0.146901
	AgLMWPE	1	4.1581	0.162657
	AgLMWPE	1	4.14176	0.179699
	AgLMWPE	1	4.12542	0.197668
	AgLMWPE	1	4.10907	0.2172
	AgLMWPE	1	4.09272	0.2383
	AgLMWPE	1	4.07637	0.259468
	AgLMWPE	1	4.06002	0.281587
	AgLMWPE	1	4.04367	0.304572
	AgLMWPE	1	4.02731	0.328702
	AgLMWPE	1	4.01096	0.353549
	AgLMWPE	1	3.9946	0.378653
	AgLMWPE	1	3.97823	0.404093
	AgLMWPE	1	3.96187	0.430582
	AgLMWPE	1	3.9455	0.457652
	AgLMWPE	1	3.92913	0.485254
	AgLMWPE	1	3.91276	0.512022
	AgLMWPE	1	3.89638	0.538818
	AgLMWPE	1	3.88	0.565426
	AgLMWPE	1	3.86362	0.592114
	AgLMWPE	1	3.84724	0.618901
	AgLMWPE	1	3.83085	0.645202
	AgLMWPE	1	3.81446	0.671771
	AgLMWPE	1	3.79806	0.697528
	AgLMWPE	1	3.78166	0.723058
	AgLMWPE	1	3.76526	0.747911
	AgLMWPE	1	3.74885	0.771396
	AgLMWPE	1	3.73244	0.794535
	AgLMWPE	1	3.71603	0.816707
	AgLMWPE	1	3.69961	0.839016
	AgLMWPE	1	3.68319	0.859698
	AgLMWPE	1	3.66676	0.879026
	AgLMWPE	1	3.65033	0.896697
	AgLMWPE	1	3.63389	0.913424
	AgLMWPE	1	3.61745	0.928118
	AgLMWPE	1	3.60101	0.941304
	AgLMWPE	1	3.58456	0.952186
	AgLMWPE	1	3.5681	0.962428
	AgLMWPE	1	3.55164	0.970581
	AgLMWPE	1	3.53518	0.976145
	AgLMWPE	1	3.51871	0.979531
	AgLMWPE	1	3.50223	0.980978
	AgLMWPE	1	3.48575	0.981466
	AgLMWPE	1	3.46927	0.979852
	AgLMWPE	1	3.45278	0.976441
	AgLMWPE	1	3.43628	0.971216
	AgLMWPE	1	3.41978	0.965377
	AgLMWPE	1	3.40327	0.957704
	AgLMWPE	1	3.38675	0.948312
	AgLMWPE	1	3.37023	0.937505
	AgLMWPE	1	3.3537	0.925671
	AgLMWPE	1	3.33717	0.912697
	AgLMWPE	1	3.32063	0.89834
	AgLMWPE	1	3.30408	0.883608
	AgLMWPE	1	3.28753	0.868207
	AgLMWPE	1	3.27097	0.852054
	AgLMWPE	1	3.2544	0.835053
	AgLMWPE	1	3.23783	0.818148
	AgLMWPE	1	3.22125	0.800508
	AgLMWPE	1	3.20466	0.782297
	AgLMWPE	1	3.18807	0.763229
	AgLMWPE	1	3.17146	0.743754
	AgLMWPE	1	3.15486	0.723968
	AgLMWPE	1	3.13824	0.703825
	AgLMWPE	1	3.12161	0.683234
	AgLMWPE	1	3.10498	0.662611
	AgLMWPE	1	3.08834	0.641369
	AgLMWPE	1	3.07169	0.620514
	AgLMWPE	1	3.05504	0.599905
	AgLMWPE	1	3.03838	0.579302
	AgLMWPE	1	3.0217	0.558776
	AgLMWPE	1	3.00502	0.53797
	AgLMWPE	1	2.98833	0.518011
	AgLMWPE	1	2.97164	0.497815
	AgLMWPE	1	2.95493	0.478158
	AgLMWPE	1	2.93822	0.45791
	AgLMWPE	1	2.92149	0.438696
	AgLMWPE	1	2.90476	0.420286
	AgLMWPE	1	2.88802	0.402317
	AgLMWPE	1	2.87127	0.384889
	AgLMWPE	1	2.85451	0.367452
	AgLMWPE	1	2.83774	0.350607
	AgLMWPE	1	2.82097	0.334165
	AgLMWPE	1	2.80418	0.318578
	AgLMWPE	1	2.78738	0.303545
	AgLMWPE	1	2.77057	0.288907
	AgLMWPE	1	2.75376	0.273839
	AgLMWPE	1	2.73693	0.259956
	AgLMWPE	1	2.7201	0.246207
	AgLMWPE	1	2.70325	0.23355
	AgLMWPE	1	2.68639	0.220594
	AgLMWPE	1	2.66953	0.208431
	AgLMWPE	1	2.65265	0.197076
	AgLMWPE	1	2.63576	0.186196
	AgLMWPE	1	2.61886	0.17568
	AgLMWPE	1	2.60195	0.164971
	AgLMWPE	1	2.58503	0.15508
	AgLMWPE	1	2.5681	0.145364
	AgLMWPE	1	2.55116	0.136626
	AgLMWPE	1	2.53421	0.128095
	AgLMWPE	1	2.51725	0.119566
	AgLMWPE	1	2.50027	0.111517
	AgLMWPE	1	2.48329	0.1037
	AgLMWPE	1	2.46629	0.0968417
	AgLMWPE	1	2.44928	0.0897903
	AgLMWPE	1	2.43226	0.0827787
	AgLMWPE	1	2.41523	0.0764338
	AgLMWPE	1	2.39818	0.0706982
	AgLMWPE	1	2.38112	0.0653807
	AgLMWPE	1	2.36406	0.0601148
	AgLMWPE	1	2.34698	0.0548209
	AgLMWPE	1	2.32988	0.0499801
	AgLMWPE	1	2.31278	0.0453629
	AgLMWPE	1	2.29566	0.0413163
	AgLMWPE	1	2.27853	0.0379551
	AgLMWPE	1	2.26139	0.0345467
	AgLMWPE	1	2.24423	0.0309383
	AgLMWPE	1	2.22706	0.0275177
	AgLMWPE	1	2.20988	0.0251125
	AgLMWPE	1	2.19268	0.0227699
	AgLMWPE	1	2.17548	0.0204998
	AgLMWPE	1	2.15826	0.0184866
	AgLMWPE	1	2.14102	0.0170596
	AgLMWPE	1	2.12377	0.0158191
	AgLMWPE	1	2.10651	0.0145175
	AgLMWPE	1	2.08924	0.0136846
	AgLMWPE	1	2.07195	0.0132858
	AgLMWPE	1	2.05465	0.0129646
	AgLMWPE	2	4.81244	0.000304486
	AgLMWPE	2	4.79608	0.000265683
	AgLMWPE	2	4.77972	0.000774753
	AgLMWPE	2	4.76336	0.00115797
	AgLMWPE	2	4.747	0.00150847
	AgLMWPE	2	4.73065	0.00163909
	AgLMWPE	2	4.7143	0.00164038
	AgLMWPE	2	4.69795	0.0019919
	AgLMWPE	2	4.6816	0.00235341
	AgLMWPE	2	4.66526	0.00295228
	AgLMWPE	2	4.64891	0.00336009
	AgLMWPE	2	4.63257	0.00376584
	AgLMWPE	2	4.61623	0.00432407
	AgLMWPE	2	4.59989	0.00485061
	AgLMWPE	2	4.58355	0.00583262
	AgLMWPE	2	4.56721	0.00652986
	AgLMWPE	2	4.55088	0.00713465
	AgLMWPE	2	4.53454	0.00786374
	AgLMWPE	2	4.51821	0.00877302
	AgLMWPE	2	4.50188	0.0107393
	AgLMWPE	2	4.48554	0.0128423
	AgLMWPE	2	4.46921	0.0151478
	AgLMWPE	2	4.45288	0.0171896
	AgLMWPE	2	4.43655	0.0197813
	AgLMWPE	2	4.42022	0.0228889
	AgLMWPE	2	4.40389	0.0267202
	AgLMWPE	2	4.38756	0.0300597
	AgLMWPE	2	4.37123	0.034459
	AgLMWPE	2	4.3549	0.0394777
	AgLMWPE	2	4.33857	0.045442
	AgLMWPE	2	4.32223	0.0515507
	AgLMWPE	2	4.3059	0.0580313
	AgLMWPE	2	4.28957	0.0660926
	AgLMWPE	2	4.27324	0.075108
	AgLMWPE	2	4.25691	0.085058
	AgLMWPE	2	4.24057	0.0955345
	AgLMWPE	2	4.22424	0.106559
	AgLMWPE	2	4.2079	0.119167
	AgLMWPE	2	4.19156	0.132445
	AgLMWPE	2	4.17522	0.146926
	AgLMWPE	2	4.15889	0.162871
	AgLMWPE	2	4.14254	0.180102
	AgLMWPE	2	4.1262	0.19877
	AgLMWPE	2	4.10986	0.218052
	AgLMWPE	2	4.09351	0.238184
	AgLMWPE	2	4.07716	0.259534
	AgLMWPE	2	4.06081	0.281597
	AgLMWPE	2	4.04446	0.304973
	AgLMWPE	2	4.02811	0.328176
	AgLMWPE	2	4.01175	0.352577
	AgLMWPE	2	3.99539	0.377688
	AgLMWPE	2	3.97903	0.404381
	AgLMWPE	2	3.96267	0.431361
	AgLMWPE	2	3.94631	0.458142
	AgLMWPE	2	3.92994	0.484693
	AgLMWPE	2	3.91357	0.510899
	AgLMWPE	2	3.89719	0.537728
	AgLMWPE	2	3.88082	0.564399
	AgLMWPE	2	3.86444	0.590916
	AgLMWPE	2	3.84805	0.617705
	AgLMWPE	2	3.83166	0.644415
	AgLMWPE	2	3.81528	0.670265
	AgLMWPE	2	3.79888	0.695887
	AgLMWPE	2	3.78248	0.7209
	AgLMWPE	2	3.76608	0.746589
	AgLMWPE	2	3.74968	0.770812
	AgLMWPE	2	3.73327	0.794213
	AgLMWPE	2	3.71686	0.816093
	AgLMWPE	2	3.70044	0.837595
	AgLMWPE	2	3.68402	0.857554
	AgLMWPE	2	3.6676	0.876555
	AgLMWPE	2	3.65117	0.894419
	AgLMWPE	2	3.63473	0.911253
	AgLMWPE	2	3.61829	0.926524
	AgLMWPE	2	3.60185	0.93964
	AgLMWPE	2	3.5854	0.95146
	AgLMWPE	2	3.56895	0.960845
	AgLMWPE	2	3.55249	0.968937
	AgLMWPE	2	3.53603	0.974582
	AgLMWPE	2	3.51956	0.978819
	AgLMWPE	2	3.50309	0.980829
	AgLMWPE	2	3.48661	0.981192
	AgLMWPE	2	3.47013	0.979333
	AgLMWPE	2	3.45364	0.975385
	AgLMWPE	2	3.43714	0.970126
	AgLMWPE	2	3.42064	0.963305
	AgLMWPE	2	3.40413	0.955427
	AgLMWPE	2	3.38762	0.946172
	AgLMWPE	2	3.3711	0.935418
	AgLMWPE	2	3.35457	0.923556
	AgLMWPE	2	3.33804	0.910185
	AgLMWPE	2	3.3215	0.896312
	AgLMWPE	2	3.30496	0.881646
	AgLMWPE	2	3.28841	0.866478
	AgLMWPE	2	3.27185	0.850465
	AgLMWPE	2	3.25529	0.833804
	AgLMWPE	2	3.23871	0.81651
	AgLMWPE	2	3.22214	0.798775
	AgLMWPE	2	3.20555	0.780396
	AgLMWPE	2	3.18896	0.761748
	AgLMWPE	2	3.17236	0.742484
	AgLMWPE	2	3.15575	0.723026
	AgLMWPE	2	3.13914	0.702855
	AgLMWPE	2	3.12251	0.682394
	AgLMWPE	2	3.10588	0.661429
	AgLMWPE	2	3.08925	0.640372
	AgLMWPE	2	3.0726	0.619816
	AgLMWPE	2	3.05595	0.599307
	AgLMWPE	2	3.03929	0.579201
	AgLMWPE	2	3.02261	0.558144
	AgLMWPE	2	3.00594	0.537136
	AgLMWPE	2	2.98925	0.516296
	AgLMWPE	2	2.97256	0.496525
	AgLMWPE	2	2.95585	0.477342
	AgLMWPE	2	2.93914	0.458241
	AgLMWPE	2	2.92242	0.439396
	AgLMWPE	2	2.90569	0.420494
	AgLMWPE	2	2.88895	0.402095
	AgLMWPE	2	2.8722	0.384475
	AgLMWPE	2	2.85545	0.367265
	AgLMWPE	2	2.83868	0.350879
	AgLMWPE	2	2.8219	0.33472
	AgLMWPE	2	2.80512	0.31911
	AgLMWPE	2	2.78832	0.303969
	AgLMWPE	2	2.77152	0.289139
	AgLMWPE	2	2.7547	0.27455
	AgLMWPE	2	2.73788	0.260587
	AgLMWPE	2	2.72105	0.24696
	AgLMWPE	2	2.7042	0.233947
	AgLMWPE	2	2.68735	0.220995
	AgLMWPE	2	2.67048	0.209211
	AgLMWPE	2	2.65361	0.198143
	AgLMWPE	2	2.63672	0.18709
	AgLMWPE	2	2.61983	0.175729
	AgLMWPE	2	2.60292	0.165103
	AgLMWPE	2	2.586	0.155073
	AgLMWPE	2	2.56908	0.145227
	AgLMWPE	2	2.55214	0.135689
	AgLMWPE	2	2.53519	0.12711
	AgLMWPE	2	2.51823	0.119459
	AgLMWPE	2	2.50125	0.112414
	AgLMWPE	2	2.48427	0.104297
	AgLMWPE	2	2.46727	0.096979
	AgLMWPE	2	2.45027	0.0896277
	AgLMWPE	2	2.43325	0.0834165
	AgLMWPE	2	2.41622	0.0770154
	AgLMWPE	2	2.39918	0.0709848
	AgLMWPE	2	2.38212	0.0653477
	AgLMWPE	2	2.36506	0.0605673
	AgLMWPE	2	2.34798	0.0558458
	AgLMWPE	2	2.33089	0.0510641
	AgLMWPE	2	2.31378	0.0464583
	AgLMWPE	2	2.29667	0.0423885
	AgLMWPE	2	2.27954	0.0389778
	AgLMWPE	2	2.2624	0.035745
	AgLMWPE	2	2.24525	0.0329181
	AgLMWPE	2	2.22808	0.0297351
	AgLMWPE	2	2.2109	0.0269958
	AgLMWPE	2	2.19371	0.0245356
	AgLMWPE	2	2.1765	0.022237
	AgLMWPE	2	2.15929	0.0202398
	AgLMWPE	2	2.14205	0.0186958
	AgLMWPE	2	2.12481	0.0180067
	AgLMWPE	2	2.10755	0.0170636
	AgLMWPE	2	2.09028	0.016389
	AgLMWPE	2	2.07299	0.0155259
	AgLMWPE	2	2.05569	0.0151408
	AgLMWPE	2	4.6955	0.000745791
	AgLMWPE	2	4.67915	0.00125566
	AgLMWPE	2	4.6628	0.00186936
	AgLMWPE	2	4.64645	0.00216829
	AgLMWPE	2	4.6301	0.00271222
	AgLMWPE	2	4.61375	0.00352616
	AgLMWPE	2	4.59741	0.00475389
	AgLMWPE	2	4.58107	0.00561879
	AgLMWPE	2	4.56472	0.00617648
	AgLMWPE	2	4.54838	0.00673802
	AgLMWPE	2	4.53204	0.007585
	AgLMWPE	2	4.5157	0.00861311
	AgLMWPE	2	4.49936	0.00995289
	AgLMWPE	2	4.48303	0.0115738
	AgLMWPE	2	4.46669	0.013549
	AgLMWPE	2	4.45035	0.016117
	AgLMWPE	2	4.43402	0.0190832
	AgLMWPE	2	4.41768	0.0225852
	AgLMWPE	2	4.40134	0.026526
	AgLMWPE	2	4.38501	0.0308914
	AgLMWPE	2	4.36867	0.0354513
	AgLMWPE	2	4.35234	0.0405894
	AgLMWPE	2	4.336	0.0462804
	AgLMWPE	2	4.31966	0.0533708
	AgLMWPE	2	4.30333	0.060681
	AgLMWPE	2	4.28699	0.0685423
	AgLMWPE	2	4.27065	0.0769547
	AgLMWPE	2	4.25431	0.0869335
	AgLMWPE	2	4.23797	0.0980809
	AgLMWPE	2	4.22163	0.110129
	AgLMWPE	2	4.20529	0.122818
	AgLMWPE	2	4.18895	0.136753
	AgLMWPE	2	4.1726	0.15199
	AgLMWPE	2	4.15626	0.16838
	AgLMWPE	2	4.13991	0.185978
	AgLMWPE	2	4.12356	0.204246
	AgLMWPE	2	4.10721	0.224494
	AgLMWPE	2	4.09086	0.245435
	AgLMWPE	2	4.07451	0.267589
	AgLMWPE	2	4.05815	0.290164
	AgLMWPE	2	4.04179	0.313754
	AgLMWPE	2	4.02544	0.338379
	AgLMWPE	2	4.00907	0.362702
	AgLMWPE	2	3.99271	0.387897
	AgLMWPE	2	3.97634	0.413848
	AgLMWPE	2	3.95998	0.440284
	AgLMWPE	2	3.9436	0.466792
	AgLMWPE	2	3.92723	0.493289
	AgLMWPE	2	3.91085	0.520278
	AgLMWPE	2	3.89447	0.547186
	AgLMWPE	2	3.87809	0.573943
	AgLMWPE	2	3.8617	0.600666
	AgLMWPE	2	3.84531	0.62652
	AgLMWPE	2	3.82892	0.652706
	AgLMWPE	2	3.81252	0.677693
	AgLMWPE	2	3.79613	0.703493
	AgLMWPE	2	3.77972	0.728703
	AgLMWPE	2	3.76332	0.753736
	AgLMWPE	2	3.7469	0.777582
	AgLMWPE	2	3.73049	0.80061
	AgLMWPE	2	3.71407	0.822493
	AgLMWPE	2	3.69765	0.843116
	AgLMWPE	2	3.68122	0.862526
	AgLMWPE	2	3.66479	0.880858
	AgLMWPE	2	3.64836	0.898219
	AgLMWPE	2	3.63192	0.91397
	AgLMWPE	2	3.61547	0.928385
	AgLMWPE	2	3.59902	0.940976
	AgLMWPE	2	3.58257	0.951829
	AgLMWPE	2	3.56611	0.960856
	AgLMWPE	2	3.54964	0.967959
	AgLMWPE	2	3.53317	0.973386
	AgLMWPE	2	3.5167	0.97684
	AgLMWPE	2	3.50022	0.978198
	AgLMWPE	2	3.48374	0.977505
	AgLMWPE	2	3.46724	0.975288
	AgLMWPE	2	3.45075	0.971142
	AgLMWPE	2	3.43425	0.965547
	AgLMWPE	2	3.41774	0.959096
	AgLMWPE	2	3.40122	0.951001
	AgLMWPE	2	3.3847	0.94124
	AgLMWPE	2	3.36818	0.929477
	AgLMWPE	2	3.35165	0.917525
	AgLMWPE	2	3.33511	0.90458
	AgLMWPE	2	3.31856	0.890945
	AgLMWPE	2	3.30201	0.876231
	AgLMWPE	2	3.28545	0.861179
	AgLMWPE	2	3.26889	0.844691
	AgLMWPE	2	3.25232	0.827426
	AgLMWPE	2	3.23574	0.809493
	AgLMWPE	2	3.21916	0.791429
	AgLMWPE	2	3.20256	0.772997
	AgLMWPE	2	3.18596	0.754055
	AgLMWPE	2	3.16936	0.734887
	AgLMWPE	2	3.15274	0.715119
	AgLMWPE	2	3.13612	0.694995
	AgLMWPE	2	3.11949	0.674897
	AgLMWPE	2	3.10285	0.654537
	AgLMWPE	2	3.08621	0.634325
	AgLMWPE	2	3.06956	0.613865
	AgLMWPE	2	3.0529	0.593471
	AgLMWPE	2	3.03623	0.572596
	AgLMWPE	2	3.01955	0.551878
	AgLMWPE	2	3.00287	0.531849
	AgLMWPE	2	2.98617	0.511507
	AgLMWPE	2	2.96947	0.491781
	AgLMWPE	2	2.95276	0.471939
	AgLMWPE	2	2.93604	0.452685
	AgLMWPE	2	2.91931	0.43365
	AgLMWPE	2	2.90258	0.415343
	AgLMWPE	2	2.88583	0.397682
	AgLMWPE	2	2.86907	0.380399
	AgLMWPE	2	2.85231	0.363436
	AgLMWPE	2	2.83554	0.346919
	AgLMWPE	2	2.81875	0.330861
	AgLMWPE	2	2.80196	0.315326
	AgLMWPE	2	2.78516	0.299903
	AgLMWPE	2	2.76835	0.285342
	AgLMWPE	2	2.75152	0.271032
	AgLMWPE	2	2.73469	0.257655
	AgLMWPE	2	2.71785	0.244086
	AgLMWPE	2	2.701	0.231372
	AgLMWPE	2	2.68414	0.219579
	AgLMWPE	2	2.66727	0.208735
	AgLMWPE	2	2.65038	0.197177
	AgLMWPE	2	2.63349	0.185655
	AgLMWPE	2	2.61659	0.174812
	AgLMWPE	2	2.59967	0.164713
	AgLMWPE	2	2.58275	0.15471
	AgLMWPE	2	2.56581	0.144455
	AgLMWPE	2	2.54887	0.135239
	AgLMWPE	2	2.53191	0.126625
	AgLMWPE	2	2.51494	0.118847
	AgLMWPE	2	2.49796	0.110916
	AgLMWPE	2	2.48097	0.103555
	AgLMWPE	2	2.46396	0.096474
	AgLMWPE	2	2.44695	0.0895918
	AgLMWPE	2	2.42992	0.0826515
	AgLMWPE	2	2.41288	0.0762876
	AgLMWPE	2	2.39583	0.0702407
	AgLMWPE	2	2.37877	0.0649431
	AgLMWPE	2	2.3617	0.0594993
	AgLMWPE	2	2.34461	0.0546388
	AgLMWPE	2	2.32751	0.0496327
	AgLMWPE	2	2.3104	0.0454593
	AgLMWPE	2	2.29328	0.0414675
	AgLMWPE	2	2.27614	0.0379258
	AgLMWPE	2	2.25899	0.034709
	AgLMWPE	2	2.24183	0.0312846
	AgLMWPE	2	2.22466	0.0283151
	AgLMWPE	2	2.20747	0.025817
	AgLMWPE	2	2.19027	0.0237547
	AgLMWPE	2	2.17306	0.0219967
	AgLMWPE	2	2.15583	0.0199884
	AgLMWPE	2	2.13859	0.0182437
	AgLMWPE	2	2.12133	0.0164716
	AgLMWPE	2	2.10407	0.0150655
	AgLMWPE	2	2.08679	0.0140978
	AgLMWPE	2	2.06949	0.0137385
	AgLMWPE	2	2.05218	0.013473
	AgLMWPE	2	2.03486	0.0135981
	AgLMWPE	2	4.72704	0.000431524
	AgLMWPE	2	4.71068	0.000714544
	AgLMWPE	2	4.69433	0.000873643
	AgLMWPE	2	4.67797	0.0013009
	AgLMWPE	2	4.66162	0.00171724
	AgLMWPE	2	4.64527	0.00231409
	AgLMWPE	2	4.62892	0.00309629
	AgLMWPE	2	4.61257	0.00380043
	AgLMWPE	2	4.59622	0.00442841
	AgLMWPE	2	4.57987	0.00488122
	AgLMWPE	2	4.56353	0.00521024
	AgLMWPE	2	4.54719	0.00604537
	AgLMWPE	2	4.53084	0.00695903
	AgLMWPE	2	4.5145	0.00854525
	AgLMWPE	2	4.49816	0.00983982
	AgLMWPE	2	4.48182	0.0115432
	AgLMWPE	2	4.46548	0.0137145
	AgLMWPE	2	4.44914	0.0159725
	AgLMWPE	2	4.4328	0.018887
	AgLMWPE	2	4.41646	0.0213058
	AgLMWPE	2	4.40013	0.0245282
	AgLMWPE	2	4.38379	0.0283706
	AgLMWPE	2	4.36745	0.0331196
	AgLMWPE	2	4.35111	0.03833
	AgLMWPE	2	4.33477	0.0441125
	AgLMWPE	2	4.31843	0.0503624
	AgLMWPE	2	4.30209	0.0579249
	AgLMWPE	2	4.28575	0.0658699
	AgLMWPE	2	4.26941	0.0743163
	AgLMWPE	2	4.25307	0.0843655
	AgLMWPE	2	4.23673	0.0950347
	AgLMWPE	2	4.22038	0.107243
	AgLMWPE	2	4.20404	0.119242
	AgLMWPE	2	4.18769	0.132952
	AgLMWPE	2	4.17135	0.148038
	AgLMWPE	2	4.155	0.164406
	AgLMWPE	2	4.13865	0.182962
	AgLMWPE	2	4.1223	0.201635
	AgLMWPE	2	4.10595	0.221315
	AgLMWPE	2	4.08959	0.240691
	AgLMWPE	2	4.07324	0.262361
	AgLMWPE	2	4.05688	0.284685
	AgLMWPE	2	4.04052	0.308923
	AgLMWPE	2	4.02416	0.333594
	AgLMWPE	2	4.00779	0.359357
	AgLMWPE	2	3.99142	0.385304
	AgLMWPE	2	3.97505	0.411533
	AgLMWPE	2	3.95868	0.437578
	AgLMWPE	2	3.94231	0.464472
	AgLMWPE	2	3.92593	0.491282
	AgLMWPE	2	3.90955	0.518914
	AgLMWPE	2	3.89317	0.545857
	AgLMWPE	2	3.87678	0.572789
	AgLMWPE	2	3.86039	0.599415
	AgLMWPE	2	3.844	0.626207
	AgLMWPE	2	3.82761	0.652076
	AgLMWPE	2	3.81121	0.677985
	AgLMWPE	2	3.79481	0.702916
	AgLMWPE	2	3.7784	0.72854
	AgLMWPE	2	3.76199	0.752833
	AgLMWPE	2	3.74558	0.776832
	AgLMWPE	2	3.72916	0.800091
	AgLMWPE	2	3.71274	0.822232
	AgLMWPE	2	3.69631	0.843593
	AgLMWPE	2	3.67988	0.863136
	AgLMWPE	2	3.66345	0.882099
	AgLMWPE	2	3.64701	0.899456
	AgLMWPE	2	3.63057	0.915761
	AgLMWPE	2	3.61412	0.930453
	AgLMWPE	2	3.59767	0.943015
	AgLMWPE	2	3.58121	0.95351
	AgLMWPE	2	3.56475	0.962774
	AgLMWPE	2	3.54828	0.969943
	AgLMWPE	2	3.53181	0.975269
	AgLMWPE	2	3.51533	0.978277
	AgLMWPE	2	3.49885	0.979172
	AgLMWPE	2	3.48236	0.979392
	AgLMWPE	2	3.46586	0.977844
	AgLMWPE	2	3.44936	0.974828
	AgLMWPE	2	3.43286	0.969569
	AgLMWPE	2	3.41635	0.962731
	AgLMWPE	2	3.39983	0.954304
	AgLMWPE	2	3.38331	0.944978
	AgLMWPE	2	3.36678	0.934073
	AgLMWPE	2	3.35025	0.922123
	AgLMWPE	2	3.3337	0.909082
	AgLMWPE	2	3.31716	0.89506
	AgLMWPE	2	3.3006	0.879968
	AgLMWPE	2	3.28404	0.86436
	AgLMWPE	2	3.26747	0.84825
	AgLMWPE	2	3.2509	0.832028
	AgLMWPE	2	3.23432	0.814304
	AgLMWPE	2	3.21773	0.796352
	AgLMWPE	2	3.20113	0.777794
	AgLMWPE	2	3.18453	0.758761
	AgLMWPE	2	3.16792	0.738732
	AgLMWPE	2	3.1513	0.719375
	AgLMWPE	2	3.13468	0.699438
	AgLMWPE	2	3.11805	0.679859
	AgLMWPE	2	3.10141	0.658685
	AgLMWPE	2	3.08476	0.638277
	AgLMWPE	2	3.0681	0.616887
	AgLMWPE	2	3.05144	0.595907
	AgLMWPE	2	3.03476	0.575464
	AgLMWPE	2	3.01808	0.555173
	AgLMWPE	2	3.0014	0.534912
	AgLMWPE	2	2.9847	0.514204
	AgLMWPE	2	2.96799	0.494233
	AgLMWPE	2	2.95128	0.474631
	AgLMWPE	2	2.93456	0.455272
	AgLMWPE	2	2.91782	0.436003
	AgLMWPE	2	2.90108	0.417838
	AgLMWPE	2	2.88433	0.399999
	AgLMWPE	2	2.86758	0.382548
	AgLMWPE	2	2.85081	0.365737
	AgLMWPE	2	2.83403	0.349325
	AgLMWPE	2	2.81724	0.333126
	AgLMWPE	2	2.80045	0.316524
	AgLMWPE	2	2.78364	0.300335
	AgLMWPE	2	2.76683	0.285514
	AgLMWPE	2	2.75	0.271456
	AgLMWPE	2	2.73317	0.257166
	AgLMWPE	2	2.71632	0.243447
	AgLMWPE	2	2.69947	0.229858
	AgLMWPE	2	2.6826	0.217235
	AgLMWPE	2	2.66573	0.204477
	AgLMWPE	2	2.64884	0.192668
	AgLMWPE	2	2.63194	0.181845
	AgLMWPE	2	2.61504	0.171605
	AgLMWPE	2	2.59812	0.161752
	AgLMWPE	2	2.58119	0.151773
	AgLMWPE	2	2.56425	0.141718
	AgLMWPE	2	2.5473	0.132371
	AgLMWPE	2	2.53034	0.12409
	AgLMWPE	2	2.51336	0.116155
	AgLMWPE	2	2.49638	0.108449
	AgLMWPE	2	2.47939	0.100268
	AgLMWPE	2	2.46238	0.0925388
	AgLMWPE	2	2.44536	0.0856607
	AgLMWPE	2	2.42833	0.0791523
	AgLMWPE	2	2.41129	0.0732382
	AgLMWPE	2	2.39423	0.0674016
	AgLMWPE	2	2.37717	0.0623445
	AgLMWPE	2	2.36009	0.0576861
	AgLMWPE	2	2.343	0.0531159
	AgLMWPE	2	2.3259	0.0485034
	AgLMWPE	2	2.30878	0.0442263
	AgLMWPE	2	2.29165	0.0404267
	AgLMWPE	2	2.27451	0.0367263
	AgLMWPE	2	2.25736	0.0333157
	AgLMWPE	2	2.2402	0.0301751
	AgLMWPE	2	2.22302	0.0282241
	AgLMWPE	2	2.20583	0.0263934
	AgLMWPE	2	2.18862	0.0242494
	AgLMWPE	2	2.1714	0.0220608
	AgLMWPE	2	2.15417	0.0204123
	AgLMWPE	2	2.13693	0.0189724
	AgLMWPE	2	2.11967	0.0176137
	AgLMWPE	2	2.1024	0.0163883
	AgLMWPE	2	2.08511	0.0151214
	AgLMWPE	2	2.06782	0.014169
	AgLMWPE	2	2.0505	0.0132206
	AgLMWPE	2	2.03317	0.0131117
	AgLMWPE	3	4.9066	0.000272727
	AgLMWPE	3	4.89021	0.000388352
	AgLMWPE	3	4.87383	0.000546512
	AgLMWPE	3	4.85745	0.000526617
	AgLMWPE	3	4.84107	0.000552489
	AgLMWPE	3	4.82469	0.000598877
	AgLMWPE	3	4.80832	0.000713491
	AgLMWPE	3	4.79194	0.00117031
	AgLMWPE	3	4.77558	0.00114641
	AgLMWPE	3	4.75921	0.00101044
	AgLMWPE	3	4.74285	0.000802588
	AgLMWPE	3	4.72648	0.000904364
	AgLMWPE	3	4.71012	0.000878919
	AgLMWPE	3	4.69376	0.000944855
	AgLMWPE	3	4.67741	0.00116514
	AgLMWPE	3	4.66105	0.00155381
	AgLMWPE	3	4.6447	0.00178928
	AgLMWPE	3	4.62835	0.00214064
	AgLMWPE	3	4.612	0.00265971
	AgLMWPE	3	4.59565	0.00327265
	AgLMWPE	3	4.57931	0.00376776
	AgLMWPE	3	4.56296	0.00438284
	AgLMWPE	3	4.54661	0.00528247
	AgLMWPE	3	4.53027	0.00675997
	AgLMWPE	3	4.51393	0.00837749
	AgLMWPE	3	4.49758	0.00991968
	AgLMWPE	3	4.48124	0.0111493
	AgLMWPE	3	4.4649	0.0132121
	AgLMWPE	3	4.44856	0.0157016
	AgLMWPE	3	4.43222	0.0188804
	AgLMWPE	3	4.41588	0.0222211
	AgLMWPE	3	4.39954	0.0261129
	AgLMWPE	3	4.3832	0.0299737
	AgLMWPE	3	4.36686	0.0343709
	AgLMWPE	3	4.35052	0.0392971
	AgLMWPE	3	4.33418	0.0452051
	AgLMWPE	3	4.31784	0.0518681
	AgLMWPE	3	4.3015	0.0591694
	AgLMWPE	3	4.28516	0.0671955
	AgLMWPE	3	4.26882	0.0761122
	AgLMWPE	3	4.25247	0.0860059
	AgLMWPE	3	4.23613	0.0974081
	AgLMWPE	3	4.21979	0.109188
	AgLMWPE	3	4.20344	0.121581
	AgLMWPE	3	4.18709	0.135376
	AgLMWPE	3	4.17075	0.15062
	AgLMWPE	3	4.1544	0.167188
	AgLMWPE	3	4.13805	0.184637
	AgLMWPE	3	4.12169	0.20301
	AgLMWPE	3	4.10534	0.222402
	AgLMWPE	3	4.08898	0.24302
	AgLMWPE	3	4.07263	0.264724
	AgLMWPE	3	4.05627	0.287257
	AgLMWPE	3	4.03991	0.310427
	AgLMWPE	3	4.02354	0.334994
	AgLMWPE	3	4.00718	0.360749
	AgLMWPE	3	3.99081	0.387419
	AgLMWPE	3	3.97444	0.413227
	AgLMWPE	3	3.95806	0.439004
	AgLMWPE	3	3.94169	0.465058
	AgLMWPE	3	3.92531	0.492178
	AgLMWPE	3	3.90893	0.52011
	AgLMWPE	3	3.89254	0.546968
	AgLMWPE	3	3.87616	0.573831
	AgLMWPE	3	3.85977	0.60035
	AgLMWPE	3	3.84337	0.627089
	AgLMWPE	3	3.82698	0.653256
	AgLMWPE	3	3.81058	0.678719
	AgLMWPE	3	3.79417	0.704117
	AgLMWPE	3	3.77777	0.728764
	AgLMWPE	3	3.76135	0.753423
	AgLMWPE	3	3.74494	0.776802
	AgLMWPE	3	3.72852	0.79976
	AgLMWPE	3	3.7121	0.821947
	AgLMWPE	3	3.69567	0.843293
	AgLMWPE	3	3.67924	0.863621
	AgLMWPE	3	3.6628	0.882028
	AgLMWPE	3	3.64636	0.899963
	AgLMWPE	3	3.62992	0.915945
	AgLMWPE	3	3.61347	0.930496
	AgLMWPE	3	3.59702	0.94268
	AgLMWPE	3	3.58056	0.953307
	AgLMWPE	3	3.56409	0.962561
	AgLMWPE	3	3.54763	0.97023
	AgLMWPE	3	3.53115	0.97534
	AgLMWPE	3	3.51467	0.97822
	AgLMWPE	3	3.49819	0.978764
	AgLMWPE	3	3.4817	0.978334
	AgLMWPE	3	3.4652	0.976181
	AgLMWPE	3	3.4487	0.972737
	AgLMWPE	3	3.4322	0.96729
	AgLMWPE	3	3.41568	0.960468
	AgLMWPE	3	3.39916	0.951891
	AgLMWPE	3	3.38264	0.942202
	AgLMWPE	3	3.36611	0.931557
	AgLMWPE	3	3.34957	0.919362
	AgLMWPE	3	3.33303	0.906347
	AgLMWPE	3	3.31648	0.891888
	AgLMWPE	3	3.29993	0.877033
	AgLMWPE	3	3.28336	0.861046
	AgLMWPE	3	3.26679	0.844972
	AgLMWPE	3	3.25022	0.828005
	AgLMWPE	3	3.23363	0.810859
	AgLMWPE	3	3.21704	0.792682
	AgLMWPE	3	3.20045	0.7741
	AgLMWPE	3	3.18384	0.755333
	AgLMWPE	3	3.16723	0.73585
	AgLMWPE	3	3.15061	0.716786
	AgLMWPE	3	3.13399	0.696912
	AgLMWPE	3	3.11735	0.676997
	AgLMWPE	3	3.10071	0.656181
	AgLMWPE	3	3.08406	0.635293
	AgLMWPE	3	3.0674	0.614678
	AgLMWPE	3	3.05074	0.594369
	AgLMWPE	3	3.03406	0.573497
	AgLMWPE	3	3.01738	0.552775
	AgLMWPE	3	3.00069	0.532141
	AgLMWPE	3	2.98399	0.511737
	AgLMWPE	3	2.96729	0.491901
	AgLMWPE	3	2.95057	0.472161
	AgLMWPE	3	2.93384	0.453105
	AgLMWPE	3	2.91711	0.433811
	AgLMWPE	3	2.90037	0.414964
	AgLMWPE	3	2.88362	0.396706
	AgLMWPE	3	2.86686	0.379892
	AgLMWPE	3	2.85009	0.36284
	AgLMWPE	3	2.83331	0.346852
	AgLMWPE	3	2.81652	0.330527
	AgLMWPE	3	2.79972	0.315322
	AgLMWPE	3	2.78292	0.300055
	AgLMWPE	3	2.7661	0.285598
	AgLMWPE	3	2.74927	0.271564
	AgLMWPE	3	2.73244	0.258125
	AgLMWPE	3	2.71559	0.244746
	AgLMWPE	3	2.69873	0.23161
	AgLMWPE	3	2.68187	0.219078
	AgLMWPE	3	2.66499	0.207188
	AgLMWPE	3	2.6481	0.196016
	AgLMWPE	3	2.6312	0.185288
	AgLMWPE	3	2.61429	0.174484
	AgLMWPE	3	2.59737	0.164356
	AgLMWPE	3	2.58044	0.154487
	AgLMWPE	3	2.5635	0.144827
	AgLMWPE	3	2.54655	0.135716
	AgLMWPE	3	2.52958	0.126792
	AgLMWPE	3	2.51261	0.118678
	AgLMWPE	3	2.49563	0.110394
	AgLMWPE	3	2.47863	0.102737
	AgLMWPE	3	2.46162	0.0951914
	AgLMWPE	3	2.4446	0.0883755
	AgLMWPE	3	2.42757	0.082205
	AgLMWPE	3	2.41052	0.0763377
	AgLMWPE	3	2.39347	0.0705308
	AgLMWPE	3	2.3764	0.0648351
	AgLMWPE	3	2.35932	0.0599506
	AgLMWPE	3	2.34223	0.0550395
	AgLMWPE	3	2.32512	0.0500244
	AgLMWPE	3	2.30801	0.0454443
	AgLMWPE	3	2.29088	0.0416141
	AgLMWPE	3	2.27373	0.0382565
	AgLMWPE	3	2.25658	0.0348666
	AgLMWPE	3	2.23941	0.0317257
	AgLMWPE	3	2.22223	0.0288296
	AgLMWPE	3	2.20504	0.0262032
	AgLMWPE	3	2.18783	0.0238426
	AgLMWPE	3	2.17061	0.0219571
	AgLMWPE	3	2.15338	0.020797
	AgLMWPE	3	2.13613	0.0193431
	AgLMWPE	3	2.11887	0.0178353
	AgLMWPE	3	2.1016	0.0164835
	AgLMWPE	3	2.08431	0.0159132
	AgLMWPE	3	2.06701	0.0152778
	AgLMWPE	3	4.8094	0.000360247
	AgLMWPE	3	4.79304	0.000882872
	AgLMWPE	3	4.77667	0.00104859
	AgLMWPE	3	4.76031	0.000905979
	AgLMWPE	3	4.74394	0.000606714
	AgLMWPE	3	4.72758	0.000447089
	AgLMWPE	3	4.71123	0.000575803
	AgLMWPE	3	4.69487	0.00101134
	AgLMWPE	3	4.67852	0.00117794
	AgLMWPE	3	4.66216	0.0014629
	AgLMWPE	3	4.64581	0.00153082
	AgLMWPE	3	4.62947	0.00217895
	AgLMWPE	3	4.61312	0.00239048
	AgLMWPE	3	4.59677	0.00268072
	AgLMWPE	3	4.58043	0.00309551
	AgLMWPE	3	4.56408	0.00389748
	AgLMWPE	3	4.54774	0.00471048
	AgLMWPE	3	4.5314	0.00562822
	AgLMWPE	3	4.51506	0.00684331
	AgLMWPE	3	4.49872	0.00836482
	AgLMWPE	3	4.48238	0.0107687
	AgLMWPE	3	4.46604	0.0129086
	AgLMWPE	3	4.4497	0.0153099
	AgLMWPE	3	4.43336	0.0178187
	AgLMWPE	3	4.41703	0.0205487
	AgLMWPE	3	4.40069	0.0239545
	AgLMWPE	3	4.38435	0.0276662
	AgLMWPE	3	4.36802	0.0323218
	AgLMWPE	3	4.35168	0.0373923
	AgLMWPE	3	4.33534	0.0431246
	AgLMWPE	3	4.319	0.0501435
	AgLMWPE	3	4.30266	0.0569646
	AgLMWPE	3	4.28632	0.0649425
	AgLMWPE	3	4.26999	0.0734577
	AgLMWPE	3	4.25364	0.0835722
	AgLMWPE	3	4.2373	0.094642
	AgLMWPE	3	4.22096	0.106616
	AgLMWPE	3	4.20462	0.119692
	AgLMWPE	3	4.18827	0.133058
	AgLMWPE	3	4.17193	0.147901
	AgLMWPE	3	4.15558	0.163941
	AgLMWPE	3	4.13923	0.180934
	AgLMWPE	3	4.12288	0.199424
	AgLMWPE	3	4.10653	0.218785
	AgLMWPE	3	4.09018	0.239714
	AgLMWPE	3	4.07383	0.26156
	AgLMWPE	3	4.05747	0.283949
	AgLMWPE	3	4.04111	0.307309
	AgLMWPE	3	4.02475	0.330693
	AgLMWPE	3	4.00839	0.355456
	AgLMWPE	3	3.99202	0.380404
	AgLMWPE	3	3.97565	0.406796
	AgLMWPE	3	3.95928	0.432764
	AgLMWPE	3	3.94291	0.459561
	AgLMWPE	3	3.92653	0.486661
	AgLMWPE	3	3.91015	0.514419
	AgLMWPE	3	3.89377	0.54185
	AgLMWPE	3	3.87739	0.569161
	AgLMWPE	3	3.861	0.595973
	AgLMWPE	3	3.84461	0.622616
	AgLMWPE	3	3.82822	0.649138
	AgLMWPE	3	3.81182	0.674905
	AgLMWPE	3	3.79542	0.700365
	AgLMWPE	3	3.77901	0.724919
	AgLMWPE	3	3.7626	0.750129
	AgLMWPE	3	3.74619	0.774001
	AgLMWPE	3	3.72978	0.797626
	AgLMWPE	3	3.71336	0.819551
	AgLMWPE	3	3.69693	0.840859
	AgLMWPE	3	3.6805	0.861326
	AgLMWPE	3	3.66407	0.880083
	AgLMWPE	3	3.64763	0.898244
	AgLMWPE	3	3.63119	0.914224
	AgLMWPE	3	3.61474	0.929153
	AgLMWPE	3	3.59829	0.942002
	AgLMWPE	3	3.58184	0.953434
	AgLMWPE	3	3.56538	0.962676
	AgLMWPE	3	3.54891	0.969627
	AgLMWPE	3	3.53244	0.974251
	AgLMWPE	3	3.51596	0.977843
	AgLMWPE	3	3.49948	0.979794
	AgLMWPE	3	3.483	0.980084
	AgLMWPE	3	3.4665	0.978211
	AgLMWPE	3	3.45001	0.9747
	AgLMWPE	3	3.4335	0.969659
	AgLMWPE	3	3.41699	0.963016
	AgLMWPE	3	3.40048	0.955316
	AgLMWPE	3	3.38396	0.946007
	AgLMWPE	3	3.36743	0.93538
	AgLMWPE	3	3.35089	0.923549
	AgLMWPE	3	3.33436	0.910332
	AgLMWPE	3	3.31781	0.895951
	AgLMWPE	3	3.30126	0.880855
	AgLMWPE	3	3.2847	0.865264
	AgLMWPE	3	3.26813	0.848888
	AgLMWPE	3	3.25156	0.831782
	AgLMWPE	3	3.23498	0.814801
	AgLMWPE	3	3.21839	0.797643
	AgLMWPE	3	3.2018	0.779331
	AgLMWPE	3	3.18519	0.760489
	AgLMWPE	3	3.16859	0.741185
	AgLMWPE	3	3.15197	0.721389
	AgLMWPE	3	3.13535	0.701319
	AgLMWPE	3	3.11872	0.680889
	AgLMWPE	3	3.10208	0.659927
	AgLMWPE	3	3.08543	0.639026
	AgLMWPE	3	3.06878	0.617855
	AgLMWPE	3	3.05211	0.596919
	AgLMWPE	3	3.03544	0.576424
	AgLMWPE	3	3.01876	0.555407
	AgLMWPE	3	3.00208	0.534907
	AgLMWPE	3	2.98538	0.514495
	AgLMWPE	3	2.96868	0.495091
	AgLMWPE	3	2.95197	0.475832
	AgLMWPE	3	2.93524	0.456562
	AgLMWPE	3	2.91851	0.437678
	AgLMWPE	3	2.90177	0.418963
	AgLMWPE	3	2.88503	0.401132
	AgLMWPE	3	2.86827	0.383367
	AgLMWPE	3	2.8515	0.366465
	AgLMWPE	3	2.83473	0.349761
	AgLMWPE	3	2.81794	0.33388
	AgLMWPE	3	2.80115	0.318173
	AgLMWPE	3	2.78434	0.303021
	AgLMWPE	3	2.76753	0.287908
	AgLMWPE	3	2.75071	0.274054
	AgLMWPE	3	2.73387	0.259668
	AgLMWPE	3	2.71703	0.246295
	AgLMWPE	3	2.70018	0.232687
	AgLMWPE	3	2.68331	0.220479
	AgLMWPE	3	2.66644	0.208685
	AgLMWPE	3	2.64956	0.197003
	AgLMWPE	3	2.63266	0.186232
	AgLMWPE	3	2.61575	0.175503
	AgLMWPE	3	2.59884	0.166089
	AgLMWPE	3	2.58191	0.155906
	AgLMWPE	3	2.56497	0.146035
	AgLMWPE	3	2.54802	0.136442
	AgLMWPE	3	2.53107	0.127791
	AgLMWPE	3	2.51409	0.118985
	AgLMWPE	3	2.49711	0.110875
	AgLMWPE	3	2.48012	0.103246
	AgLMWPE	3	2.46311	0.0967115
	AgLMWPE	3	2.4461	0.0897868
	AgLMWPE	3	2.42907	0.0830032
	AgLMWPE	3	2.41203	0.0762653
	AgLMWPE	3	2.39498	0.0704261
	AgLMWPE	3	2.37791	0.0653037
	AgLMWPE	3	2.36083	0.0603613
	AgLMWPE	3	2.34375	0.0554497
	AgLMWPE	3	2.32665	0.0504977
	AgLMWPE	3	2.30953	0.0458125
	AgLMWPE	3	2.29241	0.0415822
	AgLMWPE	3	2.27527	0.0368886
	AgLMWPE	3	2.25812	0.0333976
	AgLMWPE	3	2.24095	0.0305933
	AgLMWPE	3	2.22378	0.0281865
	AgLMWPE	3	2.20659	0.0251492
	AgLMWPE	3	2.18939	0.0223128
	AgLMWPE	3	2.17217	0.0203162
	AgLMWPE	3	2.15494	0.0189064
	AgLMWPE	3	2.1377	0.017522
	AgLMWPE	3	2.12044	0.0160385
	AgLMWPE	3	2.10317	0.0148046
	AgLMWPE	3	2.08589	0.0137733
	AgLMWPE	3	2.06859	0.0130965
	AgLMWPE	3	2.05128	0.0127461
	AgLMWPE	3	2.03396	0.0125294
	AgLMWPE	3	4.6653	0.000434106
	AgLMWPE	3	4.64895	0.000923428
	AgLMWPE	3	4.63261	0.00138132
	AgLMWPE	3	4.61627	0.00210069
	AgLMWPE	3	4.59993	0.00275433
	AgLMWPE	3	4.58359	0.00370307
	AgLMWPE	3	4.56726	0.00476894
	AgLMWPE	3	4.55092	0.0055654
	AgLMWPE	3	4.53459	0.00671842
	AgLMWPE	3	4.51825	0.00838056
	AgLMWPE	3	4.50192	0.0101811
	AgLMWPE	3	4.48559	0.0122429
	AgLMWPE	3	4.46925	0.0136584
	AgLMWPE	3	4.45292	0.0155247
	AgLMWPE	3	4.43659	0.0174805
	AgLMWPE	3	4.42026	0.0201613
	AgLMWPE	3	4.40393	0.0231623
	AgLMWPE	3	4.3876	0.0271888
	AgLMWPE	3	4.37127	0.0318251
	AgLMWPE	3	4.35494	0.0368748
	AgLMWPE	3	4.33861	0.0423077
	AgLMWPE	3	4.32228	0.0486085
	AgLMWPE	3	4.30595	0.0559435
	AgLMWPE	3	4.28962	0.0640182
	AgLMWPE	3	4.27328	0.0726084
	AgLMWPE	3	4.25695	0.082044
	AgLMWPE	3	4.24061	0.0927451
	AgLMWPE	3	4.22428	0.10345
	AgLMWPE	3	4.20794	0.116509
	AgLMWPE	3	4.19161	0.130801
	AgLMWPE	3	4.17527	0.146168
	AgLMWPE	3	4.15893	0.16169
	AgLMWPE	3	4.14259	0.178035
	AgLMWPE	3	4.12625	0.196106
	AgLMWPE	3	4.1099	0.215448
	AgLMWPE	3	4.09356	0.235805
	AgLMWPE	3	4.07721	0.257628
	AgLMWPE	3	4.06086	0.280038
	AgLMWPE	3	4.04451	0.303063
	AgLMWPE	3	4.02815	0.326762
	AgLMWPE	3	4.0118	0.350965
	AgLMWPE	3	3.99544	0.376449
	AgLMWPE	3	3.97908	0.403184
	AgLMWPE	3	3.96272	0.429772
	AgLMWPE	3	3.94635	0.456672
	AgLMWPE	3	3.92998	0.483446
	AgLMWPE	3	3.91361	0.510787
	AgLMWPE	3	3.89724	0.537755
	AgLMWPE	3	3.88086	0.564528
	AgLMWPE	3	3.86448	0.591477
	AgLMWPE	3	3.8481	0.61777
	AgLMWPE	3	3.83171	0.643952
	AgLMWPE	3	3.81532	0.670404
	AgLMWPE	3	3.79893	0.696327
	AgLMWPE	3	3.78253	0.721567
	AgLMWPE	3	3.76613	0.745618
	AgLMWPE	3	3.74973	0.769255
	AgLMWPE	3	3.73332	0.792295
	AgLMWPE	3	3.71691	0.814435
	AgLMWPE	3	3.70049	0.836133
	AgLMWPE	3	3.68407	0.856663
	AgLMWPE	3	3.66764	0.876673
	AgLMWPE	3	3.65121	0.894895
	AgLMWPE	3	3.63478	0.9114
	AgLMWPE	3	3.61834	0.925457
	AgLMWPE	3	3.6019	0.938351
	AgLMWPE	3	3.58545	0.949638
	AgLMWPE	3	3.569	0.95926
	AgLMWPE	3	3.55254	0.966852
	AgLMWPE	3	3.53608	0.972799
	AgLMWPE	3	3.51961	0.976759
	AgLMWPE	3	3.50314	0.978731
	AgLMWPE	3	3.48666	0.978674
	AgLMWPE	3	3.47017	0.977377
	AgLMWPE	3	3.45368	0.974298
	AgLMWPE	3	3.43719	0.969848
	AgLMWPE	3	3.42069	0.963261
	AgLMWPE	3	3.40418	0.955175
	AgLMWPE	3	3.38767	0.945605
	AgLMWPE	3	3.37115	0.935225
	AgLMWPE	3	3.35462	0.923336
	AgLMWPE	3	3.33809	0.911202
	AgLMWPE	3	3.32155	0.897094
	AgLMWPE	3	3.30501	0.882855
	AgLMWPE	3	3.28846	0.867006
	AgLMWPE	3	3.2719	0.851337
	AgLMWPE	3	3.25534	0.835039
	AgLMWPE	3	3.23877	0.818114
	AgLMWPE	3	3.22219	0.800162
	AgLMWPE	3	3.2056	0.781708
	AgLMWPE	3	3.18901	0.762515
	AgLMWPE	3	3.17241	0.743673
	AgLMWPE	3	3.1558	0.723945
	AgLMWPE	3	3.13919	0.704452
	AgLMWPE	3	3.12256	0.684222
	AgLMWPE	3	3.10594	0.663509
	AgLMWPE	3	3.0893	0.643028
	AgLMWPE	3	3.07265	0.621797
	AgLMWPE	3	3.056	0.60106
	AgLMWPE	3	3.03934	0.580164
	AgLMWPE	3	3.02267	0.559733
	AgLMWPE	3	3.00599	0.539615
	AgLMWPE	3	2.9893	0.519166
	AgLMWPE	3	2.97261	0.49939
	AgLMWPE	3	2.9559	0.479762
	AgLMWPE	3	2.93919	0.46095
	AgLMWPE	3	2.92247	0.441734
	AgLMWPE	3	2.90574	0.422825
	AgLMWPE	3	2.889	0.403878
	AgLMWPE	3	2.87225	0.386164
	AgLMWPE	3	2.8555	0.36927
	AgLMWPE	3	2.83873	0.353201
	AgLMWPE	3	2.82196	0.337119
	AgLMWPE	3	2.80517	0.32176
	AgLMWPE	3	2.78838	0.306761
	AgLMWPE	3	2.77157	0.29187
	AgLMWPE	3	2.75476	0.276972
	AgLMWPE	3	2.73793	0.263109
	AgLMWPE	3	2.7211	0.249557
	AgLMWPE	3	2.70426	0.236907
	AgLMWPE	3	2.6874	0.22438
	AgLMWPE	3	2.67054	0.212122
	AgLMWPE	3	2.65366	0.200517
	AgLMWPE	3	2.63678	0.188909
	AgLMWPE	3	2.61988	0.177764
	AgLMWPE	3	2.60298	0.167052
	AgLMWPE	3	2.58606	0.157373
	AgLMWPE	3	2.56913	0.148077
	AgLMWPE	3	2.55219	0.139251
	AgLMWPE	3	2.53524	0.130428
	AgLMWPE	3	2.51828	0.122094
	AgLMWPE	3	2.50131	0.114406
	AgLMWPE	3	2.48432	0.106852
	AgLMWPE	3	2.46733	0.0998872
	AgLMWPE	3	2.45032	0.0923039
	AgLMWPE	3	2.4333	0.0859047
	AgLMWPE	3	2.41627	0.0794818
	AgLMWPE	3	2.39923	0.0736399
	AgLMWPE	3	2.38218	0.0679002
	AgLMWPE	3	2.36511	0.062954
	AgLMWPE	3	2.34803	0.0581386
	AgLMWPE	3	2.33094	0.0535159
	AgLMWPE	3	2.31384	0.0484938
	AgLMWPE	3	2.29673	0.0438901
	AgLMWPE	3	2.2796	0.0396133
	AgLMWPE	3	2.26246	0.0364779
	AgLMWPE	3	2.2453	0.0333819
	AgLMWPE	3	2.22814	0.0307207
	AgLMWPE	3	2.21096	0.0276349
	AgLMWPE	3	2.19377	0.025566
	AgLMWPE	3	2.17656	0.0234631
	AgLMWPE	3	2.15934	0.0220016
	AgLMWPE	3	2.14211	0.0202332
	AgLMWPE	3	2.12487	0.0188064
	AgLMWPE	3	2.10761	0.0171627
	AgLMWPE	3	2.09034	0.0159915
	AgLMWPE	3	2.07305	0.015205

## Sheet: Table S2G
Source data for Fig. 4C
	Sample	Replicate	Compound	µg/g		Retention time (min)	Compound
	uLMWPE	1	C10 2-ketone	74.23		8.26	C10 2-ketone
	uLMWPE	1	C13 alkane	61.5845		9.82	C13 alkane
	uLMWPE	1	C12 2-ketone	258.551		11.22	C12 2-ketone
	uLMWPE	1	C15 alkane	100.587		12.63	C15 alkane
	uLMWPE	1	C14 2-ketone	448.457		13.93	C14 2-ketone
	uLMWPE	1	C17 alkane	119.045		15.15	C17 alkane
	uLMWPE	1	C16 2-ketone	653.843		16.36	C16 2-ketone
	uLMWPE	1	C19 alkane	156.273		17.43	C19 alkane
	uLMWPE	1	C18 2-ketone	875.824		18.58	C18 2-ketone
	uLMWPE	1	C21 alkane	189.795		19.5	C21 alkane
	uLMWPE	1	C20 2-ketone	1078.35		20.6	C20 2-ketone
	uLMWPE	1	C23 alkane	257.296		21.4	C23 alkane
	uLMWPE	1	C22 2-ketone	1159.3		22.44	C22 2-ketone
	uLMWPE	1	C25 alkane	298.408		23.17	C25 alkane
	uLMWPE	1	C24 2-ketone	1146.61		24.16	C24 2-ketone
	uLMWPE	1	C27 alkane	251.475		24.8	C27 alkane
	uLMWPE	1	C26 2-ketone	1024.09		25.79	C26 2-ketone
	uLMWPE	1	C29 alkane	199.549		26.46	C29 alkane
	uLMWPE	1	C28 2-ketone	765.2		27.68	C28 2-ketone
	uLMWPE	1	C31 alkane	137.387		28.5	C31 alkane
	uLMWPE	1	C30 2-ketone	496.647		30.14	C30 2-ketone
	uLMWPE	1	C33 alkane	79.582		31.23	C33 alkane
	uLMWPE	1	C32 2-ketone	284.917		33.62	C32 2-ketone
	uLMWPE	1	C35 alkane	53.3043		35.16	C35 alkane
	uLMWPE	1	C34 2-ketone	158.67		38.7	C34 2-ketone
	uLMWPE	2	C10 2-ketone	70.7498
	uLMWPE	2	C13 alkane	47.1286
	uLMWPE	2	C12 2-ketone	231.765
	uLMWPE	2	C15 alkane	89.3206
	uLMWPE	2	C14 2-ketone	413.644
	uLMWPE	2	C17 alkane	116.188
	uLMWPE	2	C16 2-ketone	668.386
	uLMWPE	2	C19 alkane	156.126
	uLMWPE	2	C18 2-ketone	933.552
	uLMWPE	2	C21 alkane	189.985
	uLMWPE	2	C20 2-ketone	1163.2
	uLMWPE	2	C23 alkane	260.109
	uLMWPE	2	C22 2-ketone	1244.47
	uLMWPE	2	C25 alkane	300.398
	uLMWPE	2	C24 2-ketone	1174.33
	uLMWPE	2	C27 alkane	232.084
	uLMWPE	2	C26 2-ketone	990.128
	uLMWPE	2	C29 alkane	188.029
	uLMWPE	2	C28 2-ketone	646.186
	uLMWPE	2	C31 alkane	118.283
	uLMWPE	2	C30 2-ketone	382.413
	uLMWPE	2	C33 alkane	73.5129
	uLMWPE	2	C32 2-ketone	239.118
	uLMWPE	2	C35 alkane	50.0432
	uLMWPE	2	C34 2-ketone	151.935
	uLMWPE	3	C10 2-ketone	59.4001
	uLMWPE	3	C13 alkane	51.8441
	uLMWPE	3	C12 2-ketone	188.115
	uLMWPE	3	C15 alkane	80.2125
	uLMWPE	3	C14 2-ketone	373.559
	uLMWPE	3	C17 alkane	106.117
	uLMWPE	3	C16 2-ketone	597.493
	uLMWPE	3	C19 alkane	145.903
	uLMWPE	3	C18 2-ketone	862.904
	uLMWPE	3	C21 alkane	180.873
	uLMWPE	3	C20 2-ketone	1068.27
	uLMWPE	3	C23 alkane	247.292
	uLMWPE	3	C22 2-ketone	1143.85
	uLMWPE	3	C25 alkane	277.12
	uLMWPE	3	C24 2-ketone	1061.67
	uLMWPE	3	C27 alkane	216.351
	uLMWPE	3	C26 2-ketone	835.836
	uLMWPE	3	C29 alkane	139.219
	uLMWPE	3	C28 2-ketone	538.338
	uLMWPE	3	C31 alkane	81.5121
	uLMWPE	3	C30 2-ketone	284.744
	uLMWPE	3	C33 alkane	38.9701
	uLMWPE	3	C32 2-ketone	159.673
	uLMWPE	3	C35 alkane	22.4833
	uLMWPE	3	C34 2-ketone	77.7814
	cfLMWPE	1	C10 2-ketone	7.57246
	cfLMWPE	1	C13 alkane	34.1379
	cfLMWPE	1	C12 2-ketone	116.356
	cfLMWPE	1	C15 alkane	81.0245
	cfLMWPE	1	C14 2-ketone	335.283
	cfLMWPE	1	C17 alkane	120.887
	cfLMWPE	1	C16 2-ketone	636.891
	cfLMWPE	1	C19 alkane	166.134
	cfLMWPE	1	C18 2-ketone	955.322
	cfLMWPE	1	C21 alkane	189.253
	cfLMWPE	1	C20 2-ketone	1201.68
	cfLMWPE	1	C23 alkane	277.048
	cfLMWPE	1	C22 2-ketone	1274.3
	cfLMWPE	1	C25 alkane	324.017
	cfLMWPE	1	C24 2-ketone	1219.24
	cfLMWPE	1	C27 alkane	261.361
	cfLMWPE	1	C26 2-ketone	941.232
	cfLMWPE	1	C29 alkane	167.799
	cfLMWPE	1	C28 2-ketone	608.701
	cfLMWPE	1	C31 alkane	73.802
	cfLMWPE	1	C30 2-ketone	298.326
	cfLMWPE	1	C33 alkane	37.775
	cfLMWPE	1	C32 2-ketone	153.019
	cfLMWPE	1	C35 alkane	18.0523
	cfLMWPE	1	C34 2-ketone	71.3625
	cfLMWPE	2	C10 2-ketone	7.54805
	cfLMWPE	2	C13 alkane	32.2664
	cfLMWPE	2	C12 2-ketone	112.363
	cfLMWPE	2	C15 alkane	80.8835
	cfLMWPE	2	C14 2-ketone	332.702
	cfLMWPE	2	C17 alkane	116.559
	cfLMWPE	2	C16 2-ketone	628.457
	cfLMWPE	2	C19 alkane	165.854
	cfLMWPE	2	C18 2-ketone	946.296
	cfLMWPE	2	C21 alkane	207.496
	cfLMWPE	2	C20 2-ketone	1213.95
	cfLMWPE	2	C23 alkane	281.467
	cfLMWPE	2	C22 2-ketone	1285.96
	cfLMWPE	2	C25 alkane	329.802
	cfLMWPE	2	C24 2-ketone	1200.6
	cfLMWPE	2	C27 alkane	268.489
	cfLMWPE	2	C26 2-ketone	1038.16
	cfLMWPE	2	C29 alkane	180.021
	cfLMWPE	2	C28 2-ketone	641.329
	cfLMWPE	2	C31 alkane	108.53
	cfLMWPE	2	C30 2-ketone	367.443
	cfLMWPE	2	C33 alkane	51.0242
	cfLMWPE	2	C32 2-ketone	202.071
	cfLMWPE	2	C35 alkane	33.814
	cfLMWPE	2	C34 2-ketone	107.056
	cfLMWPE	3	C10 2-ketone	7.38658
	cfLMWPE	3	C13 alkane	31.8861
	cfLMWPE	3	C12 2-ketone	101.305
	cfLMWPE	3	C15 alkane	76.7946
	cfLMWPE	3	C14 2-ketone	312.445
	cfLMWPE	3	C17 alkane	111.526
	cfLMWPE	3	C16 2-ketone	612.151
	cfLMWPE	3	C19 alkane	159.739
	cfLMWPE	3	C18 2-ketone	911.591
	cfLMWPE	3	C21 alkane	199.889
	cfLMWPE	3	C20 2-ketone	1130.92
	cfLMWPE	3	C23 alkane	266.556
	cfLMWPE	3	C22 2-ketone	1224.38
	cfLMWPE	3	C25 alkane	303.86
	cfLMWPE	3	C24 2-ketone	1155.58
	cfLMWPE	3	C27 alkane	238.684
	cfLMWPE	3	C26 2-ketone	902.764
	cfLMWPE	3	C29 alkane	170.931
	cfLMWPE	3	C28 2-ketone	561.34
	cfLMWPE	3	C31 alkane	75.2435
	cfLMWPE	3	C30 2-ketone	308.674
	cfLMWPE	3	C33 alkane	43.4434
	cfLMWPE	3	C32 2-ketone	165.588
	cfLMWPE	3	C35 alkane	25.9605
	cfLMWPE	3	C34 2-ketone	76.1048
	AgLMWPE	1	C10 2-ketone	NA
	AgLMWPE	1	C13 alkane	5.56363
	AgLMWPE	1	C12 2-ketone	1.48041
	AgLMWPE	1	C15 alkane	5.94758
	AgLMWPE	1	C14 2-ketone	NA
	AgLMWPE	1	C17 alkane	9.35715
	AgLMWPE	1	C16 2-ketone	11.8908
	AgLMWPE	1	C19 alkane	21.6313
	AgLMWPE	1	C18 2-ketone	61.1995
	AgLMWPE	1	C21 alkane	52.6731
	AgLMWPE	1	C20 2-ketone	160.328
	AgLMWPE	1	C23 alkane	104.775
	AgLMWPE	1	C22 2-ketone	311.725
	AgLMWPE	1	C25 alkane	151.894
	AgLMWPE	1	C24 2-ketone	431.743
	AgLMWPE	1	C27 alkane	156.739
	AgLMWPE	1	C26 2-ketone	509.967
	AgLMWPE	1	C29 alkane	134.043
	AgLMWPE	1	C28 2-ketone	437.109
	AgLMWPE	1	C31 alkane	78.0671
	AgLMWPE	1	C30 2-ketone	279.676
	AgLMWPE	1	C33 alkane	50.5461
	AgLMWPE	1	C32 2-ketone	156.882
	AgLMWPE	1	C35 alkane	32.8167
	AgLMWPE	1	C34 2-ketone	86.9785
	AgLMWPE	2	C10 2-ketone	NA
	AgLMWPE	2	C13 alkane	4.89984
	AgLMWPE	2	C12 2-ketone	0.939218
	AgLMWPE	2	C15 alkane	6.09788
	AgLMWPE	2	C14 2-ketone	NA
	AgLMWPE	2	C17 alkane	7.71422
	AgLMWPE	2	C16 2-ketone	11.792
	AgLMWPE	2	C19 alkane	20.6701
	AgLMWPE	2	C18 2-ketone	55.7922
	AgLMWPE	2	C21 alkane	47.3222
	AgLMWPE	2	C20 2-ketone	151.258
	AgLMWPE	2	C23 alkane	97.5879
	AgLMWPE	2	C22 2-ketone	288.806
	AgLMWPE	2	C25 alkane	140.258
	AgLMWPE	2	C24 2-ketone	400.893
	AgLMWPE	2	C27 alkane	130.722
	AgLMWPE	2	C26 2-ketone	453.268
	AgLMWPE	2	C29 alkane	109.292
	AgLMWPE	2	C28 2-ketone	350.579
	AgLMWPE	2	C31 alkane	59.4302
	AgLMWPE	2	C30 2-ketone	216.581
	AgLMWPE	2	C33 alkane	35.77
	AgLMWPE	2	C32 2-ketone	124.786
	AgLMWPE	2	C35 alkane	16.9717
	AgLMWPE	2	C34 2-ketone	56.3176
	AgLMWPE	3	C10 2-ketone	NA
	AgLMWPE	3	C13 alkane	5.55686
	AgLMWPE	3	C12 2-ketone	0.755244
	AgLMWPE	3	C15 alkane	7.18169
	AgLMWPE	3	C14 2-ketone	NA
	AgLMWPE	3	C17 alkane	7.83584
	AgLMWPE	3	C16 2-ketone	13.642
	AgLMWPE	3	C19 alkane	21.8369
	AgLMWPE	3	C18 2-ketone	54.8079
	AgLMWPE	3	C21 alkane	45.8144
	AgLMWPE	3	C20 2-ketone	155.432
	AgLMWPE	3	C23 alkane	99.8138
	AgLMWPE	3	C22 2-ketone	296.112
	AgLMWPE	3	C25 alkane	146.263
	AgLMWPE	3	C24 2-ketone	420.88
	AgLMWPE	3	C27 alkane	151.523
	AgLMWPE	3	C26 2-ketone	481.317
	AgLMWPE	3	C29 alkane	122.694
	AgLMWPE	3	C28 2-ketone	428.129
	AgLMWPE	3	C31 alkane	75.9552
	AgLMWPE	3	C30 2-ketone	265.264
	AgLMWPE	3	C33 alkane	52.4756
	AgLMWPE	3	C32 2-ketone	162.461
	AgLMWPE	3	C35 alkane	25.3357
	AgLMWPE	3	C34 2-ketone	88.6644
